# Supplementary material for: Gut microbiota mediates intermittent-fasting alleviation of diabetes-induced cognitive impairment
Source: Nat Commun. 2020 Feb 18;11:855. doi: 10.1038/s41467-020-14676-4 (PMC7029019; doi:10.1038/s41467-020-14676-4)
Supplement: Supplementary file 4 — Supplementary Data 1 [file 41467_2020_14676_MOESM4_ESM.xlsx]

## Sheet: Data 1
Supplementary Data 1 Summary of sequencing data from 31 samples
Sample	No. of raw reads	raw reads(Gbp)	No. of clean reads	clean reads(Gbp)	Q20	Q30	GC
db_m_1A	127348366	12.7348	116864312	9.88676	0.984995	0.927391	0.483252
db_m_2A	136731932	13.6732	124764160	10.5571	0.985177	0.928784	0.482379
db_m_3A	114462800	11.4463	104417396	8.83521	0.985116	0.928173	0.483843
db_m_4A	127001160	12.7001	116170464	9.83021	0.985244	0.929338	0.482873
db_m_5A	135124188	13.5124	124324582	10.5211	0.985601	0.930573	0.483104
db_m_6A	126564402	12.6564	116171162	9.8308	0.985365	0.929601	0.482802
db_m_7A	120804126	12.0804	110786274	9.38025	0.987868	0.927901	0.48992
db_m_8A	125244470	12.5244	115223762	9.7575	0.987961	0.927665	0.480188
db_m_9A	128419544	12.842	117521046	9.95181	0.988154	0.928943	0.483746
db_m_10A	143789762	14.379	132526500	11.2235	0.988339	0.929849	0.482689
db_m_11A	126052310	12.6052	116128274	9.83497	0.988263	0.929215	0.479769
db_db_1A	117466230	11.7466	107105408	9.06558	0.987147	0.926168	0.48441
db_db_2A	120132564	12.0133	109568562	9.27436	0.987172	0.925612	0.480956
db_db_3A	133001048	13.3001	122355670	10.3589	0.987426	0.926659	0.479117
db_db_4A	136163412	13.6163	125312744	10.6092	0.98778	0.928733	0.481649
db_db_5A	134159780	13.416	123006716	10.4121	0.987354	0.926806	0.483419
db_db_6A	149789278	14.9789	139055924	11.777	0.988738	0.932508	0.484982
db_db_7A	143774278	14.3774	131971218	11.1743	0.988122	0.929646	0.484097
db_db_8A	99685258	9.96853	91818884	7.7752	0.988545	0.931878	0.4827
db_db_9A	128242188	12.8242	118158250	10.0056	0.988395	0.93095	0.482532
db_db_10A	144194128	14.4194	133168544	11.2767	0.98866	0.93259	0.480897
db_db_IF_1A	111687714	11.1688	101386260	8.57955	0.985938	0.919703	0.473445
db_db_IF_2A	125383124	12.5383	113869292	9.63542	0.986104	0.921054	0.48047
db_db_IF_4A	113710638	11.3711	102653988	8.68554	0.985553	0.918356	0.483342
db_db_IF_5A	123140596	12.3141	111252130	9.41435	0.985923	0.91977	0.479408
db_db_IF_6A	129718830	12.9719	117653450	9.95593	0.986026	0.920872	0.485714
db_db_IF_7A	124787344	12.4787	114695834	9.71236	0.988388	0.930596	0.487802
db_db_IF_8A	130147020	13.0147	119050812	10.0791	0.987637	0.927331	0.489028
db_db_IF_9A	138859212	13.8859	127635406	10.8076	0.987992	0.928344	0.483003
db_db_IF_10A	142429120	14.2429	131810580	11.1624	0.988001	0.928506	0.485359
db_db_IF_11A	146484320	14.6484	135519060	11.4774	0.988741	0.931996	0.477451
