# Supplementary material for: Gut microbiota mediates intermittent-fasting alleviation of diabetes-induced cognitive impairment
Source: Nat Commun. 2020 Feb 18;11:855. doi: 10.1038/s41467-020-14676-4 (PMC7029019; doi:10.1038/s41467-020-14676-4)
Supplement: Supplementary file 5 — Supplementary Data 2 [file 41467_2020_14676_MOESM5_ESM.xlsx]

## Sheet: Data 2
Supplementary Data 2 The FPKM value of 27,094 genes in 31 samples
geneid|genename	db_db_10A	db_db_1A	db_db_2A	db_db_3A	db_db_4A	db_db_5A	db_db_6A	db_db_7A	db_db_8A	db_db_9A	db_db_IF_10A	db_db_IF_11A	db_db_IF_1A	db_db_IF_2A	db_db_IF_4A	db_db_IF_5A	db_db_IF_6A	db_db_IF_7A	db_db_IF_8A	db_db_IF_9A	db_m_10A	db_m_11A	db_m_1A	db_m_2A	db_m_3A	db_m_4A	db_m_5A	db_m_6A	db_m_7A	db_m_8A	db_m_9A
gene10000|Ermap	0.26536	0.23923	0.285823	0.173601	0.142931	0.212142	0.277988	0.295861	0.0902698	0.113981	0.225158	0.124584	0.137286	0.221061	0.252794	0.16562	0.121482	0.106935	0.236706	0.127198	0.127594	0.373343	0.348788	0.242128	0.133198	0.178017	0.169522	0.239731	0.05534	0.196803	0.198117
gene10032|Foxo6os	0.00123112	0.0107815	0.00608226	0.00406589	0	0.00399179	0.00714407	0.00572715	0.00534851	0.0106239	0.00557877	0.00373431	0	0.00856006	0	0.00368948	0.00763385	0	0.00546114	0.00367373	0.00347997	0.0169775	0.00568046	0.00535555	0.00319192	0.00863805	0.00539482	0.011493	0.0124861	0	0.00685472
gene10047|LOC102631670	0.00207059	0.00343372	0.00169738	0.00859335	0.00145903	0.00649124	0.0100559	0.00832389	0.00141385	0.00231029	0.0069095	0.00416269	0	0.00326057	0.00539122	0	0.00463235	0.00576998	0.00151733	0.00142454	0.00413875	0.00552122	0.00483215	0.00312584	0.00258476	0.00415769	0.0037585	0.00160134	0.00329073	0.000773073	0.00643632
gene10049|Zfp69	4.16398	1.42748	1.97491	2.87756	3.5352	1.45448	2.28629	1.95848	3.02464	1.0619	5.10719	3.03297	2.29705	3.15675	2.62046	0.985262	2.42476	0.995021	1.40597	4.70882	2.04016	1.56201	1.2686	1.74268	1.11527	2.14753	1.13161	1.33131	3.00213	1.87703	0.901345
gene10076|LOC102632907	0.00755266	0.0211346	0.035782	0.0238727	0	0.00396204	0.0207809	0.0265921	0.00328752	0.00845961	0	0.0441394	0.0540117	0.0247647	0.0480038	0.0162642	0.0246969	0.0259427	0.0392987	0.0352117	0.0143852	0.021613	0.00882964	0.016644	0.0661861	0.0433235	0.0259097	0.0248159	0.00450129	0.00861162	0.0334033
gene10082|Bmp8b	0.119857	0.19286	0.187507	0.108609	0.228566	0.0984419	0.250818	0.173175	0.143176	0.34783	0.218124	0.30592	0.0785686	0.10325	0.0966798	0.107854	0.152409	0.188366	0.0821254	0.0986273	0.201522	0.237431	0.183487	0.302971	0.182046	0.191582	0.189833	0.138053	0.173615	0.177407	0.269724
gene10083|Oxct2b	0.0985732	0.201578	0.103014	0.124661	0.170439	0.185315	0.175446	0.209379	0.157261	0.131618	0.163467	0.0942486	0.0401752	0.217277	0.0788265	0.116905	0.0838069	0.22924	0.161485	0.0884514	0.137799	0.164102	0.134321	0.0972253	0.102131	0.177862	0.158256	0.133304	0.13863	0.116344	0.108946
gene10090|Gm12900	0.106533	0.0272187	0.0841697	0.0149823	0.0834579	0.0328375	0.0334632	0	0.019865	0.0153343	0.0137047	0.133276	0.121504	0.0854631	0.0808278	0.0167059	0.0797436	0.0481586	0.0513822	0.0423852	0.00132955	0.0971153	0.0191611	0.0177723	0	0.0376959	0.0584846	0.0285199	0.0195354	0.0314047	0.0327507
gene10092|Bmp8a	0.00700469	0.000662837	0.0224224	0.00644937	0.0127085	0.0122306	0.0189251	0.00264958	0.0145458	0.00380275	0.00282976	0.00991066	0.0305649	0.00951248	0	0	0.0115264	0.0158372	0.00259759	0.00832445	0.0149386	0.0164652	0.00184791	0.0152665	0.015312	0.0166253	0.0129371	0.0074005	0.0126384	0	0.0234368
gene10093|Oxct2a	0.00789398	0.00879941	0.00855436	0.00234672	0.0117435	0.0123278	0.0124196	0.00718508	0.0131449	0.00386772	0.0121196	0.0115129	0	0.0252261	0.00186835	0.00175154	0.00453243	0.00504881	0.0200522	0.0139755	0.0114579	0.00400091	0.0109066	0.00700338	0.0115658	0.0179397	0.00935102	0.0150046	0.0119752	0.00521939	0.01108
gene101|Slco5a1	0.800679	1.12817	0.855414	0.993443	0.839443	0.871198	1.21795	1.10413	1.13628	1.20725	0.714411	0.500146	0.923041	0.604008	0.469751	0.64178	0.442708	0.295296	0.79527	0.59798	0.81429	1.0972	0.715611	0.773354	0.890392	0.643426	0.794105	1.10434	0.969527	0.917694	1.13244
gene1010|Gm17764	0.0133587	0.0118642	0.0128363	0.00747856	0.00823383	0.00841747	0.0194447	0.00409556	0.00853704	0.0095714	0.00910219	0.0134603	0.00610475	0.0129973	0.00417775	0.00893797	0.0047675	0.0118348	0.00461994	0.0081107	0.0159287	0.00612238	0.00937951	0.00521972	0.0130154	0.00373443	0.0126506	0.00986911	0.0108378	0.00981539	0.00542941
gene10104|Rhbdl2	0.624995	0.423645	0.847862	0.619708	0.502603	0.457771	0.613074	0.536734	0.390549	0.500548	0.479157	0.636742	0.430016	0.247024	0.395395	0.64025	0.493684	0.317308	0.338244	0.729323	0.161382	0.296879	0.498439	0.500701	0.655214	0.43745	0.386468	0.214842	0.433809	0.664739	0.19211
gene10106|LOC108168958	0.0457275	0.0266531	0.0458754	0.0611367	0.0220461	0.022459	0.0684359	0.0780094	0.0147964	0.0374565	0.0305232	0.0107458	0.0135527	0.0245711	0.011769	0.0214584	0.0167763	0.00723718	0.026301	0.0323076	0.0292044	0.0367229	0.0836358	0.0419833	0.0425052	0.0372598	0.0437458	0.0340663	0.0507066	0.0283711	0.0547416
gene10123|Gm38545	0.212887	0.261615	0.140838	0.132674	0.0956196	0.180206	0.172285	0.193759	0.171416	0.25939	0.0659842	0.132763	0.0711191	0.0964661	0.157738	0.133707	0.112764	0.18148	0.114739	0.14441	0.151616	0.180003	0.112408	0.0653862	0.21052	0.253301	0.229046	0.247479	0.182404	0.18141	0.189689
gene10150|Zc3h12a	1.10108	0.883511	1.34195	1.24579	1.48279	1.56404	1.82217	1.39405	1.73275	1.08975	1.45074	1.10403	1.57686	1.3414	1.01496	2.42324	1.55727	1.80919	1.20537	1.42427	1.22452	1.49729	1.346	1.22315	1.30237	1.44644	1.88789	1.3475	1.60549	1.63673	1.24228
gene10155|LOC108168977	0.00915221	0.0282671	0.00737982	0.0140816	0.0240831	0.0452398	0.0238942	0.0520839	0.0353955	0.010938	0.0222655	0.0425786	0.0259911	0	0.0169251	0.0198607	0.0218891	0.0343283	0.0287932	0.0466534	0.0381365	0.040946	0.0456657	0.0300014	0.0245772	0.0337996	0.0070899	0	0.0182846	0.0589439	0.0147215
gene10164|2610028E06Rik	0.106122	0.140589	0.0609222	0.153612	0.127225	0.190104	0.0816117	0.112625	0.162571	0.10954	0.216144	0.115905	0.133757	0.162484	0.127853	0.223326	0.111099	0.149345	0.237581	0.0729248	0.197965	0.178308	0.196915	0.122844	0.0364983	0.123302	0.112766	0.21878	0.0928362	0.0321025	0.144317
gene1017|Krtap28-13	0.0159731	0	0.0056228	0	0.0112223	0.0114419	0.0300234	0.0160059	0.0463553	0.00512192	0.00533015	0.0106934	0	0	0	0.0194922	0.0119349	0.0187299	0.00588742	0.0273772	0.0159634	0.0357082	0.00622481	0.0167093	0.00686178	0.00619583	0.00474138	0.0370603	0.015866	0.0546394	0.0241164
gene10183|Clspn	0.110833	0.0898171	0.0855491	0.086354	0.0916533	0.0914322	0.125754	0.169438	0.118638	0.212848	0.128694	0.125838	0.200589	0.097974	0.196981	0.0955514	0.109503	0.210366	0.139058	0.139076	0.0781942	0.114145	0.137109	0.101259	0.12392	0.0607711	0.0956638	0.0869001	0.0321246	0.0658019	0.0863248
gene10185|LOC102635893	0.00364551	0.00732324	0.00362023	0.00161107	0.00420092	0	0.00283074	0.00249998	0.00747598	0.00490775	0	0.000777962	0.000899654	0.00782311	0.0038327	0.00830752	0.000205789	0.00172608	0.00431815	0	0.00441339	0.000842541	0.0126542	0.000638455	0.000948514	0.00511891	0.00462101	0.00375685	0	0.000844244	0.00332392
gene10189|Gm12933	0.271779	0.240483	0.219123	0.175422	0.33242	0.284219	0.221095	0.23229	0.291926	0.226123	0.337005	0.339921	0.215052	0.415103	0.345754	0.279425	0.332276	0.308513	0.353219	0.258331	0.192879	0.169543	0.259825	0.259198	0.269314	0.279932	0.282598	0.211146	0.201367	0.200613	0.250119
gene10191|Tfap2e	0.0433715	0.0158522	0.0456342	0.0348714	0.0498046	0.040952	0.0245092	0.00641054	0.027632	0.0450323	0.0191383	0	0.00905539	0.0225781	0.0186249	0.0325484	0.0142847	0.0389903	0.0382669	0	0.0317687	0.0233071	0.0307758	0.0441762	0.0233039	0	0.0478799	0.0188663	0	0.0328163	0.0280432
gene10200|Gm12943	0.0167814	0.0121594	0.0107767	0.0102544	0.0246739	0.0155783	0.0186231	0.0146996	0.0242933	0.00961551	0.0182686	0.0353513	0.0212341	0.0259109	0.0134791	0.032357	0.022223	0.0199375	0.0137657	0.0217204	0.00953828	0.0161444	0.0140069	0.0181958	0.018554	0.0157926	0.0131835	0.0168577	0.0102476	0.0122582	0.0186778
gene10206|Gjb3	0.112423	0.148251	0.235261	0.246468	0.217317	0.150571	0.206761	0.149374	0.119406	0.183263	0.323695	0.155273	0.138634	0.194226	0.159274	0.150481	0.157602	0	0.208075	0.115398	0.102799	0.164566	0.226932	0.167047	0.15658	0.286857	0.154728	0.199489	0.16011	0.11798	0.0901661
gene10212|1700080G11Rik	0.573154	0.410777	0.414104	0.22743	0.464023	1.07579	1.0228	0.952113	0.460645	1.08924	0.169727	0.338921	0.48396	0.357709	0.588333	1.01786	0.452264	0.633125	1.15669	0.346361	1.18469	0.437998	1.27931	0.982321	0.680012	0.306527	0.893497	1.08979	1.07748	0.41347	1.37482
gene10222|Zscan20	0.781126	1.0466	0.959891	1.04604	0.943049	0.953233	1.02032	0.95096	1.01832	0.972742	0.760708	0.982435	0.792981	0.800079	0.765668	1.0344	0.924626	0.626106	0.905104	0.804755	0.910153	1.21773	1.32717	1.08483	1.2364	0.882988	0.973206	1.04216	1.1041	0.975766	1.03945
gene10223|Tlr12	0.0185926	0.0202495	0.0114993	0.0051177	0.0247087	0.0251194	0.0217631	0.0328977	0.00331208	0.0363213	0.0280827	0.00875373	0.0189272	0.0179305	0.0121384	0.0171162	0.0104797	0.00548236	0.0179128	0.0120623	0.0420267	0.0374649	0.032765	0.0405291	0.0324676	0.0326127	0.0101841	0.0162718	0.0111134	0.0133758	0.0258186
gene10250|Zbtb8b	0.564381	0.725573	0.710025	0.775816	0.692295	0.710598	0.580756	0.674053	0.556627	0.666612	0.602498	0.580036	0.509325	0.691078	0.590458	0.542031	0.516849	0.608069	0.810774	0.622851	0.660811	0.650051	0.893828	0.600459	0.615491	0.666301	0.678049	0.70561	0.692733	0.659111	0.701593
gene10326|Gm13215	0.0610177	0.0359214	0.0264124	0.0216914	0.0562957	0.0342706	0.0439739	0.0354047	0.0348484	0.0317153	0.0586494	0.0914916	0.057812	0.0828558	0.0817175	0.0566969	0.055965	0.0603667	0.0664199	0.0491588	0.0273713	0.0228747	0.0320011	0.0281558	0.0389715	0.0304819	0.0351784	0.0387414	0.0273998	0.0260982	0.0541105
gene10351|Ptafr	0.307656	0.379628	0.277621	0.341177	0.231265	0.34277	0.349482	0.358728	0.278041	0.281657	0.25494	0.279384	0.239006	0.214317	0.362682	0.334721	0.23011	0.190413	0.208043	0.226709	0.456233	0.340267	0.380139	0.499133	0.470051	0.310786	0.37331	0.380592	0.367009	0.325478	0.252439
gene10356|Themis2	0.386626	0.323448	0.367495	0.331765	0.329404	0.239771	0.437603	0.307646	0.421668	0.248545	0.430298	0.537383	0.290474	0.383791	0.218066	0.383853	0.342999	0.363946	0.237565	0.390188	0.393039	0.310064	0.3169	0.481215	0.357611	0.332191	0.362914	0.294	0.323148	0.460669	0.344817
gene10381|Fam46b	0.0457474	0.0362211	0.0436907	0.0441729	0.0155608	0.0740414	0.0538725	0.034297	0.0366212	0.0395808	0.108372	0.050836	0.0762083	0.0773523	0.0707943	0.0633189	0.0571724	0.0816344	0.0290604	0.032532	0.0293743	0.0360558	0.0300316	0.0569882	0.029337	0.0599977	0.0526825	0.0362917	0.0200255	0.0902767	0.0211258
gene10382|Gm13257	0.0260442	0.0123353	0.0236183	0.0185438	0.0275282	0.0120064	0.0119377	0.0222767	0.0359681	0.0193886	0.0314667	0.021258	0.0388678	0.0205115	0	0.0115327	0.0083492	0.0249554	0.0315599	0.0201095	0.0049632	0.0170383	0.0156426	0.0134633	0.031983	0.0130036	0.0148745	0.0309929	0.0141266	0.0383725	0.0165239
gene10385|Kdf1	0.0768967	0.0312978	0.0682664	0.135287	0.0664441	0.0664071	0.0732639	0.175057	0.106001	0.0452291	0.0868774	0.0805095	0.0431986	0.0570032	0.257187	0.0990308	0.0401557	0.131384	0.0781599	0.145397	0.0247099	0.0177107	0.0932471	0.0475028	0.0621643	0.0946676	0.0828186	0.069277	0.0744174	0.0793698	0.114314
gene10415|Cnksr1	0.0222001	0.0718263	0.100998	0.167997	0.103887	0.0621751	0.132174	0.0829095	0.038014	0.0593738	0.0527389	0.200679	0.169041	0.12495	0.101117	0.1582	0.153592	0.113028	0.118937	0.174176	0.138111	0.159259	0.086398	0.148005	0.0946133	0.11374	0.179486	0.0595048	0.128993	0.0863747	0.0800329
gene10425|Gm30453	0.0809318	0.0800793	0	0.0148572	0.02794	0.0437609	0.0829331	0.0156177	0.0590984	0.0355729	0.0388909	0.0683658	0.0182116	0.0962009	0.0883701	0.0960116	0.0298952	0	0.0440636	0.0840648	0.0946553	0.0932423	0.102159	0.0243342	0	0.0947045	0.0702323	0.109875	0.0707254	0.0312344	0.0768651
gene10426|1700021N21Rik	0.525805	1.07139	0.364113	0.692105	0.386277	0.555686	0.45221	0.497085	0.438254	0.550651	0.886712	1.07615	0.829428	0.504793	1.26948	0.69918	0.565105	1.0263	0.677588	0.774891	0.603902	0.79276	0.499892	0.624977	1.12545	0.666975	0.483217	0.556266	0.994664	1.11949	0.392161
gene10455|Grhl3	0.311068	0.244645	0.362993	0.253486	0.534788	0.420561	0.303533	0.391688	0.395676	0.332686	0.458685	0.178666	0.200259	0.224818	0.343984	0.415027	0.242276	0.237581	0.144293	0.466332	0.376318	0.353914	0.425584	0.236959	0.273662	0.324973	0.487645	0.303183	0.446013	0.311853	0.42407
gene10459|Ifnlr1	0.301948	0.0993823	0.188584	0.673093	0.376586	0.155911	0.554152	0.315509	0.395342	0.187807	0.289902	0.210956	0.169512	0.343026	0.122777	0.495863	0.173684	0.293021	0.278092	0.385889	0.125551	0.36621	0.292299	0.333623	0.18875	0.31605	0.512362	0.398321	0.224832	0.345925	0.575993
gene10462|Gm12988	0.00801043	0.00984075	0.00341737	0.0181327	0.00409514	0.0154575	0.0175573	0.00712109	0.0117658	0.0061161	0.0222897	0.0140773	0.00366184	0.00783854	0.00773605	0.00947604	0.011708	0.0202235	0.00891173	0.0135814	0.0143283	0.0076537	0.0111235	0.0187196	0.018856	0.0155806	0.0129259	0.00965311	0.0188235	0.00918771	0.013495
gene10463|Myom3	4.14549	4.90546	4.21016	4.09765	4.05937	6.20296	4.01763	3.99326	3.59021	4.76734	3.82293	3.09371	5.36537	4.06026	4.30648	4.51087	3.38158	4.75431	4.29657	3.79854	6.55587	4.22482	6.53381	5.68681	3.01261	3.89201	4.7212	2.40271	4.30983	5.62756	4.14039
gene10466|Cnr2	0.184803	0.0835788	0.0619761	0.165369	0.104244	0.124206	0.112977	0.0657123	0.146267	0.204454	0.168181	0	0.0224006	0.0595249	0.240195	0.18439	0.136937	0.0787991	0.0928803	0.0866888	0.0839471	0.153056	0.137256	0.118411	0.203128	0.252426	0.161875	0.0389781	0	0.0385402	0.151182
gene10477|E2f2	0.299153	0.397607	0.366585	0.270343	0.382665	0.304166	0.367867	0.46369	0.381203	0.31994	0.429353	0.410875	0.369175	0.468676	0.410583	0.314177	0.336546	0.31779	0.382879	0.251472	0.268574	0.454866	0.287394	0.3901	0.306679	0.325503	0.469893	0.349706	0.353148	0.388619	0.524707
gene10478|Asap3	5.67243	6.29062	4.93797	6.71948	6.10769	4.63373	6.79215	5.48688	5.65971	4.59114	5.98719	6.04503	6.71314	6.25745	6.46738	8.53359	5.87263	5.96619	5.03813	6.74869	6.49767	8.71287	7.18178	7.36207	6.35584	5.4668	7.25502	5.11893	5.95843	6.01887	7.92097
gene10484|Htr1d	0.0535259	0.0802594	0.0655765	0.0488745	0.0558489	0.0493565	0.0634859	0.0877512	0.0727135	0.0280658	0.0960516	0.04186	0.0619503	0.0739193	0.0216495	0.0483516	0.0745002	0.0391735	0.0912635	0.0646447	0.0554815	0.341643	0.118781	0.0723186	0.024186	0.019438	0.0268866	0.043372	0.0174212	0.0478971	0.170706
gene10489|Lactbl1	0.0589676	0.0424255	0.0124054	0.038643	0	0.0324538	0.130336	0.0641721	0.102295	0.07571	0.0635735	0	0.0272248	0.0463961	0.0131335	0.320863	0.0452257	0.0531766	0.0604581	0	0.0352857	0.111203	0.0353835	0.0546305	0.0260789	0.023479	0.0515444	0.0819213	0.0357695	0.0173558	0.0628282
gene10497|Gm31648	0.0290288	0.116571	0.0621133	0.0412982	0.0536807	0.0366294	0.0111638	0.0720747	0.048211	0.137775	0.0375745	0.0489827	0.00783417	0	0.04448	0	0.0601757	0	0.0320975	0.0119118	0.0798505	0.018956	0.0398258	0.0620202	0.0521226	0.059747	0.108527	0.0363594	0.113291	0.0386345	0.0290543
gene10500|Gm13003	0.197252	0.171732	0.267867	0.244405	0.178484	0.383137	0.392529	0.453743	0.122633	0.0921409	0.333593	0.198997	0.336639	0.166677	0	0.0684836	0	0.19384	0.325326	0.302784	0.454261	0.127341	0.385484	0.120628	0.249289	0.0985404	0.275406	0.212843	0.183113	0	0.207758
gene10501|LOC108168981	0.0779488	0.0518842	0.0932509	0.135321	0.115411	0.118625	0.124694	0.139464	0.141944	0.101074	0.102872	0.0901404	0.138511	0.11008	0.129274	0.118764	0.0575622	0.119864	0.101102	0.0983584	0.0718803	0.0940117	0.0956498	0.107702	0.0799759	0.0308637	0.0904501	0.0748079	0.0588603	0.063547	0.111629
gene10502|Gm31820	0.0449579	0.355629	0.0958911	0.113786	0.319175	0.19518	0.200748	0.487409	0.148217	0.203821	0.103941	0.230701	0.189914	0.152953	0.1789	0.126887	0.113114	0.20781	0.172452	0.200881	0.181237	0.119017	0.151772	0.193036	0	0.120994	0.121736	0.211094	0.216887	0.0894437	0.0879614
gene1053|Sp100	0.604969	0.819131	0.736485	0.638754	0.85658	0.695955	0.907666	0.743115	0.64842	0.683396	0.53642	0.76479	0.71237	0.669179	0.544164	0.727912	0.437615	0.598525	0.463104	0.631966	0.937796	0.960008	0.668456	0.880523	1.06547	0.805479	0.984867	0.714586	1.05624	1.19457	0.900216
gene10537|Gm32549	0.0463862	0.055436	0.0135693	0.0179614	0.0671915	0.0872282	0.0562344	0.0857617	0.0445663	0.0339739	0.0613701	0.132199	0.138507	0.0660432	0.0769551	0.0878367	0.0617375	0.0798912	0.059477	0.0781842	0.0799573	0.0426639	0.120476	0.0797893	0.109608	0.0603417	0.0861503	0.0533908	0.060176	0.0524877	0.0617601
gene1054|A630001G21Rik	0.0494494	0.0767945	0.0691515	0.10737	0.0757881	0.0909812	0.0581671	0.0670757	0.055231	0.0622634	0.0571955	0.0546829	0.0504839	0.0418063	0.0633414	0.0463788	0.0509997	0.04553	0.0647283	0.0684626	0.0769488	0.0884771	0.0880736	0.0827739	0.0731728	0.0531667	0.0552377	0.0572691	0.0589488	0.0680539	0.0646062
gene10541|Ubxn10	1.03969	0.911326	1.30333	0.991693	1.168	1.57156	1.81405	1.46604	1.50134	1.70379	1.74734	0.965788	0.840032	1.92976	1.37209	1.54706	2.04807	1.26866	2.23263	0.890691	1.22583	1.39596	1.10989	1.15208	1.15911	1.56444	1.10121	1.09813	1.17734	1.1846	1.23055
gene10543|Pla2g2f	0.275011	0.239126	0.330841	0.208813	0.264654	0.146196	0.313791	0.227394	0.247969	0.244323	0.351147	0.28587	0.197183	0.254955	0.196913	0.23847	0.311305	0.172586	0.239998	0.164272	0.0558757	0.160823	0.0634581	0.215097	0.245304	0.147631	0.201469	0.148395	0.168673	0.138843	0.0862347
gene10546|Pla2g2d	0.158299	0.430098	0.232869	0.192293	0.14892	0.165857	0.159874	0.105052	0.279908	0.147954	0.193729	0.159641	0.399244	0.203594	0.251665	0.12794	0.173239	0.144558	0.17458	0.0906646	0.0857276	0.079454	0.16472	0.430707	0.180778	0	0.249126	0.100472	0.209924	0.221254	0.336451
gene10549|Gm32930	0.200215	0.263029	0.222788	0.17431	0.240106	0.20543	0.222877	0.280931	0.29553	0.239668	0.224786	0.355723	0.268858	0.284008	0.216504	0.287881	0.242726	0.303092	0.271158	0.245927	0.330717	0.120363	0.183644	0.27898	0.187045	0.158629	0.254783	0.233491	0.228731	0.226499	0.255733
gene10555|Gm42333	0.343887	0.151251	0.243267	0.463588	0.599802	0.239138	0.327657	0.559236	0.132881	0.541826	0.222801	0.0996252	0.321421	0.272591	0.302785	0.237161	0.296435	0.627482	0.224569	0.151923	0.374436	0.423283	0.0884346	0.107263	0.127136	0.32403	0.844707	0.305733	0.540883	0.476349	0.434202
gene10569|Ccnd3-ps	2.43057	3.26363	4.2033	2.74505	2.05095	4.98949	2.02373	3.38166	4.36486	3.43306	3.2836	4.3141	4.11342	4.42707	3.83144	3.91974	3.24165	4.42179	4.91489	4.30037	2.88081	3.81112	5.03764	4.8855	2.43135	3.60225	3.46084	4.09381	2.4536	3.73475	2.43412
gene10582|4933427I22Rik	0.0439152	0.10642	0.0244899	0.0436578	0.0426055	0.079255	0.0678819	0.061186	0.0678794	0.0566396	0.0296078	0.0803531	0.0410351	0	0.0131968	0	0	0.0832049	0.044835	0.0209233	0.0241625	0.0203218	0.0771063	0.0437744	0.0587874	0.0457281	0.0527972	0.0378159	0.0537328	0.0323497	0.0569287
gene10590|Gm13016	0.0852188	0.0579058	0.0473146	0.0590953	0	0.0243707	0.0720484	0.054506	0.087412	0.0259205	0	0.0704757	0.0417587	0	0.0705329	0.0547976	0.0348904	0.0994958	0	0	0.0624065	0.133291	0.097377	0.0506858	0.0588179	0.0543944	0.125007	0.0450642	0.0926018	0.0716224	0.034004
gene1061|Gpr55	0.0168818	0.0244865	0.0148114	0.013221	0.0175543	0.0143894	0.0287438	0.0228067	0.016086	0.0211149	0.0166312	0.00968174	0.0169127	0.00482916	0.0158898	0.0224429	0.0148715	0.0118195	0.0176927	0.0125201	0.0317228	0.0163869	0.0258332	0.0152747	0.0224641	0.0175611	0.019926	0.0132579	0.0211815	0.021592	0.0226845
gene10620|Epha2	2.21245	2.89134	2.76556	2.23071	1.86441	2.02727	2.89895	3.42168	1.70812	1.7757	1.59815	2.50208	1.48673	1.66752	2.06881	2.18872	1.70333	1.46289	2.32794	1.56717	2.58418	2.63027	2.16161	2.91423	2.22975	1.94548	2.70913	2.31045	2.65526	1.73081	2.30582
gene10625|Clcnkb	0	0.0631541	0.0249342	0	0.0236227	0.0386668	0.068681	0.0676021	0	0.0538465	0.0775479	0.176514	0.0594291	0.0951023	0.0657589	0.0743872	0.164394	0.029387	0.0764435	0.120646	0.0645007	0.0585887	0	0.0399662	0.0671988	0.0124211	0.105295	0	0.0605917	0.014286	0.00527869
gene10626|Hspb7	0.0532641	0.0886991	0.0581588	0.166757	0.0698463	0.0982551	0.1018	0.140569	0.167339	0.0924053	0.101176	0.129045	0.0720305	0.210982	0.0967579	0.172632	0.096186	0.20309	0.0825337	0.078894	0.111435	0.118242	0.15084	0.115079	0.0834749	0.0719998	0.1941	0.0965226	0.0678656	0.0626881	0.0165038
gene10662|Gm42339	2.28817	1.61233	2.16202	1.55957	2.22229	1.82475	1.52647	1.26839	2.05743	1.44872	2.28883	0	5.3787	3.1056	4.36287	4.9812	3.54125	5.08764	2.23758	3.14118	2.53903	0	2.50881	1.76056	1.94486	0.0305127	1.81687	1.2717	1.4593	0.0418588	1.63244
gene10687|Gm13082	0.361018	0.690529	0.352433	0.415381	0.380497	0.537949	0.496179	0.511623	0.299746	0.509758	0.313121	0.206248	0.162185	0.407866	0.302435	0.262399	0.393932	0.129946	0.479242	0.24691	0.416576	0.337077	0.426695	0.545778	0.44361	0.483868	0.439748	0.465643	0.646507	0.396426	0.321633
gene1072|B3gnt7	0.572241	0.868222	0.696173	0.610009	0.412493	0.691714	0.506596	0.709305	0.790188	0.469674	0.377115	0.242951	0.261361	0.54334	0.450805	0.300256	0.451421	0.320421	0.549255	0.372538	0.965349	0.94497	0.907144	0.617649	0.613921	0.622622	0.605469	0.755483	0.809087	0.620395	0.90042
gene10721|Gm13126	0.0211147	0.0114131	0.00684409	0.0135155	0.0123643	0.00211039	0.0108432	0.0164181	0.0114615	0.0174741	0.0161149	0.016316	0.00589005	0.00991592	0.0110643	0.0109577	0.00606501	0.018594	0.0148126	0.0196751	0.0129422	0.0104357	0.0115607	0.0062679	0.0088308	0.00499016	0.00847176	0.00923259	0.00823923	0.0151979	0.0101388
gene10736|Tnfrsf1b	0.488639	0.602069	0.550511	0.507114	0.416515	0.480242	0.612087	0.477806	0.493998	0.521687	0.462718	0.433601	0.36498	0.496106	0.425812	0.407084	0.432197	0.546933	0.396163	0.44951	0.542721	0.704766	0.6766	0.760254	0.657262	0.511447	0.621803	0.532381	0.645216	0.627434	0.535108
gene10738|Tnfrsf8	0.0416467	0.0413732	0.0611451	0.0448466	0.0378979	0.026246	0.0411728	0.0658107	0.0659911	0.0409013	0.048901	0.0132369	0.0347726	0.0330633	0.0405863	0.0300352	0.0634504	0.0219792	0.0132839	0.022492	0.0442095	0.0894942	0.040779	0.063282	0.0752663	0.0792727	0.0405809	0.0519209	0.0467891	0.0492468	0.0255891
gene10742|Smarca5-ps	0.123321	0.121316	0.12959	0.121858	0.139679	0.118972	0.100174	0.111495	0.120052	0.106835	0.10379	0.1408	0.126683	0.114697	0.11667	0.172191	0.119601	0.101325	0.11646	0.117157	0.0938211	0.125631	0.100459	0.101455	0.117292	0.111024	0.123841	0.141646	0.0901283	0.101704	0.12186
gene10748|Gm13234	0.170718	0.155516	0.220617	0.226497	0.248174	0.245239	0.168702	0.183381	0.0905944	0.215003	0.136907	0.159612	0.0714145	0.0694401	0.181846	0.0676436	0.166167	0.0724894	0.249353	0.179748	0.115816	0.151738	0.2151	0.171263	0.182994	0.19769	0.182383	0.295786	0.194584	0.177885	0.265123
gene10769|Gm13167	0.199982	0.212383	0.198567	0.218555	0.228117	0.253094	0.210258	0.210413	0.243645	0.258734	0.187102	0.26865	0.223032	0.257424	0.235307	0.166523	0.2604	0.158118	0.179721	0.210762	0.125217	0.197254	0.195515	0.144245	0.179982	0.207323	0.154115	0.158968	0.142282	0.21662	0.213508
gene10772|Gm13251	0.211568	0.244703	0.225008	0.29822	0.286413	0.202681	0.310477	0.283412	0.191016	0.307931	0.269902	0.250172	0.367771	0.255788	0.284393	0.389241	0.210807	0.172566	0.238654	0.249235	0.153921	0.248877	0.188709	0.209348	0.26833	0.238497	0.212189	0.257978	0	0.302744	0.26767
gene10773|Gm13241	0.0396752	0.139343	0.105454	0.185927	0.130783	0.131716	0.169962	0.174188	0.0685535	0.104463	0.111152	0.0564634	0	0.0525392	0.0869749	0.0712314	0.0234799	0	0.0408846	0.128224	0.0722157	0.138112	0.106907	0.120453	0.0939624	0.210572	0.116111	0.125317	0.051833	0.169537	0.148756
gene10784|Gm20760	0.000944753	0.000352607	0.000697014	0.000413635	0.00232632	0.000609177	0.000581423	0.00152082	0.00329031	0.00357085	0.00361201	0.00378169	0.00152996	0	0.000703322	0	0.00292273	0.000332422	0	0.00143172	0.00232727	0.00129783	0.00282732	0	0.00219181	0.00127276	0.000617378	0.00418193	0.00135145	0.00277292	0
gene10791|Gm13160	1.16867	0.902913	0.980433	1.00617	1.00307	0.984139	0.84509	0.794343	1.00667	1.24614	1.29693	1.43165	1.50843	1.34461	1.19062	1.23309	1.20346	1.09207	1.14422	1.14651	0.802376	0.914306	0.914845	0.953987	1.02206	0.990011	0.875056	0.865749	0.919269	0.996549	1.20878
gene10803|LOC108169016	0.0159021	0.0218562	0.0112313	0.0201106	0.00777365	0.0173411	0.0190368	0.0316011	0	0.0146487	0	0.0124053	0.0323942	0.0109352	0.00957458	0.026637	0.0149373	0.0280089	0.0229336	0.0243981	0.00638911	0.019903	0.017623	0.0119745	0.0216948	0.0126641	0	0.0168376	0.0208209	0.0120894	0.0103918
gene10804|LOC108169017	0.0051809	0	0.00586928	0.00407725	0.00931382	0.00679921	0.0075669	0.00394398	0.00346806	0	0.00407032	0.000836197	0.00733229	0.00276774	0.00477882	0.0113423	0.00200903	0.0118633	0.00957616	0.00657619	0.00660902	0.0116572	0.00629011	0.00911761	0.00231022	0.0127331	0.00969568	0.00383333	0.00398148	0.0147863	0.00834799
gene10805|Gm13161	0.0233409	0.0288761	0.0173005	0.0149745	0.0162944	0.00565442	0.0279187	0.0317333	0.0222345	0.0205621	0.0120444	0.0302419	0.023141	0.0133078	0.0178127	0.00880181	0	0.0329593	0.0189289	0.0349981	0.00866228	0.027179	0.0183851	0.010708	0.0160109	0.0126804	0.0279187	0.0287473	0.00940895	0.0261501	0.0357546
gene10810|2610305D13Rik	0.121218	0.10312	0.0786401	0.0801549	0.0771333	0	0.144435	0.110277	0.077084	0.146342	0	0.00133646	0	0.0873903	0.081626	0.172211	0	0.0622798	0.0639309	0.0613878	0.0521185	0.20059	0.0796943	0.143023	0.0745934	0.104802	0.0870967	0.100961	0.0644499	0.123666	0.0927783
gene10847|Gm572	0.0702231	0.0454716	0.0833033	0.12759	0.100404	0.0431875	0.0392517	0.0697505	0.0503973	0.0458117	0.0365562	0.073767	0.0639586	0.0545022	0.0285578	0.0746373	0.0450258	0.0706046	0.079425	0.138815	0.025117	0.020925	0.0812124	0.0472228	0.022782	0.0340364	0.0536453	0.0339829	0.0385537	0.0796741	0.0994557
gene10884|Gm13067	0.0535048	0.0663465	0.0664712	0.0314159	0.0929338	0.0350193	0.0575765	0.00887753	0.0801186	0.0734345	0.0392061	0.109911	0.0543401	0.057905	0.133614	0.0818722	0.054545	0.092224	0.0416298	0.0946949	0.0469492	0.2073	0.108282	0.0571311	0.0786293	0.0524195	0.0456259	0.07556	0.0770493	0.0731193	0.0663737
gene10886|Gpr157	10.1585	12.4706	12.8799	12.8126	12.7545	15.1675	18.1886	13.2992	12.3075	14.7004	11.8717	8.34785	7.33589	8.90716	13.0673	10.1036	9.14219	8.63279	11.105	9.33019	9.74599	15.3811	17.2077	18.3241	13.2717	11.8292	14.7549	10.7495	19.8431	17.17	16.2059
gene10903|Tnfrsf9	0.0608684	0.107476	0.0524106	0.0661393	0.122119	0.0798459	0.0975817	0.112807	0.116236	0.0867384	0.0637034	0.0916885	0.126625	0.0776412	0.0593884	0.0839504	0.0988441	0.0659153	0.0607177	0.118332	0.121239	0.0724514	0.05438	0.0464847	0.0956848	0.118824	0.138158	0.0720097	0.097209	0.0864255	0.077937
gene10904|Gm30120	0.231492	0.70605	0.49766	0.504557	0.355583	0.123114	0.3619	0.43229	0.201361	0.34951	0.280715	0.546224	0.462374	0.156108	0.682367	0.281776	0.292918	0.278284	0.345558	0.426405	0.55425	0.196123	0.405613	0.399991	0.887868	0.374985	0.263453	0.382625	0.485352	0.203182	0.299132
gene10930|Gm20377	0.182072	0.154493	0.142305	0.125144	0.157423	0.139005	0.125785	0.0899608	0.132886	0.16434	0.183557	0.138565	0.118397	0.186644	0.188979	0.182696	0.186257	0.284155	0.178406	0.152803	0.166227	0.142758	0.124352	0.233977	0.170866	0.182225	0.151592	0.141385	0.117093	0.159831	0.142176
gene10935|Hes3	0.0720621	0.0375732	0.027806	0.0288323	0.0815523	0.031744	0.0271668	0.0455417	0.0923212	0.0740345	0.047498	0.119851	0.106945	0.0356254	0.0688243	0.0459732	0.064097	0.0297453	0.0375798	0.0539635	0.0444881	0.135779	0.0529788	0.0821575	0.203405	0.0430652	0.0281969	0	0.0360087	0.0259876	0.0598644
gene10946|Gm30851	0.0211735	0.0465753	0	0.0311852	0.0196991	0.0140349	0.0264556	0.0232103	0.0233031	0.0252911	0.0338463	0.010056	0.0227757	0.0121365	0.0346755	0.0118243	0.0101843	0.0197921	0.011263	0.0160278	0.0173296	0.0161011	0.0386553	0.0233188	0.0365715	0.0320819	0.0340311	0.0247701	0.0199826	0.0290397	0.0415626
gene1095|Gm41910	0.0112499	0.0103131	0.0163141	0.0204185	0.0214098	0.00980318	0.0175975	0.00313144	0	0.0115976	0.0114931	0.0245308	0.0144169	0.0224535	0.0276597	0.011072	0.0122823	0.0114055	0	0.0124496	0.0124777	0.00649079	0.0145415	0	0.00728182	0.0140875	0.00871211	0.00867084	0.0177386	0.0167348	0.0134817
gene10995|Gm33187	0.00360186	0.00493415	0.00110727	0.00492736	0.00425668	0.00650096	0.00432885	0.0085576	0.00437323	0.00534368	0.00225358	0.0117407	0.01428	0.00996365	0.00581299	0.00329647	0.00385875	0.00505569	0.00285812	0.0027387	0	0.0020615	0.00179545	0.00579675	0.00232095	0.00208958	0.00485727	0.0041507	0.0087515	0.00836747	0.00409595
gene1102|Prss56	0	0.706874	0	0	1.50184	0.443833	0.546478	1.14856	0.608996	0.636634	0.953842	0.858624	0	1.64845	0.554939	0.346768	0.842256	2.26395	0.628431	1.31284	2.12835	1.70509	1.92697	0.924468	0	1.22553	1.80419	0.655478	0.838931	0.977822	0.482667
gene11064|LOC108168677	0.0258801	0.0773301	0.0502139	0.0623217	0.041521	0.0452115	0.0598027	0.0451301	0.0648129	0.0443503	0.0277421	0.0274063	0.0474751	0.0227173	0.0453934	0.0329509	0.0298428	0.0117753	0.0448233	0.0301931	0.0496394	0.0358916	0.0703486	0.0611515	0.0581705	0.0863533	0.0690456	0.0653205	0.074154	0.0536579	0.0390377
gene11081|LOC108168678	0.253771	0.413744	0.287579	0.269483	0.258788	0.220106	0.233191	0.209916	0.307434	0.218989	0.230258	0.446769	0.662227	0.257088	0.372158	0.402001	0.245586	0.36346	0.225238	0.240251	0.289368	0.287227	0.323141	0.279204	0.266156	0.503876	0.254818	0.438764	0.237859	0.25043	0.2208
gene11083|LOC100862043	0.227199	0.507343	0.28405	0.355763	0.322928	0.270746	0.34702	0.314684	0.28585	0.249727	0.249367	0.344399	0.387176	0.237646	0.381422	0.356802	0.223785	0.24073	0.269534	0.338683	0.269757	0.464847	0.446864	0.348331	0.336296	0.568707	0.288788	0.444018	0.34337	0.447381	0.336248
gene11100|Gm36470	0.157903	0.197518	0.0895825	0.235595	0.180875	0.152677	0.329173	0.114906	0.256707	0.111981	0.113788	0.0430955	0.186973	0.0477812	0.0829585	0.147757	0.243872	0.198032	0.221147	0.102475	0.282455	0.202009	0.236939	0.263258	0.394127	0.144975	0.274268	0.224167	0.269938	0.132316	0.300228
gene11102|Cdk6	0.71442	1.13304	1.19721	1.1529	0.748341	0.864393	1.13338	1.1503	1.01223	0.879314	0.779798	0.733521	0.850679	0.730139	0.780759	0.903343	0.662055	0.7435	0.738904	0.791937	0.827119	1.04124	0.75173	1.38447	1.19347	0.846141	1.10506	1.25982	1.02649	0.873844	1.08393
gene11146|Gm8802	0.0696195	0.488995	0.203041	0.0761906	0.174057	0.280273	0.061359	0.223126	0.0825638	0.0424896	0.0379743	0.2281	0.306208	0.270245	0.325492	0.0462896	0.174813	0.132655	0.281272	0.174552	0.0379091	0.198974	0.14035	0.10259	0.120923	0.0882848	0.103283	0.265587	0.199609	0.260284	0.086288
gene11148|Steap4	0.0396372	0.0492985	0.0324454	0.0578388	0.040992	0.0482258	0.0689724	0.0595078	0.0287574	0.0111001	0.11227	0.0930296	0.017828	0.046766	0.0508425	0.131644	0	0.099828	0.0219144	0.108402	0.0264092	0.116322	0.030894	0.0286534	0.0254912	0.0691431	0.0786769	0.172434	0.0471062	0.0605285	0.0220456
gene1117|Gm33517	0.017807	0.0484214	0.0447386	0.0512015	0.020063	0.0224142	0.0309112	0.029619	0.0244265	0.0266745	0.0258726	0.00772891	0.0261441	0.0160439	0.0480314	0.0239662	0.0342198	0	0.0322578	0.014324	0.0630084	0.0305101	0.0389926	0.0167326	0.0433041	0.0212219	0.0379255	0.0468201	0.064189	0.0365652	0.0308729
gene11182|Gm4959	0.0317373	0.0327394	0.0292769	0.0334168	0.00999369	0.00528267	0.0230587	0.00648032	0.00799874	0.0385238	0.0111734	0.0291745	0.0153986	0.0436575	0.00124133	0.000658999	0.0192129	0.0200136	0.0229703	0.0176047	0.0169142	0.01893	0.00698452	0.0301155	0.014729	0.0151051	0.027117	0.00800213	0.00814675	0.014087	0.00666375
gene11197|Gm29743	0.130672	0.0724317	0.101737	0.0987056	0.0380648	0.033683	0.0527625	0.0493924	0.0944029	0.107315	0.0648568	0.123798	0.0994422	0.119102	0.0623381	0.0272007	0.0961172	0.152231	0.0656631	0.0770716	0.0681064	0.0320026	0.0743155	0.0858635	0.111783	0.105892	0.0550081	0.136478	0.0728744	0.075719	0.0630502
gene11227|Sema3d	1.21406	1.29548	1.20572	1.37208	1.18966	1.19112	0.952959	1.28888	1.01829	1.40919	0.8801	0.608682	0.813401	0.933259	0.921628	1.11324	0.613942	0.54429	0.863008	0.831328	1.03585	1.5146	1.37195	1.60001	1.18634	1.19417	1.07806	1.2589	1.02654	1.32759	1.03653
gene11228|Gm8925	0.129954	0.125202	0.153764	0.118612	0.0750747	0.119512	0.116985	0.137724	0.107959	0.11253	0.13409	0.0993502	0.125793	0.0949173	0.183224	0.183259	0.16573	0.130548	0.069738	0.0788684	0.0380281	0.109841	0.0735951	0.0809469	0.143667	0.131648	0.0909083	0.0758753	0.102491	0.163542	0.124195
gene11230|Gm10481	0.146611	0.137237	0.140756	0.151117	0.191915	0.317148	0.0866535	0.096661	0.102884	0.182402	0.163349	0.128067	0.116151	0.118435	0.109612	0.155341	0.144005	0.180956	0.162701	0.179298	0.0830612	0.089566	0.131259	0.154949	0.15121	0.203397	0.20389	0.113524	0.114031	0.123172	0.110771
gene11275|Cd36	0.0698476	0.123339	0.0998623	0.318493	0.0612538	0.173331	0.143247	0.0836243	0.072987	0.101959	0.276283	0.0833227	0.0551516	0.290029	0.0751876	0.150291	0.0517284	0.1164	0.220184	0.19394	0.240248	0.289474	0.39906	0.181027	0.217567	0.112072	0.17999	0.267616	0.150941	0.128353	0.228376
gene113|Gm5523	0.456858	0.475855	0.387002	0.549054	0.437503	0.514364	0.342525	0.433221	0.551057	0.366023	0.445429	0.244283	0.285284	0.485158	0.673894	0.437496	0.542214	0.324179	0.348317	0.395291	0.337475	0.363833	0.679244	0.808243	1.10623	0.874997	0.99651	0.974663	0.435609	0.269153	0.516362
gene11332|LOC102635566	0.0304818	0.00733681	0.0253888	0.0448544	0.031141	0.0253191	0.00992608	0.0117294	0.0171203	0.00985319	0.0177193	0.0237662	0.0157797	0.00995777	0.00815764	0.00720053	0.0263713	0.00691847	0.00652231	0.02131	0.0294803	0.0340029	0.049903	0.0413175	0.0222735	0.0205969	0.00963768	0.0265298	0.0281271	0.0524415	0.0200423
gene11355|Gm5575	0.0660938	0.0949877	0.0939384	0.0650246	0.0481829	0.0627479	0.0465995	0.0938038	0.0626872	0.0833393	0.0351	0.0852081	0.12098	0.109309	0.15517	0.0538175	0.182226	0.155577	0.0865071	0.0432645	0.0792147	0.0286052	0.17522	0.0639019	0.0505028	0.182482	0.0902009	0.14998	0.0569962	0.0168882	0.0314929
gene11370|Asb10	0.0208459	0.00813601	0.0245362	0.0142448	0.00843621	0.00563325	0.00933828	0.021207	0.0226179	0.0206853	0.0300804	0.0273151	0.00897494	0.0383889	0.015199	0.0224399	0.0178033	0.0196724	0.0240061	0.0259869	0.0525831	0.0156388	0.0335927	0.0098087	0.0102861	0.00608262	0.0310888	0.0229883	0.0443223	0.030196	0.0190683
gene11398|Cct8l1	0.00216899	0.00758347	0.0126665	0.0137592	0.0126326	0.00175301	0.00728973	0.00922338	0.013703	0.0121833	0.00924233	0.0151492	0.0135801	0.00520622	0.0098952	0.0132886	0.0121905	0.00684957	0.012621	0.00666231	0.00916919	0.013388	0.0123346	0.00824905	0.00650571	0.0120169	0.00783917	0.0125066	0.00906754	0.0136129	0.00922274
gene11407|Gm21655	0.179854	0.118626	0.186152	0.0921576	0.160265	0.18626	0.10087	0.12427	0.137669	0.13408	0	0.118887	0.229012	0.192242	0.120696	0.176351	0	0.167176	0.111963	0	0.157837	0.180318	0.155146	0.149124	0.137015	0.126846	0.0996866	0.123082	0.0829372	0.120733	0.143061
gene11426|Gm7361	0.264511	0.430681	0.686896	0.933099	0.521678	0.733958	0.800165	0.582516	0.360327	0.696352	0.369079	0.169917	0.476651	0.486588	0.186697	0.37512	0.287286	0.116652	0.552796	0.321652	0.789717	0.806459	0.980051	0.893351	0.672313	0.658625	0.826677	0.98899	1.06633	0.723331	0.544829
gene11441|Gm4865	0.344944	0.426678	0.494086	0.494193	0.315173	0.392591	0.385768	0.568701	0.348904	0.287804	0.378072	0.187195	0.160908	0.120177	0.294425	0.287952	0.297832	0.21875	0.436015	0.23772	0.285147	0.335755	0.378239	0.429904	0.343887	0.234995	0.313017	0.352127	0.417826	0.424755	0.460512
gene11446|En2	0.14351	0.141181	0.126204	0.115359	0.16745	0.107206	0.192408	0.267263	0.110504	0.177227	0.106487	0.0886499	0.0898359	0.148047	0.105657	0.426002	0.152296	0.089611	0.0954944	0.110645	0.0691663	0.198715	0.190687	0.163951	0.194151	0.0426414	0.128375	0.1064	0.123273	0.159377	0.139921
gene11457|Gm35688	0.0267097	0.0236432	0.0259284	0.0438258	0.0310452	0.0326682	0.0427332	0.0674797	0.0245316	0.0306978	0.033687	0.0326136	0.0522559	0.0661656	0.0466746	0.0667508	0.049093	0.0938837	0.035563	0.03338	0.0536966	0.0312856	0.0784217	0.0504515	0.0272393	0.0367563	0.0332616	0.0390811	0.0313175	0.0453601	0.0367244
gene1147|Gm29538	0.132134	0.0408968	0.145525	0.178434	0.260671	0.0257269	0.117104	0.330924	0.0584379	0.0332878	0.200144	0.352564	0.0620119	0.184691	0.143547	0.2993	0.0902839	0.249576	0.158674	0.280213	0.0730314	0.0648132	0.0521475	0.0978484	0.176032	0.141353	0.30314	0.106436	0	0.319437	0.168808
gene11472|LOC102640024	0.145869	0.216762	0.150814	0.246882	0.207096	0.162942	0.159621	0.138608	0.151012	0.139495	0.172263	0.185993	0.116536	0.208843	0.117979	0.142758	0.13046	0.161288	0.180723	0.210826	0.157648	0.166955	0.227642	0.138682	0.160754	0.183354	0.171855	0.181331	0.176696	0.168917	0.171247
gene11477|Tyms	1.36146	1.15053	1.27082	1.54991	1.19385	0.933959	0.960942	1.16171	1.11338	1.19357	1.49938	1.849	1.33817	1.68459	1.48333	1.55473	1.53301	1.70333	1.12617	0.926921	1.11743	1.07818	1.11387	1.39125	0.958596	1.14289	0.861392	1.165	1.0114	1.1194	1.03259
gene11485|Adgrf3	0.0220414	0.0182753	0.0180684	0.0264984	0.023298	0.023034	0	0.01268	0.0474927	0.0246896	0.0276519	0.0467226	0.0144111	0.0450328	0.0274627	0.0355102	0.0305922	0.0352958	0.0739404	0.0268395	0.0287327	0.0201854	0	0.0079664	0	0.0318031	0.0240061	0	0.0367667	0.0240377	0.0159564
gene1149|Glrp1	0.023511	0	0.0269659	0.0283858	0.0240896	0.00889767	0.0218947	0.013085	0.00845381	0.0109594	0	0.0195338	0.0132019	0.00962893	0.0228468	0.015849	0	0.0305708	0.0215099	0.0235403	0.0398069	0.0223991	0.0412043	0.0378652	0.0333524	0.0227489	0.0103423	0.0208087	0.0272115	0.033644	0.0159179
gene11513|Tcf23	0.111187	0.106226	0.103645	0.111151	0.0552269	0.121875	0.0724215	0.193022	0.0855746	0.0294366	0.0920781	0.105675	0.0265954	0.0930181	0.0427648	0.06645	0.0220911	0.0536103	0.0468353	0.0659679	0.144141	0.16408	0.0804243	0.126937	0.0846699	0.11684	0.0572421	0.0647402	0.143999	0.0601073	0.0743949
gene11536|Gckr	0	0.0661573	0.0327823	0.0726889	0.0759624	0.0482088	0.00734712	0.11937	0.0622386	0	0.0255568	0.075636	0.011783	0.0510803	0.045473	1.9135	0.0611965	0.112697	0.0288546	0.134281	0.0371773	0.276842	0.0252214	0.115093	0.045016	0.070775	0.0518612	0.0345874	0.0154598	0	0.0720693
gene11537|Gm19457	0.0361678	0.00657928	0.00889879	0	0.0117288	0.00155513	0.00556663	0.0100554	0.00420053	0.00324239	0	0.00182917	0	0.00903626	0.00502475	0.00174533	0	0.00339437	0.0137698	0	0.00432259	0.0198036	0.0084609	0.00313899	0.00559596	0.0290099	0.0129941	0.00163956	0.015527	0.00976538	0.0163701
gene1155|Gm34194	0.0153303	0.0367058	0.105024	0.0933433	0.102107	0.0880887	0.0724604	0.0903781	0.0822314	0.112022	0.0325214	0.091214	0.0641536	0.0772206	0.0826204	0.0510866	0.0208921	0.102951	0.0236353	0.0569732	0.0336103	0.0489358	0.0577869	0.0928932	0.0617797	0.0560478	0.0538799	0.0303839	0.0476364	0.0992245	0.0719339
gene11558|Plb1	13.0917	16.5749	15.5437	11.0392	16.5139	10.8439	16.2076	14.6244	11.8311	17.6473	22.1681	28.8016	17.7078	19.0578	24.214	21.5979	22.6264	23.8651	20.8981	16.5239	19.5169	12.8764	10.3141	11.2294	14.4276	9.4587	13.8843	15.8719	15.0572	14.1008	9.33985
gene11560|Gm5864	0.16681	0.187484	0.179881	0.121233	0.177301	0.106628	0.196222	0.129336	0.108845	0.157498	0.124818	0.141394	0.129977	0.140631	0.126337	0.129522	0.153602	0.202089	0.158614	0.106532	0.100254	0.0559543	0.16237	0.151611	0.226509	0.120334	0.186095	0.120419	0.12994	0.120832	0.226698
gene11571|Gm40278	0.0753891	0.0843582	0.0889223	0.0671355	0.0640753	0.0563448	0.0534168	0.0523076	0.0601657	0.0839976	0.0566024	0.0529705	0.0622825	0.0434176	0.0653539	0.0458636	0.0608612	0.050024	0.0653179	0.045507	0.0482414	0.0549415	0.0709513	0.0443124	0.0518413	0.07199	0.0287372	0.0759253	0.0490797	0.0549081	0.038104
gene11573|Slc5a1	0.0831725	0.072067	0.0439477	0.071689	0.0839153	0.103705	0.0498531	0.065916	0.090334	0.129967	0.0642275	0.0671986	0.0577213	0.0670588	0.0365884	0.0344321	0.0694489	0.0396161	0.0695967	0.0514629	0.0529822	0.0356338	0.0695975	0.0502737	0.0537559	0.0182412	0.023901	0.0509179	0.0315662	0.0861531	0.0595179
gene1160|Gm5259	0.166317	0.174996	0.162089	0.175809	0.102755	0.169494	0.160168	0.144963	0.130069	0.158717	0.182552	0.117009	0.127052	0.129022	0.203583	0.168823	0.170032	0.204424	0.168659	0.115129	0.117209	0.128723	0.166411	0.107304	0.0991895	0.174685	0.173913	0.153254	0.0887949	0.160024	0.163184
gene11616|Msantd1	0.765188	0.61157	0.659504	0.656238	0.473204	0.580849	0.758907	0.587862	0.64177	0.36069	0.592704	0.959454	0.689045	0.603022	0.774309	0.779895	0.908998	0.716108	0.837062	0.672569	1.03741	0.823781	0.84418	0.646882	0.755043	0.589812	0.616519	0.470878	0.55366	0.579089	0.501081
gene11650|Ccdc96	0.417044	0.402594	0.405497	0.475684	0.387035	0.477206	0.357982	0.450061	0.418955	0.47615	0.474652	0.462061	0.388279	0.517994	0.294912	0.581973	0.382136	0.467992	0.486807	0.471852	0.476803	0.336054	0.472909	0.41492	0.299941	0.224941	0.405081	0.403484	0.311347	0.472094	0.452887
gene11700|Gm34720	0.167112	0.423977	0.299103	0.444375	0.229101	0.313615	0.308901	0.355881	0.345941	0.222649	0.276703	0.155648	0.311867	0.184137	0.361081	0.238162	0.18326	0.113582	0.218899	0.223169	0.476762	0.437515	0.414941	0.304196	0.323648	0.325612	0.286779	0.355425	0.28861	0.226689	0.287545
gene11710|Gm4754	0.0179409	0.0217907	0.0247117	0.0484571	0.0373057	0.0421281	0.0299628	0.0351328	0.036729	0.0234631	0.0530497	0.0527123	0.0459651	0.08639	0.0380862	0.0401475	0.0321672	0.0945302	0.0487334	0.0337548	0.0227804	0.0259006	0.0249795	0.045824	0.0370588	0.0582427	0.038035	0.029816	0.0530763	0.0505374	0.0522872
gene11729|C1qtnf7	1.66977	1.6433	0.684546	1.68101	0.736628	0.73389	1.27748	2.00465	1.84236	1.3806	2.46765	2.48822	0.996522	1.09641	1.21571	2.19012	1.3665	1.15994	1.13909	1.99713	1.87718	1.61432	2.67091	2.90891	1.14817	0.906728	1.56054	1.37754	1.87242	1.50103	2.15161
gene11730|Gm15866	0.0884893	0.171291	0.0860483	0.106898	0.0755992	0.0826214	0.171846	0.083882	0.121848	0	0.0954743	0	0.222645	0.123284	0.0546596	0.110818	0.0627438	0.0164101	0.0463336	0.09658	0.107059	0.0160186	0.0623315	0.148884	0.018035	0.159509	0.0647939	0.138006	0.119592	0.0963139	0.107235
gene11734|Bst1	0.0733233	0.0644982	0.0517545	0.0496584	0.100889	0.0246671	0.0766935	0.0900783	0.0954384	0.0937844	0.0527237	0.0616572	0.0361403	0.133913	0.0796394	0.0649837	0.0685639	0.0358929	0.0507694	0.0549573	0.0458862	0.0831652	0.0223141	0.032511	0.0803473	0.0576739	0.0625069	0.0708636	0.0497917	0.0368642	0.0300417
gene11739|Fgfbp1	0.0269493	0.039537	0.0211871	0.0690544	0.0359722	0.0535596	0.0502134	0.116255	0.0296143	0.0568137	0.0496825	0.091959	0.0238625	0.0321484	0.059051	0.0720432	0.0253894	0.0981692	0.0723092	0.0225238	0.0670098	0.100879	0.0685213	0.0590636	0.0408231	0.015854	0.0780537	0.0421462	0.0592046	0.0312219	0.0256817
gene11754|Clrn2	0.0152151	0.00580452	0.0173492	0.0168169	0.0122954	0.00331893	0	0.0172304	0.0164062	0.00999796	0.0125838	0	0	0.010594	0.0147804	0.00557804	0.00638886	0.00444424	0.0207061	0.0256469	0.00166603	0	0.00773189	0.00495664	0.00350011	0.0121299	0.013661	0.0106055	0	0.00891473	0.0152669
gene1176|LOC102638195	0.0426427	0.0150601	0.0419324	0.0403796	0.0263585	0.0200522	0.0106267	0.00978357	0.0341064	0.0296442	0.0133321	0.077521	0.135216	0.0291473	0.0734283	0.0214066	0.0630598	0.0277936	0.0608071	0.04057	0.013395	0.0194105	0.0107088	0.0473753	0.0186383	0.0570757	0.0383139	0.0302799	0.0191108	0.00863311	0.0153369
gene1178|Gm28722	1.10589	1.26168	0	2.41671	0.351384	0.477808	0.625444	0.568548	0.385995	0.696599	0.257591	0.915558	0.762596	0.667468	0	0.941021	0.172684	0.66271	0.937383	1.74352	1.12964	0.862575	1.15823	0.865445	1.2125	0.782503	1.22983	1.00921	1.12274	0	0.61361
gene11793|Gm40302	0.103511	0.106438	0.320682	0.265012	0.177729	0.158541	0.158016	0.151864	0.199294	0.283448	0.128045	0.111278	0.197744	0.214107	0.225427	0.287379	0.108909	0.271062	0.24312	0.249259	0.208685	0.174825	0.283646	0.122386	0.199756	0.148615	0.109372	0.139833	0.203762	0.202259	0.20605
gene11802|Gm5866	0.392384	0.436917	0.450194	0.333745	0.348675	0.395279	0.370628	0.363564	0.364523	0.412373	0.338335	0.191344	0.165145	0.341356	0.329313	0.278954	0.364989	0.287704	0.391578	0.305975	0.312118	0.298081	0.429862	0.346485	0.386961	0.375477	0.329983	0.372937	0.425177	0.307651	0.382832
gene11815|Gm30464	0.233704	0.190621	0.133503	0.146845	0.184207	0.162208	0.171462	0.150503	0.128068	0.170841	0.220408	0.291376	0.296434	0.204104	0.252609	0.219663	0.177406	0.228384	0.178778	0.232799	0.244785	0.136843	0.339085	0.21986	0.177561	0.194915	0.259858	0.155035	0.190659	0.238151	0.11957
gene11829|Gm15975	0.115762	0.192911	0.17262	0.228855	0.108503	0.210364	0.215258	0.130028	0.186182	0.212801	0.223105	0.207328	0.148544	0.156715	0.157625	0.220302	0.171495	0.109438	0.191646	0.129243	0.188944	0.236345	0.170635	0.190509	0.222617	0.203353	0.191284	0.165908	0.184062	0.183057	0.235403
gene11830|Gm8085	0.194116	0.323483	0.289458	0.383757	0.181943	0.352749	0.360956	0.218038	0.312199	0.356835	0.374114	0.347658	0.249086	0.262788	0.264314	0.369413	0.287572	0.183511	0.321362	0.216721	0.316832	0.396316	0.28613	0.319455	0.373296	0.340992	0.320755	0.278203	0.308644	0.306959	0.394735
gene11874|Gm3716	0	0.112821	0.0371806	0.107549	0	0.110941	0.110835	0.0607471	0.043875	0.0586727	0.0681071	0.060905	0.102001	0.0714193	0	0.165828	0.0677782	0.0177266	0.0667708	0.0312061	0.105588	0.147	0.123726	0.0892392	0.0875636	0.0527811	0.147997	0.0868333	0.117081	0.0867038	0.111177
gene11875|Gm26761	0.214001	0.131053	0.225196	0.193853	0.18805	0.188711	0.332216	0.248122	0.252064	0.16156	0.0648764	0.16899	0.31654	0.12082	0.0974965	0.223433	0.177659	0.143413	0.219064	0.158427	0.15354	0.13269	0.202285	0.170375	0.112196	0.135843	0.100394	0.0297053	0.115056	0.140971	0.130477
gene11882|Tlr1	0.0719877	0.063326	0.0807776	0.079819	0.0499807	0.060636	0.0764131	0.0635626	0.0950647	0.0739756	0.0435188	0.0357699	0.0791134	0.0744126	0.0565938	0.068981	0.0299237	0.0909772	0.0466257	0.0523443	0.0589127	0.0898336	0.0562273	0.0626365	0.0569809	0.0514517	0.0772957	0.0790201	0.0473141	0.0819376	0.083485
gene11887|Tmem156	0.19531	0.0684766	0.331553	0.0816299	0.15581	0.129045	0.194756	0.226706	0.354954	0.259834	0.179148	0.136178	0.0998104	0.2125	0.0976768	0.20167	0.101031	0.15855	0.228279	0.139541	0.194039	0.25776	0.201888	0.176806	0.218789	0.288265	0.179986	0.122003	0.0537223	0.154984	0.321053
gene11899|LOC108169121	0.0427724	0.0316063	0.0664474	0.0353483	0.0161042	0.0559747	0.0649687	0.028154	0.0110755	0.03098	0.0356577	0.0659835	0.0467848	0.0317205	0.0294199	0.0183358	0.00570364	0.0294822	0.0213736	0.0183798	0.0568665	0.0279591	0.0326846	0.0610849	0.019673	0.0141071	0.0387694	0.0118054	0.0298616	0.0233447	0.0371141
gene1190|Mlph	0.273187	0.322885	0.440176	0.294556	0.358873	0.364583	0.315611	0.382606	0.226327	0.481084	0.374385	0.261436	0.390448	0.363363	0.403648	0.457935	0.426767	0.424334	0.576333	0.368596	0.38981	0.373012	0.450629	0.312197	0.385207	0.379002	0.371017	0.284995	0.371262	0.318559	0.462036
gene11902|Rhoh	0.188806	0.139661	0.132803	0.112111	0.143554	0.126915	0.176084	0.199713	0.100722	0.137914	0.118617	0.12483	0.148519	0.104556	0.114421	0.194881	0.0474548	0.142045	0.154241	0.198922	0.176713	0.160546	0.209113	0.268513	0.165309	0.174047	0.185148	0.18044	0.175896	0.179647	0.134593
gene11934|Shisa3	0.00746123	0.0222712	0	0.016331	0.00394305	0.00801668	0.00832712	0.0125099	0.0126307	0.00139296	0.00548859	0.00500969	0.00406667	0.023325	0.0242831	0.0212001	0.00622251	0.00582409	0.00801473	0.0042727	0.00745649	0.0238471	0.00797046	0.00539364	0.0176285	0.00703969	0.00270851	0.0093598	0.017717	0.00987489	0.00633667
gene11937|LOC108169047	0.0200737	0.0388728	0.0453163	0.0394957	0.0525067	0.0184742	0.0219582	0.0283302	0.0271372	0.0275428	0.0201789	0.0210184	0.0225282	0.0345057	0.0236578	0.0229204	0.0210375	0.0192458	0.0334468	0.021056	0.0237625	0.051823	0.0573658	0.0406673	0.0238471	0.0358357	0.0291906	0.0178983	0.034434	0.0373133	0.0118159
gene11944|Gm5867	0.0296393	0.0104232	0.0197936	0.0282985	0.0357569	0.00466701	0.0373906	0.0174272	0.0269168	0.0278759	0.0301823	0.0126607	0.0117221	0.0448413	0.0141369	0.0494514	0.0319015	0.0407463	0.0517586	0.0263161	0.00863075	0.0190698	0.0658378	0.0354086	0.0149497	0	0.051759	0.0440467	0.0207097	0.0151807	0.0381334
gene11958|Corin	0.112887	0.0708962	0.0633031	0.0931647	0.126002	0.0403435	0.0826936	0.142671	0.0787261	0.0648091	0.12453	0.0833315	0.0436031	0.0759739	0.0480779	0.0333695	0.115266	0.0465369	0.103688	0.0619061	0.076445	0.0704776	0.204717	0.0675774	0.0436044	0.0720011	0.0697092	0.0425035	0.0766536	0.0895519	0.191598
gene1196|Gm7776	0.148175	0.102805	0.119352	0.118046	0.108631	0.102018	0.101677	0.0720503	0.044523	0.0265664	0.115109	0.167917	0.0787927	0.0155302	0.100067	0.105358	0.0653579	0.118952	0.153974	0.166974	0.0703261	0.0507134	0.100206	0.144208	0.0336926	0.108395	0.0429657	0.0629288	0.0878892	0.0523417	0.0483065
gene11962|Zar1	0.0245486	0.0341482	0.0125869	0.0257761	0.0118687	0.00687412	0	0.0561585	0.0116384	0.0173975	0.0202527	0.00965539	0	0	0	0.0590258	0.0250438	0.010976	0.0467854	0.0114524	0.00771405	0.0494924	0.0512698	0.0134987	0.00588581	0.0203363	0.0200957	0	0.0504266	0.0437899	0.0190791
gene11965|Gm5297	0.136549	0.163388	0.146619	0.135509	0.139932	0.124558	0.18148	0.130797	0.11528	0.168159	0.145393	0.148476	0.110312	0.14681	0.209423	0.162994	0.116121	0.0968084	0.151367	0.156353	0.119746	0.159929	0.177573	0.134552	0.194003	0.159039	0.151672	0.195025	0.156903	0.132493	0.159811
gene11968|Tec	0.818678	1.0712	0.713283	1.4298	0.761071	0.482293	1.20771	1.2064	1.11681	1.04801	0.988189	1.14228	1.00195	1.108	1.07688	0.968267	0.746484	1.03283	0.913763	0.993095	1.27024	1.65015	0.916521	1.37684	0.916704	1.39015	0.66127	1.20498	1.41362	1.14767	1.18366
gene12008|Gsx2	0.339723	0.298159	0.32074	0.31605	0.301897	0.420029	0.282183	0.297394	0.386051	0.38704	0.401516	0.409287	0.349196	0.329148	0.396424	0.305755	0.365909	0.315076	0.432284	0.472052	0.304751	0.448945	0.259589	0.116769	0.276458	0.211143	0.290036	0.273134	0.264354	0.371324	0.319654
gene1201|Espnl	0	0.0188787	0.0221674	0.0269401	0.0135748	0.0112094	0.0163131	0.0191129	0.00962735	0.0125739	0.018684	0.0148037	0.0153578	0.0242456	0.0179685	0.0428396	0.0074487	0.00333977	0.0230955	0.0114362	0.00986401	0.0322163	0.0293917	0.0106011	0.0146392	0.016559	0.0249747	0.0163137	0.0177429	0.0282996	0.0265734
gene1202|Klhl30	0.0185469	0.013439	0	0.0243578	0.0156833	0	0.0142662	0.0167924	0.0322946	0.00405696	0.0297069	0.0186792	0.0100108	0.00876134	0.0140143	0.012994	0.0164583	0	0.0164062	0.0189365	0	0.0167349	0.00867315	0.0160895	0	0.00860767	0.0201993	0.0129098	0.0110537	0.033987	0.016777
gene12023|Gm33938	0.109585	0.227421	0.170185	0.0898598	0.0762603	0.0949302	0.145574	0.191142	0.115867	0.0997327	0.110913	0.0551837	0.120143	0.0967789	0.142451	0.0835796	0.0964503	0.143615	0.0454393	0.0493954	0.0821385	0.123117	0.182251	0.180777	0.174846	0.18673	0.0921931	0.244644	0.146949	0.138815	0.219116
gene12044|Arl9	0.0435621	0.0292727	0.041059	0.0378708	0.0381386	0.0250684	0.0340888	0.0311816	0.0286981	0.0230219	0.0332712	0.0562883	0.064436	0.0401641	0.0477153	0.0656773	0.0503824	0.0405678	0.0269239	0.0406635	0.0270658	0.0330044	0.029457	0.0406156	0.0535769	0.0371962	0.0509198	0.0311109	0.0305479	0.0389634	0.0304279
gene12046|Thegl	0.0280917	0.0390387	0.0712181	0.0533465	0.0466708	0.0598079	0.0268805	0.0494258	0.0572608	0.0193732	0.0176057	0.0148167	0.0253697	0.0323542	0.0358185	0.0204723	0.0213235	0.0452175	0.0362465	0.0262492	0.04541	0.0420802	0.0372928	0.025951	0.0500929	0.0337193	0.0527712	0.0562003	0.089738	0.0158703	0.0449341
gene12069|Gm2199	0.104391	0.158489	0.117162	0.137579	0.141977	0.161869	0.150342	0.0985253	0.118875	0.142279	0.143189	0.133321	0.115869	0.153976	0.161204	0.14903	0.136105	0.157161	0.162287	0.193226	0.159705	0.172841	0.168795	0.178131	0.154469	0.180589	0.1291	0.185309	0.124449	0.109103	0.111977
gene12077|Tecrl	0.0259189	0.0343343	0.0374279	0.0386885	0.0195609	0.025859	0.0285617	0.0422033	0.0203483	0.0325746	0.00531453	0.0296236	0.0200269	0.0293974	0.00967502	0.0204061	0.0644812	0.0449061	0.0402679	0.0645401	0.0310205	0.0212681	0.0149427	0.016094	0	0.0214301	0.016286	0.0237095	0	0.0417437	0.0126234
gene12093|Tmprss11a	0.173005	0.151088	0.137715	0.43415	0.443822	0.113367	0.314569	0.26355	0.027381	0.0210755	0.502374	0.280247	0.0692292	0.176027	0.20789	0.695597	0.0427337	0.238884	0.0951945	0.459207	0.0134633	0.210217	0	0.0380794	0.0707597	0.282159	0.462318	0.413901	0.0183519	0.454333	0.257442
gene12116|Gm35570	0.00336383	0.00631365	0.0182564	0.0141657	0.0250617	0.0162758	0.0119216	0.0133353	0.0124226	0.0146668	0.0207499	0.0286866	0.0101244	0.0205311	0.00298981	0.00208887	0.022994	0.00569263	0.0158265	0.0106019	0	0.0175013	0.00977392	0.0313354	0.0212109	0.00757214	0.0166404	0.0186728	0.0181035	0.0112982	0.0154195
gene12150|Jchain	0.0544363	0.0929282	0.119988	0.145848	0.0823346	0.10606	0.100455	0.0547553	0.128714	0.0856651	0.0899152	0.08018	0.081948	0.0862847	0.0827011	0.103244	0.100525	0.0567633	0.0750587	0.073281	0.0887779	0.0803405	0.125048	0.0949648	0.102523	0.131562	0.117217	0.127195	0.0942495	0.116202	0.130183
gene12162|Gm6366	1.38043	1.45517	2.11099	2.37651	2.53422	0.873987	1.83191	1.63691	2.27929	0.957309	1.32446	1.41313	1.55942	2.04831	1.39804	1.46145	1.73435	1.50343	1.38579	0.922676	1.83841	2.8059	1.46933	1.84988	2.79586	2.53896	2.18794	2.27155	2.33683	1.32948	2.37097
gene12179|Rassf6	0.142382	0.108899	0.0487873	0.112095	0.184853	0.0997797	0.0951514	0.0852573	0.126142	0.0973719	0.12854	0.0623095	0.107516	0.0941574	0.0638862	0.155551	0.0625499	0.0748844	0.0617096	0.0689209	0.125199	0.23433	0.155593	0.159224	0.187297	0.0742224	0.160227	0.0907483	0.154222	0.0967506	0.0853398
gene12183|Pf4	0.0581526	0.0724416	0.0378703	0.0987984	0.0875271	0	0.101806	0.0758636	0.0399968	0.0895513	0.140274	0.101252	0.060891	0.160103	0.0906643	0.0898686	0.135958	0.154461	0.0578708	0.102264	0.096032	0.0796135	0.0953719	0.151112	0.0968275	0.0819098	0.137383	0.0768793	0.0565612	0.10848	0.132304
gene12186|Cxcl1	0	0.0187043	0.0195139	0.0172105	0.0234711	0.0173624	0.0272062	0.0163008	0.0107701	0.00848119	0.0171181	0.0102279	0.0102774	0.0674107	0	0.0137412	0.00995924	0.0172491	0.0139869	0.0230724	0.017343	0.00560723	0.02076	0.0137489	0.00817983	0	0.00553015	0.00881842	0.00594561	0.01456	0.00574981
gene12189|Epgn	0.0437743	0	0.0182489	0.0173109	0.0585155	0.0337906	0.0152082	0.0237282	0.0229518	0.0664407	0.0316687	0.0159308	0.0693657	0.0326911	0.0411838	0.0289535	0.0531318	0.00927394	0.0349794	0.0488759	0.0513748	0.0253486	0	0.0343034	0.0815388	0.0506184	0.0258397	0.0183493	0.0282808	0.0441818	0.0447252
gene12193|Gm19619	0.114167	0.120645	0.0374392	0.0499835	0.122725	0.0513959	0.124293	0.0812248	0.0754558	0.133039	0.018647	0.0283837	0.0889354	0.0991267	0.024888	0.0743113	0.0263627	0.117539	0	0.0808687	0.0658574	0	0.0218799	0.125686	0.0867121	0.0870319	0.0542277	0.023479	0.0432342	0.0246598	0.119181
gene12194|Btc	0.0512307	0.0733298	0.0181245	0.138824	0.0686422	0.0949927	0.0425168	0.0518982	0.0519602	0.0534645	0.0663996	0.0222672	0.0298333	0.0521725	0.0736521	0	0.0399973	0.0729467	0.0402185	0.0456355	0.0511675	0.063272	0.0987827	0.0439074	0.0756483	0.0723943	0.11629	0.16713	0.0614402	0.0676246	0.11879
gene12219|Ppef2	0.172072	0.235894	0.276131	0.224973	0.389892	0.287278	0.230708	0.271921	0.213749	0.155316	0.331375	0.383992	0.173507	0.214937	0.302337	0.750743	0.350367	0.225052	0.353198	0.440882	0.378888	0.489828	0.396476	0.281191	0.347753	0.380806	0.299824	0.259843	0.328671	0.30507	0.34548
gene12231|Fam47e	0.033598	0.01534	0.0234665	0.0483391	0.0270646	0.0231003	0.042848	0.0430779	0.0178433	0.0249835	0.0475264	0.0330036	0.0207766	0.0291413	0.0244697	0.0343126	0.0362848	0.0511079	0.0497091	0.0364255	0.0363114	0.0304974	0.0461259	0.0440218	0.0246328	0.0295971	0.0548329	0.0324636	0.0319824	0.0491661	0.0309015
gene12232|Stbd1	0.14335	0.130878	0.0888645	0.216422	0.132145	0.116525	0.157021	0.18046	0.165924	0.144163	0.150728	0.148065	0.107074	0.118848	0.144915	0.11979	0.120863	0.136362	0.13685	0.156532	0.212179	0.141862	0.177374	0.191889	0.149441	0.17375	0.171999	0.184897	0.147695	0.165517	0.141842
gene12239|Sowahb	0.284731	0.696389	0.508461	0.691367	0.416155	0.593164	0.594984	0.620994	0.417821	0.311654	0.334793	0.239484	0.170912	0.235087	0.678789	0.260335	0.195989	0.272351	0.339132	0.468144	0.360619	0.759255	0.897673	0.331821	0.473968	0.668444	0.479006	0.481636	0.540567	0.637727	0.407149
gene12246|Kat2b-ps	0.013572	0.0102912	0.00471163	0.0134383	0.00526346	0.0154381	0.00496543	0.00680335	0.0112114	0.00640531	0.00866488	0.00368437	0.00870509	0.00460006	0.00638521	0.00940769	0.00802611	0	0.0101575	0.00744363	0.00343108	0.00730542	0.0124804	0.016106	0.00959314	0.00668826	0.00341248	0.0105902	0.00515139	0.00745217	0.0109119
gene12302|Gm33370	0.0487878	0	0.0639913	0.119708	0.134302	0.1723	0.18501	0.0806599	0.0452529	0.150741	0.173429	0.101186	0.0438892	0.125661	0.0847289	0.0367663	0.0495337	0.130454	0.10748	0.125613	0.0406323	0.038407	0.245166	0.0883168	0.0419165	0.109783	0.0885551	0	0.111654	0.10597	0.234649
gene12304|LOC108169056	0.0292322	0.0191215	0.0277586	0.0167613	0.0197793	0.0264549	0.0211658	0.0292128	0.0201486	0.0347317	0.0167408	0.0273916	0.0163678	0.0187253	0.0150346	0.0147445	0.0261886	0.0194482	0.0176475	0.00424069	0.00934371	0.0260632	0.0235011	0.0296969	0.0116953	0.011885	0.0140845	0.0127667	0.0127456	0.0279161	0.0143471
gene12308|Gm33609	0.140457	0.13444	0.204665	0.336414	0.184757	0.155295	0.309065	0.301383	0.233972	0.225802	0.274722	0.166309	0.184999	0.163062	0.185158	0.228199	0.291793	0.147436	0.248947	0.156092	0.208978	0.152796	0.163108	0.257898	0.14624	0.159157	0.244171	0.212026	0.183598	0.153043	0.209425
gene12309|Gm33911	0	0.0456513	0.0217341	0.0486814	0.038319	0.0179362	0.0291416	0.0227002	0.0189502	0.0185663	0.0311691	0.027754	0.0574623	0	0.0178507	0.0336954	0.0302196	0.0240153	0.0304884	0	0.0216875	0.0229301	0.00780633	0.0269129	0.0117122	0.0116554	0.0220978	0.0360828	0.0246054	0.0229533	0.0153223
gene12312|Naa11	0.0161659	0.0215252	0.0265044	0.0147258	0.00427163	0.00866758	0.0164881	0.0174103	0.00781888	0.0120716	0.0188645	0.021443	0.02997	0.017426	0.0157772	0.0130549	0.00582632	0.017859	0.0268125	0	0.0195223	0	0.00786429	0.0247643	0.0208332	0.00627067	0.0100455	0.00619607	0.0176633	0.0136155	0.024407
gene12314|Gk2	0.00607422	0.0159081	0.0234761	0	0.00338989	0.00997312	0.0133863	0.0161315	0.00875927	0.0317391	0.0157122	0	0.00865464	0.0189374	0.00417532	0.00782749	0.0071891	0	0.00354612	0.00331	0.00320537	0.00686743	0.00749875	0.0382537	0.0123506	0.0111962	0	0.0213163	0.0262191	0.0141081	0.0211912
gene12317|Antxr2	0.113109	0.185638	0.180658	0.215687	0.180839	0.173119	0.184618	0.201021	0.125291	0.142638	0.210155	0.180917	0.134549	0.128982	0.144104	0.227441	0.158961	0.127026	0.19218	0.181185	0.159977	0.161036	0.101514	0.213636	0.183762	0.191308	0.214651	0.193868	0.169691	0.189329	0.18774
gene1232|Otos	0.0857789	0.0371875	0.0510247	0.0394496	0.0726586	0.0347836	0.0604099	0.0775165	0.0849499	0.073625	0.0642194	0.0703362	0.113196	0.0751534	0.0601502	0.0506622	0.0957783	0.103308	0.0862532	0.0523428	0.0754298	0.0642214	0.0217917	0.0568447	0.0605626	0.0732926	0.0482327	0.0448913	0.0517261	0.0676756	0.0675793
gene12320|Gm8041	0.00133579	0.00383085	0.000657036	0.000292403	0.00112945	0.000287076	0.00185544	0.0018497	0.000775268	0	0.000534911	0.00304933	0.000360535	0.000631013	0.00486901	0.0025889	0.000852416	0.00125301	0.00245438	0.00220563	0.000266995	0.000611649	0.000937042	0.000869116	0.000344347	0.000296296	0.00320045	0.00265437	0.00318437	0.000872394	0.00060499
gene12332|Bmp3	0.360215	0.676556	0.402517	0.80304	0.505652	0.800768	0.726084	0.633604	0.651348	0.430813	0.476056	0.30454	0.327694	0.433522	0.987615	0.510103	0.322975	0.302817	0.496474	0.591459	0.828827	1.14853	1.67433	0.660269	0.643558	0.651961	0.512156	0.701964	0.727889	1.02262	0.474012
gene12336|Gm42124	0.014457	0.00868625	0.00444414	0.0158219	0.024831	0.00970859	0.014275	0.003636	0.0155676	0.00607258	0.0198997	0.00910005	0	0.00637746	0.0070578	0.0154237	0	0.0105949	0.00199813	0.00932491	0.0108362	0.0419412	0.0316786	0.0219094	0.0186316	0.00408084	0.00984064	0.010482	0.0129241	0.0186547	0.0145382
gene12351|Gm35911	0.122468	0.0726798	0.0661248	0.0928015	0.0857816	0.0525573	0.10038	0.0658093	0.0857606	0.0621799	0.0433694	0.0646904	0.0797497	0.0638266	0.0927633	0.0713988	0.0726647	0.135101	0.0704384	0.0583789	0.101808	0.0449679	0.100841	0.0218974	0.0869326	0.0460336	0.105855	0.0595482	0.109461	0.0661035	0.0350442
gene12372|Hpse	0.0935551	0.136834	0.156514	0.128041	0.176368	0.175966	0.188746	0.155478	0.184751	0.163856	0.181009	0.168648	0.0902107	0.129002	0.16945	0.105202	0.0930882	0.133536	0.0777189	0.0725748	0.145997	0.140827	0.203493	0.165292	0.312478	0.193946	0.19319	0.160099	0.152298	0.214226	0.157516
gene12388|Nkx6-1	0.0599121	0.0654889	0.0857253	0.0820529	0.0790884	0.110277	0.131381	0.113158	0.0860285	0.0814916	0.175189	0.124691	0.161759	0.299842	0.0529419	0.0468138	0.0497783	0.204368	0.0583371	0.0936013	0.083257	0.192856	0.0539368	0.0996091	0.208377	0.060209	0.0743711	0.0186225	0.107293	0.120883	0.0675688
gene12390|9430085M18Rik	0.106963	0.233691	0.208753	0.147116	0.0942459	0.182514	0.111856	0.269737	0.177721	0.201068	0.127637	0.139184	0.13143	0.121698	0.166596	0.164173	0.127152	0.142698	0.182151	0.109053	0.262674	0.151041	0.184511	0.141551	0.185977	0.218356	0.223275	0.198667	0.173218	0.151721	0.174162
gene124|Trpa1	0.117195	0.0874436	0.107277	0.101145	0.016245	0.0935887	0.100165	0.083777	0.0919997	0.0970426	0.122784	0.070669	0.0963166	0.0468332	0.0998339	0.0919445	0.0622234	0.102245	0.0350789	0.0817239	0.101227	0.113165	0.115251	0.0893986	0.0856788	0.130678	0.124334	0.204799	0.139844	0.113283	0.105711
gene12422|Dspp	0.00254419	0.00378947	0.00499055	0.00332138	0	0.00540286	0.00782174	0	0.00442976	0.00227983	0.0071192	0.00203783	0.0027463	0.0048003	0.00264956	0.00863423	0	0.00698419	0.00675135	0.00609112	0.00305108	0.000938878	0.00228899	0.00551739	0.00654951	0.0115913	0.00555458	0.00472215	0.00467364	0.00291122	0.00518539
gene12425|Ibsp	0.22823	0.235564	0.200892	0.368659	0.36628	0.429318	0.202169	0.250042	0.0530622	0.121975	0.345402	0.400572	0.34308	0.447113	0.142817	0.36379	0.153573	0.171264	0.325617	0.369429	0.328052	0.0627881	0.444373	0.408774	0.147951	0.225912	0.161466	0.406879	0.0871755	0.165427	0.330077
gene1244|Gpr35	0.173288	0.129126	0.0849306	0.0940539	0.120911	0.11335	0.170729	0.0889797	0.125227	0.102784	0.192155	0.0567502	0.135823	0.125636	0.0524958	0.244864	0.0948906	0.0539924	0.153102	0.0799984	0.110241	0.152788	0.157733	0.186457	0.228413	0.151408	0.211388	0.129261	0.219976	0.118743	0.167523
gene12440|Zfp951	1.8066	1.11731	1.70046	3.23339	3.1759	1.89352	1.7143	2.95217	2.00526	1.64775	1.4325	2.54928	3.5655	1.27064	1.25631	2.79053	1.30888	1.29182	1.41333	2.06535	1.72731	1.88764	2.28121	2.04949	2.71845	1.78044	2.20929	2.15627	1.4777	2.33126	3.20359
gene12444|Abcg3	0.0025599	0.00210896	0.00485532	0.00305912	0.0042053	0.00130505	0.0026985	0.00772799	0.00447242	0.00206152	0.00403528	0.00583743	0.00306581	0.0052047	0.00369843	0.00722486	0	0.0053363	0.00361863	0.00346697	0.00200942	0.00260088	0.00728512	0.00574998	0.00219938	0.0033099	0.00433318	0.00527941	0.00330162	0.00326236	0.0051532
gene12445|Gm5870	0.0147859	0.00641772	0.00939201	0.0107282	0.00473448	0.0130343	0.0217304	0.0163261	0.014066	0.0209387	0.0217663	0.0139315	0.00619117	0.0163366	0.0240697	0.0167307	0.0193337	0.0145278	0.0161786	0.017985	0.00847695	0.00184946	0.0131955	0.00250974	0.0263544	0.007832	0.0116696	0.0109929	0.00817905	0.0248138	0.0141837
gene12446|Gbp8	0.0368491	0.0335642	0.0226563	0.0713219	0.0510967	0.0262407	0.0409875	0.0370697	0.0356462	0.0274774	0.0735791	0.363427	0.0331004	0.0652798	0.0318879	0.0337252	0.0342534	0.0288059	0.0135825	0.0253535	0.0491032	0.0797721	0	0.169036	0.0965059	0.0285869	0.105169	0.0281473	0.0255789	0.063399	0.0648418
gene12447|Gbp9	1.52288	2.04878	1.63632	1.92219	1.91062	2.2731	2.96691	1.81694	1.66638	1.56762	1.62924	3.25924	1.48897	1.41485	1.07117	2.27841	0.514559	0.877532	1.2165	1.49043	2.35052	2.56337	2.33557	2.73245	1.95856	2.11705	2.56764	2.24692	2.1949	2.26385	2.23908
gene12452|Gbp6	0.968215	1.10081	0.720799	1.53769	0.790331	0.933913	1.22967	1.39394	0.918054	0.589563	1.04753	2.22049	0.92613	0.814289	0.880636	1.58544	0.490436	0.723387	0.48221	0.966516	0.820173	0.976572	1.28208	2.64922	1.86794	1.0796	1.08474	0.867658	1.20435	1.36002	1.48622
gene12453|Gbp11	0.111735	0.175199	0.119114	0.164126	0.104868	0.116083	0.200071	0.176267	0.199547	0.178839	0.105661	0.0892507	0.0835679	0.0456576	0.0750759	0.0765036	0.0862279	0.0551809	0.0460357	0.0940215	0.110404	0.213784	0.230036	0.19279	0.145968	0.128836	0.112754	0.114841	0.207085	0.208022	0.163841
gene12454|Gm26519	0.00980663	0.0511604	0.012664	0.0197244	0.0405326	0.0165989	0.0197751	0.0414114	0	0.00576824	0.0103096	0.00518607	0.0277116	0.0212854	0.0804052	0.0251356	0.0172464	0.0231938	0.0170817	0.0362622	0.0154387	0.0294727	0.030066	0.0528777	0.0330644	0.0204796	0.0612053	0.0387513	0.024263	0.0235905	0.0397879
gene12467|D830014E11Rik	0.0508641	0.0797486	0.0741974	0.0651876	0.0632193	0.0545371	0.0688967	0.0579138	0.0498159	0.101571	0.0752075	0.0556443	0.0841494	0.0319335	0.0939939	0.0832834	0.0672363	0.0285789	0.0462718	0.0429033	0.0630831	0.0863171	0.0950166	0.100004	0.0600823	0.067366	0.0618322	0.0583685	0.0489492	0.0512515	0.0512704
gene12477|Barhl2	0.0256054	0.0385765	0.0229108	0	0.0142922	0.00625606	0.00763405	0.0256346	0.0165789	0.0130438	0.0104508	0.00938265	0	0.0154516	0.0181385	0.0113517	0.00781566	0.0158717	0.0154516	0.0108159	0.0101866	0.150111	0.0449866	0.0461566	0.0354705	0	0.0101313	0.0119499	0.00819334	0.0181649	0.0265588
gene12481|Gm8350	0.251659	0.113292	0.192923	0.201732	0.211092	0.236068	0.285262	0.26485	0.202352	0.109707	0.300592	0.378472	0.415297	0.304749	0.251723	0.303109	0.313415	0.378293	0.221931	0.338198	0.37422	0.371593	0.327969	0.274407	0.125259	0.202471	0.191832	0.24646	0.223091	0.236139	0.228474
gene12482|Gm42145	0.0539664	0.0159718	0.034593	0.0519348	0.0296076	0.0336152	0.0417182	0.0541684	0.0440016	0.0201375	0.0482112	0.0361825	0.0271135	0.012134	0.0332405	0.00626754	0.0403687	0.0842913	0.0421076	0.0129391	0.0256674	0.0293998	0.0150146	0.0303541	0.0198594	0.0431234	0.0303629	0.0348213	0.0393675	0.00862994	0.0511181
gene125|Gm5048	0.119476	0.0431947	0.0936135	0.0584119	0.122771	0.103099	0.0826238	0.0830253	0.0869163	0.0765229	0.136581	0.0756946	0.0713144	0.138549	0.0919725	0.0543113	0.120669	0.146555	0.112698	0.127982	0.0426166	0.0775007	0.12833	0.105629	0.109807	0.116971	0.0976488	0.128795	0.116207	0.120773	0.0419259
gene12557|Gm5871	0.00575398	0.018631	0.00441668	0.00771528	0.00834468	0.00852824	0.013008	0.00759504	0.00782793	0.0076599	0.0064228	0.00694407	0.00307904	0.00264499	0.0116807	0.00657464	0.00134182	0.00280784	0.00570036	0.00534943	0.00796744	0.000685223	0.0026266	0.00570476	0.00609929	0.00186044	0.00996365	0.00821916	0.00893191	0.00791635	0.0122175
gene1262|Ano7	0.0476171	0.0308909	0.0167148	0.0696298	0.0388612	0.0384232	0.0517829	0.0527172	0.0358309	0.0292694	0	0.0228085	0.0428829	0.0268097	0.0411997	0.0219326	0.0241019	0.05117	0.0324827	0.0294798	0.0593484	0.0464976	0.0901707	0.0320001	0.0292557	0.0316994	0.0336228	0.0406451	0.0608327	0.0513187	0.0925378
gene12630|E130006D01Rik	0.209183	0.119916	0.182695	0.157743	0.209302	0.2524	0.203621	0.130682	0.190272	0.129454	0.299455	0.341359	0.254594	0.267364	0.192837	0.205119	0.163478	0.387013	0.249296	0.287962	0.313938	0.119275	0.173662	0.122627	0.164549	0.189694	0.138877	0.156416	0.118008	0.165985	0.222445
gene12673|Gm42002	0.0785549	0.0704851	0.0626123	0.0439154	0.148146	0.0585669	0.0777814	0.10178	0.0588357	0.0712307	0.0954289	0.0545095	0.0404777	0	0.0420606	0.0689282	0	0.0997531	0.0726238	0.115714	0.142755	0.12882	0.152948	0.130317	0.110052	0.0856513	0.0654264	0.0747124	0.0777474	0.0552071	0.0948123
gene12674|Cmklr1	0.0873044	0.102487	0.104828	0.0936517	0.0848182	0.104548	0.103288	0.112169	0.0947303	0.136018	0.123781	0.0850334	0.085303	0.108867	0.097835	0.0882129	0.0923771	0.0650988	0.0972083	0.0810172	0.109601	0.149207	0.111154	0.144864	0.118208	0.114376	0.0943869	0.126558	0.133276	0.123347	0.0983424
gene127|Gm10566	0.0200955	0.0216278	0.0171822	0.0285197	0.0254286	0.0327136	0.0235443	0.0199179	0.030454	0.0214155	0.0162318	0.0172	0.0105114	0.0311157	0.0129519	0.0247368	0.0192456	0.0159585	0.0265392	0.0180238	0.0116058	0.0150469	0.0301142	0.0197673	0.0130489	0.018091	0.0317929	0.0173442	0.0114211	0.0175264	0.0142096
gene12718|Ywhaq-ps2	0.0505348	0.0729729	0.0649038	0.0557333	0.0490391	0.0583683	0.0493193	0.0430823	0.05179	0.0480781	0.049223	0.0431802	0.0232936	0.0438079	0.0535397	0.0463054	0.0666669	0.0515182	0.0637853	0.0375467	0.0474375	0.0517221	0.0582392	0.0587263	0.0606719	0.042216	0.0631556	0.0464429	0.068357	0.0527215	0.0738257
gene12719|LOC105246765	0.0336987	0.0117716	0	0.0139108	0.0212291	0	0.0402606	0.0154715	0.0146205	0	0.0142125	0.0238302	0.0179036	0.027944	0.0399721	0.00370576	0.0390934	0.0243199	0.0156974	0.0146511	0.029767	0.0286377	0.0234164	0.0283025	0.0343894	0.0220276	0.0154613	0	0.0260627	0.0259753	0.0107165
gene12720|LOC108169065	0.0475214	0.017219	0.0208298	0.0578786	0.00729521	0.0150353	0.0240107	0	0.0200287	0.0137335	0.00888657	0.0226289	0.0197934	0.0187153	0.0123854	0.0103705	0.0183806	0.0252309	0.0195501	0.024762	0.0355649	0.0401365	0.0223066	0.0306621	0.0268737	0.0270522	0.0309187	0.0316824	0.0301639	0	0.0543229
gene12723|Gm9936	0.040256	0.0999839	0.123753	0.0761885	0.13816	0.064878	0.151065	0.131495	0.23365	0.06764	0.0805973	0.0405447	0.027161	0.071314	0.0524063	0	0.0676794	0.0472037	0.154352	0.0608498	0.0602265	0.0806432	0.141053	0	0.0259407	0.0806038	0.0876827	0.139689	0.0959688	0.0692605	0.0887521
gene12726|Oasl1	0.126764	0.0576822	0.0621608	0.0277463	0.160152	0.0718395	0.119398	0.0892654	0.0590761	0.0662067	0.0718601	0.087134	0.0684192	0.0644623	0.0550084	0.175073	0	0.0396375	0.027978	0.0522777	0.1046	0.173897	0.0687891	0.0453274	0.242485	0.093252	0.150619	0.0588226	0.0805845	0.193801	0.095638
gene12735|Gm35465	0.0178526	0.0360226	0.0499249	0.0382926	0.0449132	0.0256654	0.0306751	0.0206345	0.0116184	0.0160503	0.0251505	0.0372965	0.0226632	0.00995811	0.0167867	0.0284086	0.050233	0.0247587	0.0332096	0.00717428	0.0122623	0.0148021	0.0305293	0.0300735	0.0234694	0.00980233	0.0188687	0.031809	0.0247821	0.0126882	0.0265959
gene12781|Gm29926	0.0159296	0.0152921	0.0215556	0.0156405	0.00674667	0	0.013614	0	0.0208192	0.0107352	0.0187739	0.00931098	0.0128559	0.0149213	0.0123051	0.00965042	0.0156797	0.0145718	0.013866	0.0148265	0.0079786	0.00549607	0.0120194	0.0307486	0.0102158	0.0130154	0.015462	0.00731764	0.0297978	0.0260886	0.0144769
gene12811|Gm30604	0.33393	0.256899	0.0970596	0.367297	0.262808	0.437789	0.302057	0.225661	0.153013	0.153725	0.405861	0.232553	0.271812	0.156038	0.271432	0.0965111	0.100285	0.118199	0.126788	0.105624	0.232005	0.115497	0.245299	0.137085	0.118913	0.248319	0.172266	0.104614	0.162905	0.148766	0.059701
gene12812|Gm30657	0.117805	0.17298	0.161622	0.192835	0.191914	0.156302	0.235088	0.212345	0.175339	0.130868	0.199234	0.131748	0.0900292	0.208742	0.275079	0.178914	0.102335	0.220388	0.202268	0.15591	0.202587	0.223977	0.196081	0.158044	0.23573	0.109726	0.138857	0.15134	0.126239	0.170497	0.143451
gene12845|Lhx5	0.263521	0.18593	0.185894	0.192644	0.334761	0.181068	0.0264444	0.410802	0.127709	0.227835	0.241648	0.241913	0.26197	0.158422	0.479041	0.182587	0.147967	0.153288	0.613252	0.224808	0.0878285	1.68971	0.444277	0.342452	0.281898	0.229842	0.166476	0.0758253	0.335706	0.145486	0.321265
gene12859|Oas2	0.167904	0.119414	0.158833	0.269123	0.166988	0.251597	0.204738	0.18285	0.16814	0.119219	0.174552	0.343341	0.137426	0.186764	0.137147	0.401513	0.118468	0.177725	0.0486551	0.213282	0.349201	0.288126	0.248091	0.353068	0.350772	0.314403	0.287586	0.17074	0.285148	0.369688	0.524224
gene12862|Oas1c	10.8684	7.79006	5.62356	7.74487	4.54695	10.1962	10.2271	6.37077	7.45734	11.4999	7.02995	12.1891	8.91646	6.19569	14.2924	10.4005	8.82647	13.9162	9.27859	7.25454	11.1046	10.8841	6.47821	8.54767	4.49569	8.13302	9.42753	8.68455	6.20912	6.96532	12.1274
gene12863|Oas1b	0.0581275	0.0417836	0.0509592	0.0672143	0.070072	0.0329612	0.071265	0.0541957	0.0461366	0.0456758	0.0575308	0.0719066	0.101395	0.0714405	0.0487785	0.0980024	0.0562605	0.0784068	0.0441309	0.0424903	0.0852466	0.0644124	0.061562	0.0275527	0.0685454	0.0603543	0.053274	0.059812	0.0585104	0.078314	0.0971215
gene12867|Oas1a	0.0536642	0.0388986	0.0330991	0.0305306	0.049209	0.0466765	0.0471762	0.0343122	0.047666	0.0357114	0.0225223	0.0773502	0.0322333	0.0420534	0.0398739	0.0751156	0.0453285	0.0435199	0.0207871	0.0505049	0.0813192	0.0762287	0.0599991	0.0651953	0.0664744	0.0808253	0.0359349	0.0539989	0.0625412	0.093522	0.0832836
gene12896|Myl2	0.283233	0.171534	0.212205	0.147469	0.078992	0.339571	0.314006	0.238531	0.314449	0	0.350267	0.309251	0.253624	0.369895	0.267716	0.138456	0.283891	0.483571	0.441044	0.249377	0.22652	0.246656	0.406927	0.183688	0.227796	0.185663	0.219169	0.145679	0.0997924	0.356024	0.304653
gene12897|Ccdc63	0.164193	0.134902	0.168702	0.114342	0.115289	0.0947753	0.130508	0.171007	0.0624441	0.159526	0.198799	0.131645	0.0965053	0.208597	0.174242	0.205317	0.295914	0.133811	0.216331	0.148254	0.126365	0.08167	0.1421	0.0725227	0.115692	0.137331	0.0950557	0.0599128	0.142917	0.117785	0.10819
gene12911|LOC102635658	0.0504768	0.0445346	0.0293191	0.0514191	0.0553807	0.0591347	0.0533059	0.0679913	0.0104704	0.0480477	0.0685695	0.0460279	0.024953	0.0855984	0.0709154	0.0179505	0.0559027	0.0860363	0.0513859	0.0508546	0.0697655	0.0864153	0.0429854	0.0454954	0.0291126	0.0564151	0.0222438	0.0385357	0.0356601	0.0624757	0.048819
gene12930|Gm6444	0.423919	0.21966	0.395189	0.460791	0.32193	0.364721	0.396676	0.364315	0.573725	0.377906	0.416771	0.628649	0.378755	0.438752	0.319167	0.537908	0.336574	0.610134	0.568176	0.352973	0.454154	0.397585	0.388489	0.240829	0.429667	0.501459	0.498455	0.443721	0.415145	0.253553	0.31935
gene12953|LOC102238518	0.0126357	0.00223345	0.00973957	0.00477529	0.00584882	0.00150814	0.000233382	0.0084878	0.00302565	0.00399853	0.000700986	0.00624694	0.00463619	0.00354505	0.00529545	0.00407514	0.016164	0.00736807	0.00272894	0.0038767	0.00920962	0.000199483	0.00309275	0.0056696	0.0105406	0.00331383	0.00639603	0.00028881	0.00281932	0.0051082	0.000553296
gene12956|Hcar2	0.00840852	0.030697	0.00516971	0.0154544	0.0307404	0.0180693	0.024254	0.021147	0.0305027	0.0235461	0.0042089	0.0169371	0.045217	0.0117704	0	0.0303001	0	0.0172252	0.00142217	0.0260331	0.0294115	0.0673756	0.0294335	0.0181552	0.0162229	0.0097848	0.0137364	0.0194803	0.0142085	0.00958756	0.0142822
gene12957|Hcar1	0.213724	0.227617	0.132159	0.23452	0.152042	0.238936	0.251051	0.342674	0.252085	0.15479	0.2922	0.315586	0.139951	0.316582	0.139442	0.295324	0.104572	0.179051	0.179623	0.226439	0.275279	0.205835	0.165022	0.33906	0.171059	0.196165	0.260489	0.208989	0.181414	0.246777	0.238282
gene1299|Slco4c1	0.813942	1.38745	1.34808	1.28769	1.36889	0.231612	0.305913	1.54186	1.2481	1.21488	0.882865	0.406658	0.932437	0.627252	0.870105	1.11106	0.616656	0.454889	1.06665	0.885567	1.06992	1.2037	1.61082	1.34784	1.06017	0.667341	1.01501	1.40524	1.1082	1.15926	1.35196
gene12995|Fam101a	0.0124247	0.0266078	0.0232095	0.0211997	0.0253488	0.0130707	0.0198625	0.0321039	0.0147139	0.0195844	0.0307123	0.0241868	0.0320054	0.0246675	0.021993	0.0238843	0.0246571	0.0225594	0.0216883	0.0220378	0.0234189	0.0245346	0.0293488	0.0159096	0.0194945	0.0218875	0.0256066	0.0187471	0.0212731	0.020143	0.0315782
gene12997|Gm32585	0.0983543	0.0852218	0.0426309	0.0760333	0.0732169	0	0.0979061	0.0620567	0.139552	0.0324249	0.0684579	0.127113	0.0772301	0	0.147017	0.163742	0.161992	0.0515942	0.124569	0.14635	0.0231441	0.132466	0	0.0941689	0.0596901	0.0404237	0.104743	0.0509375	0.0402687	0.0453895	0.0443483
gene1300|Panct2	0.543696	0.675613	0.531409	0.631492	0.518841	0.488078	0.632139	0.633426	0.421253	0.629551	0.721114	0.498355	0.496497	0.462948	0.517483	0.34125	0.403243	0.274152	0.523606	0.472564	0.571784	0.52043	0.712289	0.704664	0.607051	0.547431	0.547387	0.76036	0.531438	0.667211	0.571404
gene13010|Gm40325	0.0252099	0	0.013663	0.00772684	0	0.0229677	0.00959618	0	0.0224358	0.00987166	0.00736531	0.0286758	0.0244732	0.00467752	0.0229154	0.0279441	0.022882	0.0449853	0.0152459	0.00916761	0.0109799	0.00514578	0.019197	0	0.0198961	0.0200688	0.013664	0.00278684	0.0059999	0.00300062	0.00811204
gene13022|Gm33239	0.905743	0.756435	0.508593	0.703931	1.04813	0.807387	1.08196	0.835586	0.537822	0.775863	0.721171	0.400171	0.730152	0.351301	0.932541	0.761445	0.621397	0.498786	0.94826	0.671257	0.694925	1.0078	0.88156	1.09623	1.02542	0.734177	0.981831	1.15104	0.725448	0.976467	0.79152
gene13025|Gm40331	0	0.382603	0.290534	0.50126	0.227455	0.317776	0.395173	0.622296	0.35781	0.217269	0.189349	0.0733086	0.0654807	0.0897463	0.698283	0.36184	0.108777	0.312303	0.393091	0.252867	0.0969972	0.734896	0.462091	0.0920898	0.378467	0.309882	0.301554	0.312236	0.462917	0.567619	0.163905
gene13035|Gm33738	0.290131	0.295654	0.154379	0.246625	0.203678	0.175347	0.241106	0.303717	0.228313	0.125411	0.148523	0.0771698	0.0452608	0.0796311	0.112848	0.103951	0.134671	0.150264	0.157089	0.177029	0.203047	0.638792	0.582258	0.692759	0.417302	0.310429	0.431643	0.344242	0.362308	0.340543	0.450936
gene13037|5930412G12Rik	0.129205	0.118407	0.0615258	0.0990035	0.117519	0.103126	0.110606	0.0870291	0.12787	0.0990227	0.0880616	0.0883705	0.0962249	0.149317	0.135354	0.0994143	0.103076	0.163744	0.0974167	0.0852898	0.127081	0.223539	0.0908824	0.154953	0.126382	0.0903686	0.144706	0.139062	0.122649	0.176131	0.140074
gene13038|Fzd10	0.160337	0.21066	0.140478	0.199385	0.137981	0.163888	0.31978	0.35608	0.236629	0.218798	0.18958	0.115403	0.0904762	0.270974	0.202848	0.0994589	0.205112	0.309198	0.127988	0.131613	0.174337	0.57397	0.234776	0.54602	0.156762	0.203001	0.188869	0.286275	0.28165	0.166071	0.210332
gene13041|Piwil1	0.16576	0.204341	0.14624	0.193031	0.120375	0	0.214963	0.104374	0.180658	0.115123	0.124514	0.187599	0.165692	0.144444	0.135067	0.058091	0.162797	0.156725	0.160611	0.127736	0.141994	0.225794	0.145415	0.121507	0.185466	0.178124	0.189434	0.0768006	0.184216	0.162158	0.0468545
gene13046|Gm38615	0.594577	0.938685	0.703917	0.645331	0.729416	0.688188	1.10657	0.988668	0.911547	1.04658	0.917922	0.518859	0.795577	0.894829	1.16236	0.601768	1.2725	0.56961	0.855033	0.507121	0.809398	1.49165	1.09507	0.445151	0.508047	1.01099	0.883004	0.682659	0.816201	0.418887	0.905372
gene13051|LOC108169071	0.101621	0.0422108	0.144399	0.148578	0.0717452	0.127646	0.253232	0	0.153808	0	0.166488	0.341623	0.327861	0.156747	0	0	0.11412	0.079596	0.149896	0.0631184	0.118718	0.179926	0.0396826	0.147215	0.0833758	0.152433	0.221784	0.129829	0.12113	0.0962731	0.10639
gene1307|LOC105246668	0.137535	0.0700269	0.123962	0.198492	0.0747423	0.0756938	0.202274	0.160744	0.132661	0.0913717	0.156149	0.173698	0.132922	0.151313	0.252735	0.162053	0.0201386	0.0766277	0.07505	0.114174	0.0704797	0.259994	0.117092	0.0596764	0.0886549	0.120909	0.150698	0.171908	0.0889344	0.200045	0.217651
gene13098|Gm7902	0.0609977	0.144716	0.112754	0.123498	0.0910419	0.1135	0.16471	0.154865	0.112386	0.147679	0.0898957	0.0533138	0.0407804	0.0436064	0.0805047	0.0422975	0.118478	0.0276108	0.0992097	0.0734989	0.0907387	0.11168	0.138699	0.120769	0.114874	0.121332	0.117675	0.202569	0.186068	0.117531	0.148898
gene13100|Gm40339	3.73684	3.52915	4.39486	4.55929	5.63187	4.32001	3.95863	4.74061	3.30467	2.34934	3.85023	3.45012	4.3966	3.29466	5.96966	3.09676	5.94962	3.9249	4.12507	4.57389	4.40878	4.27247	5.35466	4.61526	6.2912	7.03579	6.19779	4.71996	6.86523	5.58536	6.70391
gene13111|Gm7033	0.270559	0.224807	0.0937853	0.275045	0.127153	0.260312	0.175764	0.148099	0.124684	0.198205	0.304798	0.446414	0.43095	0.334707	0.502298	0.735861	0.312782	0.48212	0.161858	0.336586	0.374657	0.275148	0.328671	0.271392	0.14984	0.267859	0.303193	0.207923	0.200131	0.377569	0.195549
gene13113|Gm16020	0.000203251	0.000283077	0.0176953	0.00138565	0.00547759	0.000222739	0.011896	0.0139023	0.0275723	0.00435251	0	0.00563684	0.041046	0.0144632	0.0137947	0.00263871	0.0140264	0.0108523	0.00764035	0.0092912	0.0174953	0.00756059	0.00390134	0.0149412	0.0225504	0.00603061	0.000230172	0.00601193	0.012892	0.0121677	0.00610294
gene13149|Ccl24	0.153913	0.0917777	0	0.0634927	0.0857977	0	0.101718	0.177389	0.15038	0.150101	0.152597	0.24609	0.0770545	0.159738	0.133579	0.12785	0.255757	0.124718	0.115595	0.0795954	0.22669	0.153446	0.258338	0.178985	0.0621589	0.149285	0.155608	0.0961511	0.156193	0.0887239	0.0426366
gene13192|Cldn15	0.00268606	0	0.037882	0.0247925	0.0141956	0.0357517	0.0108471	0.0135109	0.0155903	0.00584035	0.0186802	0.0154201	0.0197356	0.0405841	0.0172067	0.0206119	0.0281075	0.0173232	0.00891012	0.0216711	0.00268428	0.012299	0.0204974	0.0161166	0.0327638	0.00289956	0.0226399	0.00934811	0.0192101	0.0154043	0.0136871
gene13200|Serpine1	0.178845	0.201925	0.188048	0.298132	0.200557	0.223002	0.256004	0.33162	0.201235	0.356245	0.226652	0.208087	0.199899	0.323078	0.0925253	0.209835	0.202118	0.0917101	0.192754	0.178307	0.191685	0.533052	0.335453	0.319612	0.279856	0.147383	0.251826	0.19948	0.286284	0.276395	0.184639
gene1321|Gm7967	0.00339189	0	0.0142472	0.0142285	0.0128909	0.0186193	0.00802348	0.0134236	0.014307	0.00709421	0	0.0153857	0.00514577	0.0106885	0.0048854	0	0.00670187	0.00678336	0.0143726	0.0163272	0.0168099	0	0.00947048	0	0.0191969	0.0188118	0.00704858	0.0156107	0.0137521	0.0057027	0.0251755
gene13215|Zan	0.0160001	0.0136825	0.0321206	0.0255341	0.0102121	0.00981768	0.0393011	0.0373357	0.0182564	0.0359678	0.032045	0.0520931	0.0307418	0.0157732	0.0207032	0.0587214	0.0250672	0.0299503	0.0234843	0.0423995	0.0448879	0.0664643	0.0749627	0.0278293	0.0185696	0.0250263	0.0196762	0.0261488	0.0253716	0.0247163	0.0537327
gene13238|Gm15753	0.152083	0.122851	0.2007	0.149667	0.161984	0.166466	0.191647	0.148107	0.16748	0.103943	0.155206	0.166593	0.23503	0.181234	0.188955	0.170505	0.126305	0.151016	0.119725	0.172218	0.130231	0.134225	0.133573	0.13362	0.183177	0.163015	0.164935	0.136733	0.147356	0.119866	0.19037
gene13249|Cyp3a13	0.853101	1.02989	0.962752	1.06481	0.910258	1.20717	1.06511	1.46428	0.869038	0.986757	0.941171	1.14181	1.58602	1.05766	0.924503	1.15763	0.920761	0.64187	0.662111	1.44378	0.346496	1.23861	1.51977	1.27792	0.739433	1.10517	1.09537	0.979141	0.911416	1.12264	1.18221
gene13250|Gm8099	0.00814636	0.0105525	0.00783501	0.0171237	0.00725646	0.00637258	0.0106878	0.0117013	0.00248644	0.00354993	0.0135982	0.00341804	0.00980245	0.00451243	0.00621224	0.00587391	0.0128253	0.00399908	0.00993355	0.0109939	0.005567	0.0116293	0.0091966	0.011311	0.0106486	0.0115287	0.0109135	0.00958229	0.0088078	0.00695525	0.00420726
gene1329|LOC108167834	0.0617395	0.135687	0.059278	0.0940978	0.0665682	0.0337567	0.146231	0.0952546	0.0767646	0.103809	0.114899	0.0417986	0.0735171	0.0585128	0.0371059	0.0719483	0.135659	0.0312371	0.0898954	0.0626581	0.0575766	0.0750384	0.0261967	0.105333	0.116571	0.099527	0.0887251	0.0689987	0.106868	0.0566901	0.0966552
gene13315|Tmem184a	0.41902	0.200895	0.19862	0.836049	0.527052	0.762217	0.373648	0.243305	0	0.162625	1.06047	0.548137	0.26001	0.374571	0.330019	0.741607	0.126724	0.475617	0	0.749947	0.0964773	0.942112	0	0	0.286536	0.618304	0.763898	0.797155	0	0.806678	1.15618
gene13332|LOC108169080	0.0584424	0.0357807	0.0870796	0.0768662	0.060417	0.0815834	0.0495286	0.131896	0.103387	0.129564	0.0917097	0.129989	0.0367661	0.0857866	0.0709476	0.0506495	0.0318657	0.0991179	0.0997041	0.124182	0.0593412	0.0538792	0.0409932	0.0375791	0.0808593	0.0160841	0.058122	0.014606	0.051627	0.0918164	0.06041
gene13334|Grifin	0.00876064	0.00232989	0.00896458	0.00615074	0.00944599	0.0080398	0.0105888	0	0.00499811	0.00825786	0.00816332	0.0175097	0.00965063	0.0143209	0.0371845	0	0.0196195	0.0252587	0.00598267	0.00743704	0.0109308	0.0176093	0	0.0122222	0.00467246	0.00703134	0	0.00856504	0.00430842	0.00644596	0
gene13347|Gm30866	0.097698	0.128227	0.101351	0.0423111	0.0559192	0.0916792	0.118004	0.150741	0.0938502	0.038711	0.0693015	0.0351189	0.0398925	0.128277	0.057846	0.0361488	0.0663367	0.0510426	0.0817593	0.0784056	0.0690585	0.0626127	0.0750368	0.106442	0.0254513	0.051708	0.0613108	0.111072	0.0353087	0.033177	0.0335439
gene13360|Gm31274	0.116316	0.087916	0.0808195	0.127069	0.0773579	0.144847	0.0777182	0.107999	0.0785075	0.0863928	0.0856439	0.0926988	0.0674195	0.109904	0.100051	0.105384	0.0439897	0.0502602	0.0828945	0.05898	0.107213	0.0695082	0.0590462	0.0729415	0.156187	0.0880602	0.108286	0.0242005	0.0479299	0.0716986	0.129993
gene13366|Gm15770	0.0110891	0.0128272	0.0185749	0.026111	0.0283057	0.0128122	0.00872295	0.012662	0.0131063	0.00662338	0.0245178	0.0332306	0.0386157	0.0217756	0.00999571	0.0252664	0.0177612	0.0199985	0.0169922	0.0271025	0.0122061	0.0109248	0.0192342	0.00993671	0.0112229	0.0158624	0.0111498	0.0151998	0.00913318	0.0133669	0.0205725
gene13392|Gm9497	0.0310021	0.0269797	0.0336577	0.0276492	0.0194628	0.035371	0.0153402	0.030628	0.0277385	0.0224619	0.0174079	0.0136214	0.0160772	0.0119451	0.0410836	0.0415473	0.014568	0.0211454	0.0275631	0.0185804	0.0202163	0.0234908	0.0216305	0.0243003	0.0112805	0.0170333	0.0174239	0.0269822	0.0245306	0.0292459	0.00510504
gene1343|Rnf152	3.94256	4.77744	4.18712	0.0218672	5.61504	4.96769	4.50692	6.39988	4.36378	4.41854	4.23088	4.12603	3.25224	3.07456	4.03205	5.13945	3.46746	2.71899	3.10786	4.93021	4.14822	0.164199	6.5398	6.61173	5.15763	4.40109	4.6431	5.12738	3.58939	5.79318	5.9959
gene1344|Gm17634	0.0160041	0.0126645	0.0037364	0.0250989	0.018458	0.0101946	0.0125014	0.0248791	0.00355746	0	0.0145017	0.0232121	0	0.0135784	0.0159946	0.0404865	0.00658879	0.0330277	0.0228202	0.042201	0.0294384	0.0898404	0.034112	0.034241	0.0255104	0.0183587	0.0141554	0.0281372	0.0161289	0.0137562	0.0407684
gene13465|1700001J03Rik	0.0992989	0.173577	0.596643	0.331913	0.241238	0.0966322	0.66574	0.906289	0.316145	0.353399	0.356199	0.582636	0.38205	1.08764	0.447928	0.331238	0.401259	0.415163	0.360566	0.538831	0.722471	0.59463	0.463006	0.295731	0.488344	0.469099	0.653164	0.450671	0.467362	0.492952	0.565288
gene13488|Gm38748	0.101654	0.0557876	0.0652401	0	0.079115	0.0703719	0.106046	0.0894171	0.0221609	0.0209603	0.109917	0.0471156	0.0409623	0	0.0513725	0.0342527	0.031459	0.115132	0.0724191	0.035219	0.0530562	0.0213571	0.0929783	0.0302576	0.0361737	0.0619967	0.167054	0	0	0.0857884	0.119078
gene13496|Gsx1	0.528833	0.399909	0.334851	0.223773	0.315597	0.437109	0.503176	0.490818	0.457067	0.488234	0.32599	0.192948	0.219526	0.258314	0.217251	0.144426	0.244555	0.200081	0.333716	0.153126	0.330675	0.290734	0.242755	0.305223	0.16816	0.198563	0.318534	0.298187	0.271217	0.150562	0.050405
gene13509|Gm29793	0.0141981	0.00646203	0.010371	0.00989096	0.0103299	0.0129663	0.00906355	0.00808663	0.0213239	0.00682996	0.0121244	0.0134714	0.0149122	0.0173633	0.0204563	0.0118641	0.013361	0.01007	0.0158212	0.00824128	0.016341	0.0148891	0.010114	0.00773929	0.019071	0.00471836	0.00933112	0.010316	0.00463813	0.0136369	0.0107607
gene13510|D5Ertd605e	0.0817783	0.0372004	0.0210486	0.0804984	0.0452318	0	0.0449304	0.0797926	0	0.0191735	0.0514075	0.0642936	0.118136	0.0450675	0	0.05216	0.0834714	0.118676	0.0836139	0.11441	0.0427169	0.110246	0.0868319	0.025623	0.0769508	0.0565804	0.072924	0.0494689	0.0815539	0.0294498	0.112228
gene1352|Tnfrsf11a	0.619679	0.966168	0.869147	1.04054	0.820163	0.81737	0.945423	0.932991	0.815003	0.845211	0.849548	0.476375	0.658814	0.658409	0.991218	0.519011	0.430174	0.362191	0.628324	0.668132	0.749956	0.969095	1.14164	0.849066	0.626497	0.734394	0.75952	0.66483	0.571941	0.456784	0.903783
gene13548|2310047D07Rik	0.184374	0.341269	0.367202	0.216618	0.372429	0.15936	0.250984	0.256495	0.227443	0.348877	0.276429	0.357218	0.324411	0.349057	0.26907	0.265634	0.2316	0.380331	0.363674	0.180491	0.306878	0.234216	0.345122	0.315686	0.429564	0.403018	0.265948	0.24863	0.248746	0.330383	0.350663
gene13550|Gm24105	0.0100957	0.0182903	0.00524745	0.00818812	0.00622691	0.0136978	0.0153033	0.0103931	0.0229444	0.00929457	0.00442693	0	0.0038968	0.00960435	0.00648282	0.0078561	0.0127706	0.012703	0.0124053	0.00974012	0.0196652	0.0147737	0.0107713	0.0096787	0.0146158	0.0109545	0.0229706	0.00431433	0.0280442	0.0234616	0.0167383
gene13557|Tex26	0.133327	0.249826	0.240841	0.204669	0.205074	0.167546	0.292471	0.271343	0.354778	0.453264	0.159983	0.0929074	0.298645	0.267327	0.315997	0.205085	0.327503	0.357897	0.301988	0.12873	0.170001	0.0943273	0.203518	0.138114	0.0688773	0.141464	0.211305	0.118686	0.0383599	0.083762	0.226817
gene13558|Wdr95	0.0755328	0.0610427	0.072592	0.0987013	0.0825271	0.0492848	0.0928791	0.10511	0.0775033	0.0554255	0.0698585	0.163005	0.188284	0.0744922	0.173373	0.147387	0.10983	0.112979	0.10714	0.0705889	0.0642497	0.141372	0.149236	0.121462	0.0955353	0.059825	0.121153	0.0653797	0.0868756	0.0791509	0.0810405
gene13559|Gm15997	0.0653671	0.111665	0.0459463	0.107307	0.107144	0.110864	0.0791233	0.166868	0.250151	0.110776	0.0889732	0.137665	0.154353	0.135097	0.154551	0.0997095	0.114032	0.124552	0.12533	0.227675	0.236411	0.124035	0.182207	0.250609	0.215884	0.0949721	0.11767	0.0756079	0	0.121723	0.287573
gene13564|Gm5566	0.0816286	0.0438636	0.0592415	0.039824	0.0733305	0.0412675	0.0455964	0.0515066	0.0325324	0.0463815	0.0502682	0.0670211	0.0476774	0.0620854	0.0658433	0.064791	0.0602582	0.0670382	0.0340629	0.0589865	0.0407122	0.0235128	0.0759241	0.0569491	0.0524339	0.0427163	0.052462	0.0576537	0.0153007	0.0382578	0.0628467
gene13574|Rxfp2	0.0091026	0.0128408	0.0107768	0.00750325	0.010057	0.0101128	0.0335473	0.0145008	0.0111113	0.0142864	0.00857927	0.0128708	0.00904652	0.0100559	0.0147139	0.0192921	0.0065712	0.00581668	0.0098346	0.0142431	0.00944376	0.0306333	0.0139623	0.0146556	0.0121556	0.0118913	0.0111118	0.0101921	0.0192706	0.0146583	0.020879
gene13579|Gm5	0.0153419	0.0340238	0.0163688	0	0.0256766	0.00835046	0.0502194	0.0251519	0.0288745	0.025126	0.0262342	0.0446021	0	0.0196308	0.0847442	0.0164058	0.0250201	0.0498094	0.0127418	0.0685556	0.0273562	0.0201223	0.0363404	0.0238394	0.0249046	0.0288448	0.0211171	0.0152291	0.00915694	0.0186593	0
gene13589|Gm8675	0.00404047	0.00500363	0.00273045	0.000767143	0.00468486	0.00115559	0.0028467	0.00554086	0.0010741	0.00101435	0.00518682	0.00447275	0.00299633	0.000874142	0.00337262	0.00316136	0.00082963	0.00433955	0.00284533	0.00266899	0.00332879	0.00381277	0.00579269	0.0071717	0.00572335	0.00171764	0.00282136	0.00257603	0.00305676	0.000848976	0.0104669
gene1361|Gm6651	0.014972	0.0307918	0.0130673	0.0255325	0.00772697	0.0109767	0.00901137	0.0204527	0.022973	0.0242751	0.0148531	0.00774024	0.0109928	0.0157858	0.014116	0.004311	0.0316911	0.0161467	0.0283	0.00409216	0.00335747	0.00680021	0.0177089	0.0111325	0.0383173	0.0135703	0.0309051	0.011408	0.0125292	0.00998929	0.0184339
gene13643|Samd9l	0.397808	0.802633	0.601697	1.07826	0.737562	0.562229	0.835002	0.832335	0.641991	0.544328	0.62504	0.722534	0.697611	0.667085	0.54414	0.946623	0.355964	0.311085	0.388086	0.74926	0.775613	0.790084	0.663668	0.759515	0.738524	0.731698	0.827878	0.724355	0.702459	0.765905	0.796937
gene13661|Gm33959	0.0481721	0.0306438	0.0334918	0.0298706	0.0523382	0.0307237	0.0258242	0.0535452	0.0268136	0.0278668	0.0469238	0.0670257	0.0640717	0.0545163	0.0278772	0.0588902	0.0653408	0.0789793	0.0466547	0.0430456	0.0178158	0.0435905	0.0395226	0.0300981	0.0203599	0	0.0150938	0.0530881	0.0256969	0.0338723	0.0333439
gene13667|Gm9835	0.0297629	0.0234092	0.025777	0.0166359	0.0437042	0.021452	0.02181	0.0178857	0.0261887	0.028083	0.0171698	0.0178102	0.0362502	0.0325552	0.0309825	0.0295825	0.0149387	0.0255075	0.0389463	0.0499896	0.052207	0.0314771	0.0185776	0.0342124	0.0171775	0.0274078	0.0474131	0.0319004	0.024419	0.0320736	0.0457994
gene13674|Asb4	0.00961832	0.0272856	0.0263997	0.0616356	0.037228	0.0103172	0.0317261	0.0406732	0.0179592	0.0176965	0.0219377	0.0358476	0.0100861	0.0242566	0.030277	0.0234845	0.0136995	0.00483771	0.0136855	0.0212698	0.0232914	0.0383084	0.0538897	0.0342804	0.026574	0.00958309	0.0258666	0.0277309	0.0290038	0.0280951	0.027118
gene13757|Gm38767	0.120292	0.0466038	0.113161	0.138042	0.0196543	0.179653	0.161215	0.0948207	0.111818	0.108452	0.0790595	0.115799	0.0217944	0.0572294	0.166495	0.17243	0.0900917	0.104171	0.182161	0.0874377	0.166598	0.14068	0.103775	0.239032	0.0530208	0.137655	0.11121	0.0927001	0.112101	0.120316	0.0770073
gene13777|D830026I12Rik	0.0235983	0.0568868	0.0283913	0.116217	0.0738476	0.0299369	0	0.106426	0.0660924	0	0.153483	0.0355848	0.0715512	0.151748	0.138154	0.0768549	0.0988782	0.0199761	0.0905585	0.0579274	0.102797	0.0586373	0.157272	0.126211	0	0.0549223	0.0833	0.0675248	0.0210481	0.0608997	0
gene13788|Gm15593	0.00983095	0.00770549	0.0120271	0.00396776	0.00417491	0.0146262	0.00198029	0.00928864	0.00790079	0.00158783	0.0071871	0.00776809	0.000956401	0.00194098	0.00286036	0.0051284	0.00332697	0.00712782	0.00287669	0.00353245	0.00954155	0.00722287	0.0191949	0.0101178	0.00827983	0.00337678	0.00854553	0.00959781	0.00368241	0.00523145	0.00320083
gene13790|Cftr	0.739242	0.788995	0.742964	1.03851	1.61383	0.687983	0.956135	0.770892	0.755433	0.818265	1.08717	2.06682	1.73905	0.49971	1.33946	0.999664	1.14172	0.49615	1.02312	1.08955	0.574299	1.49793	1.40731	1.02946	0.783076	0.184653	0.511833	0.634162	0.747948	0.391457	1.54451
gene13794|Gm5874	0.672787	0.68296	0.743142	0.601876	0.710153	0.791034	0.538185	0.607972	0.434505	0.681962	0.875754	0.8641	0.807293	0.709621	0.518621	0.76379	0.760934	0.843963	0.488817	0.586197	0.411626	0.572039	0.632851	0.558342	0.74102	0.88153	0.62019	0.688074	0.397891	0.710234	0.593539
gene13796|Ankrd7	0.480119	0.532111	0.518961	0.501167	0.441988	0.432752	0.487247	0.518289	0.495112	0.57966	0.43847	0.340558	0.346916	0.362059	0.419373	0.395507	0.391375	0.276072	0.438254	0.402711	0.475195	0.431027	0.499002	0.47327	0.446142	0.494942	0.451898	0.468031	0.436064	0.452045	0.456941
gene13799|Eif3s6-ps4	0.368428	0.119838	0.708146	0.1495	0.19891	0.300856	0.809489	0.384322	0.699105	0.260947	0.500464	0.275159	0.260043	0.453861	0.125437	0.587943	1.31313	0.224654	0.530237	0.395441	0.0951724	0.218008	0.664002	0.189314	0.366461	0.370697	0.727197	0.20911	0.112161	0.110527	0.541721
gene13809|Cped1	0.743578	1.16123	0.583385	1.6078	1.07696	1.0939	1.27529	1.1339	0.913065	0.654819	1.22167	0.831434	0.672374	1.38144	0.593431	1.063	0.676812	0.726277	0.659395	1.00442	0.946874	1.25482	0.795568	1.01348	0.792399	0.728276	1.39679	0.8114	0.800901	1.03105	1.33675
gene13810|LOC105244812	0.101273	0.0172665	0.0506101	0.0851621	0.0915611	0.0638873	0.0847055	0.0373161	0.0403292	0.0446049	0.137422	0.215501	0.159543	0.230219	0.0573093	0.247599	0.0770652	0.181692	0.0614638	0.110059	0.0663466	0.0651593	0.0393173	0.118126	0.0412666	0.0873161	0.0454488	0.0580619	0.0491883	0.0478329	0.108623
gene13811|LOC108169133	0.0820976	0.113102	0.00744729	0.00277596	0.00980816	0.00798767	0.0722362	0.0514485	0.00693368	0.00449597	0.0122459	0.0169023	0.00103161	0.0184756	0.00687934	0.0142417	0.0165986	0.128906	0.00422693	0.0086793	0.00458446	0.0091275	0.0488262	0.0132647	0.00591187	0.109101	0.0557293	0.00751294	0.0148847	0.0679266	0.0776197
gene13816|Gm8927	0.0389534	0.0326885	0.0653547	0.0424855	0.0209985	0.0330048	0.0270522	0.0287891	0.0162073	0.0235606	0.0246118	0.0468642	0.0397737	0.0337651	0.0572705	0.0171321	0.0439912	0.0454975	0.0405821	0.0226319	0.0248326	0.0204636	0.0638868	0.0552605	0.0294658	0.0320064	0.0522643	0.0590989	0.0367376	0.00573893	0.0523608
gene13853|Gm5302	0.00158231	0.0018705	0.00158665	0.00175556	0.00212868	0.00199223	0.00154664	0.00161816	0.00199241	0.00327143	0.00126109	0.00745915	0.00401163	0.0018637	0.00082286	0.00277677	0.00362511	0.00280622	0.0111488	0.00440872	0.000309327	0.00256483	0.00036689	0.00294965	0.00545881	0.000431246	0.000702639	0.00180878	0.00117427	0.000734912	0.00113539
gene1387|Serpinb8	0.183556	0.214025	0.15082	0.201282	0.356046	0.152943	0.198581	0.197072	0.225253	0.235931	0.198733	0.175093	0.0195781	0.286578	0.173756	0.226266	0.147457	0.269639	0.170847	0.299241	0.220634	0.264581	0.207318	0.156314	0.143083	0.125008	0.277252	0.178426	0.147836	0.377974	0.324966
gene13887|Flnc	2.85926	2.91185	2.48513	4.34119	3.30368	2.456	4.57085	4.19955	1.96339	2.79635	3.79307	2.60372	6.21893	3.88691	2.94305	4.86065	3.61375	5.15999	3.35575	4.40861	3.22609	2.91398	5.28048	3.63585	3.96712	2.71041	3.54411	2.52632	2.17196	2.86458	4.13313
gene13906|Mirc35hg	1.14441	1.15454	0.905915	0.447552	1.42063	1.0747	0.393189	0.578318	1.01281	0.478271	1.29201	2.52224	2.30489	1.44746	0.74843	2.57212	1.27546	0.557607	1.86067	1.68936	0.81617	1.22646	1.16572	1.68089	1.09337	1.51602	1.94392	0.473014	0	0.526016	0.634673
gene13915|1700012C14Rik	0.0131226	0.0362603	0.0218309	0.0339561	0.0224113	0.0568888	0.0373969	0.0441061	0.0461501	0.0237503	0.0339482	0.0643757	0.0142633	0.0125205	0.0230533	0.0355394	0.0235915	0.0615352	0.0520442	0.0246174	0.0233629	0.0682287	0.0241329	0.0143362	0	0.0364669	0	0.0213362	0.0432992	0.0195324	0.0169292
gene13920|Cpa4	0.00775657	0.0135058	0.0123655	0.0101567	0.00949096	0.0050004	0.00892289	0.0136231	0.0133049	0.0103338	0.00310586	0.0117087	0	0.0135127	0.0080782	0.00458665	0.00173862	0	0.00857665	0.0150867	0.0153575	0.00532732	0.0144985	0.00841094	0.00799693	0.0215674	0.0126715	0.00359928	0.00737459	0.0071067	0.00898086
gene13932|Klf14	0.42092	0.202221	0.775866	1.45874	1.4084	1.37896	1.87355	0.423442	0.849681	0.313851	1.21288	0.49	1.04071	1.3529	0.273986	0.598747	0.228479	0.57582	1.29314	1.01486	0.91143	0.682578	1.50524	1.17864	0.631802	0.36736	2.06244	0.849258	1.17066	0.24139	0.198592
gene13946|Gm13846	0.412693	0.402528	0.333438	0.396369	0.41285	0.340206	0.593268	0.49607	0.658594	0.448789	0.727283	0.505287	0.60414	0.476356	0.530563	0.402997	0.660339	0.49194	0.451965	0.385283	0.614903	0.247331	0.295454	0.651085	0.423735	0.455312	0.428242	0.381319	0.410439	0.444375	0.575329
gene13947|Gm13848	0.0824006	0.0332209	0.0186239	0.0453399	0.0744406	0.0353528	0.0651463	0.0708375	0.021977	0.0593286	0.0734961	0.0750586	0.0521525	0.0440345	0.0927205	0.0697447	0.120924	0.142079	0.0160476	0.0325107	0.110719	0.209005	0.0563222	0.0748787	0.0511757	0.0998296	0.130749	0.0651757	0.0629743	0.0810291	0.0242792
gene13948|Gm13847	0.0586744	0.0532369	0.0370451	0.0355743	0.0501015	0.0497241	0.0739932	0.0244232	0.0122629	0.0168409	0.0153362	0.0324836	0.0334499	0.0526256	0.0184504	0.0614834	0.062762	0.0243581	0.0640645	0.0263805	0.0198304	0.0354604	0.028273	0.0368907	0.0304981	0.0813635	0.0408106	0.0355798	0.0320928	0.0607823	0.0414859
gene13949|Gm31894	0.00550044	0.0118399	0.0103208	0.00980628	0.00605671	0.0150978	0.0208178	0.010042	0.0126518	0.0109722	0.00336092	0.00992506	0.00903377	0.00793003	0.00546591	0.0143394	0	0.00524048	0.0126158	0.0108025	0.00250392	0.00207474	0.00980126	0.013862	0.00745726	0.0112876	0.0198866	0.00527048	0.0125557	0.00854851	0.0014974
gene1396|Gm8141	0.0126135	0.0170869	0.0171431	0.0143617	0.0106731	0.00874356	0.00524931	0.00763983	0.00461582	0.00719669	0.00806744	0.00854363	0.00587718	0.0151362	0.0161617	0.0139027	0.00925213	0.00725452	0.0136961	0.00874224	0.0114966	0.0171144	0.00938134	0.0140077	0.0256018	0.019566	0.00627637	0.00948775	0.0106163	0.0170066	0.00997451
gene13962|Gm38786	0.0217111	0.0225244	0.0300755	0.0257661	0.0229481	0.0350262	0.0382318	0.0420212	0.0721891	0.0195045	0.0305986	0.0178539	0.0256034	0.038138	0.0165037	0.0387617	0.0261961	0.0493672	0.0276583	0.0349202	0.0395415	0.0285179	0.0232066	0.00785528	0.00931028	0.0265721	0.0178884	0.0250877	0.0172693	0.0103861	0.0247318
gene13963|Lrguk	0.922026	1.03799	1.28081	1.67746	1.32621	1.25563	1.76734	1.44087	1.15644	1.43515	1.26663	1.10181	1.17715	1.06847	1.04102	1.20682	0.93359	0.85371	1.2942	0.926492	1.21292	1.47624	1.84471	1.51158	1.29359	0.998696	1.55298	1.60154	1.29549	1.37256	1.68498
gene13966|Gm32533	0.119624	0.125993	0.315495	0.0499273	0.0536134	0.179384	0.110406	0.108288	0.292965	0.077487	0.071931	0.106782	0	0.167564	0.187091	0.172471	0.080537	0.0561736	0.187419	0.0740118	0.159255	0.16644	0.279533	0.0779169	0.15214	0.173807	0.125412	0.0694671	0.138217	0.122745	0.253352
gene13968|Akr1b8	2.97235	2.68113	2.04161	2.89466	2.52554	2.29483	2.68315	3.02819	1.63914	2.60831	2.62209	3.71459	4.23409	2.77055	2.59212	2.66549	2.31955	5.00174	3.14533	3.02388	2.7737	2.14071	1.87869	1.85909	2.78899	2.12611	2.68316	1.67825	2.19233	2.55362	2.15154
gene13986|2010107G12Rik	1.77921	2.35419	2.41214	2.97508	2.99631	2.77793	3.76817	2.49994	2.74643	2.17639	4.00917	3.19749	2.42446	2.78431	2.06938	2.86941	2.74643	4.35825	3.24665	3.06851	1.88951	1.72629	4.38191	2.36445	3.30426	2.82747	1.67115	3.23086	2.32944	3.06841	3.34743
gene13992|Fam180a	0.0898895	0.0589911	0	0.312729	0.141886	0.160309	0.183164	0.215015	0.1142	0.175349	0.244422	0.236908	0.135136	0.247728	0.0983222	0.175622	0	0.163615	0.0746546	0.147091	0.581208	0.378469	0.459056	0.329452	0.186051	0.294323	0.352663	0.162868	0.346741	0.257676	0.355695
gene13998|9330158H04Rik	0.0303871	0.0293225	0.0421494	0.0223978	0.0500684	0.0299981	0.0192708	0.0364347	0.0317765	0.0196061	0.0214467	0.0291888	0.0217623	0.0282734	0.0566239	0.0213222	0.0341016	0.0462652	0.0418326	0.0366997	0.0482808	0.0493897	0.0535123	0.0194175	0.0317413	0.0232552	0.0145096	0.0148086	0.0348228	0.0243081	0.0458885
gene13999|Chrm2	4.01221	2.03677	1.68556	5.61693	5.22439	4.88528	4.47465	6.59811	1.05239	1.62868	0.57005	2.56241	2.81747	0.724402	4.14408	1.0915	2.54043	2.51665	3.5397	0.727696	0.94518	2.89526	1.63481	4.53507	1.15306	4.37611	1.48401	4.97384	5.40637	1.14974	1.34587
gene14007|Gm33318	0.0146483	0.0203445	0.016923	0.0169411	0.0196038	0.0232326	0.0322494	0.0222865	0.0225146	0.0297147	0.0186005	0.0291688	0.0251606	0.0195616	0.0067384	0.0262477	0.0185507	0.0288048	0.0155407	0.0256409	0.0226757	0.0211881	0.0208317	0.0275441	0.0237791	0.0187639	0.038307	0.0239766	0.0283662	0.0181711	0.0257893
gene14033|Klrg2	0.100765	0.181763	0.0760307	0.151541	0.130485	0.154683	0.152585	0.14714	0.192604	0.176448	0.130721	0.0976065	0.0688362	0.215716	0.153148	0.087169	0.115919	0.137612	0.121358	0.106731	0.202313	0.137401	0.188882	0.123273	0.117072	0.119498	0.109249	0.11356	0.159804	0.0915688	0.141811
gene14052|Rab19	0	0.0322502	0.0440363	0.0658133	0.03012	0.0450277	0.012521	0.0343697	0.0519644	0.0183099	0.0488867	0.025845	0	0.0153345	0.00847654	0.0516472	0.0255422	0.0197973	0.0431562	0.0268791	0.0130146	0.0363804	0.0148216	0.0211817	0.0461527	0.0281739	0.0354568	0.0528752	0	0.088477	0.0147464
gene14064|Gm7556	0.0162709	0.0229234	0.0171251	0.0101722	0.0321881	0.0251923	0.0089908	0.0188241	0.00916668	0.0251471	0.0375461	0.013589	0.0039693	0.0439447	0.021262	0.0172816	0.0125466	0.0391462	0.0341077	0.0280443	0.0156637	0.0128904	0.020766	0.0186237	0.0144335	0.01355	0.0156793	0.025677	0.0183534	0.0155461	0.0201882
gene1407|Gm6028	0.115408	0.0574362	0.220553	0.115127	0.0936131	0.077815	0.0767914	0.0785459	0.0715418	0.120247	0.304654	0.321753	0.295834	0.274137	0.242904	0.0649609	0.131764	0.480517	0.168451	0.157867	0.108047	0.307454	0.197154	0.152452	0.224775	0.141096	0.226778	0.13384	0.121356	0.125687	0.163366
gene14075|Clec5a	1.39694	1.59623	1.1002	1.95367	1.29722	1.34074	1.32864	1.42175	1.60241	1.53646	1.38989	1.17331	1.96741	1.32159	1.17873	1.14459	1.28738	0.828068	1.20462	0.961796	1.65837	2.18454	1.69282	2.33621	1.92717	1.89785	1.99556	1.91976	1.6259	1.74329	1.40537
gene14150|Trbc2	0.0310954	0.144085	0.0503645	0.0515431	0.0403065	0.0643853	0.0636644	0.018432	0.0395577	0.0263279	0.0270635	0.0485604	0	0.0229695	0.135308	0.0281226	0.0201552	0.0366669	0.0593773	0.0546908	0.044664	0.15589	0.0811036	0.0579793	0.0884497	0.0265416	0.0354874	0	0.0367496	0.0489262	0.0332057
gene14191|Tcaf2	0.558985	0.398498	0.671844	0.549709	0.586084	0.326439	0.664861	0.522061	0.292951	0.451081	0.784134	0.676172	0.608338	0.208212	0.789076	0.524522	0.142574	0.385397	0.249057	0.438264	0.366742	0.746254	0.468864	0.556963	0.591232	0.318958	0.548681	0.599681	0.509135	0.699847	0.590263
gene1421|Gm32985	0.00586747	0	0.0114119	0.0139379	0.0149822	0.0124582	0.0204909	0.0209918	0.00750393	0.0142258	0.0138804	0.0115316	0.0188296	0.0185437	0.0134541	0.0215444	0.00536623	0.0163579	0.00432412	0.0279069	0.0122869	0.00888702	0.00481187	0.0119373	0	0.0123408	0.0119986	0.0108479	0.00496218	0.0153761	0.0151958
gene14222|Tpk1	0.456927	0.712075	0.686924	0.835898	0.677343	0.932385	0.609228	0.724128	0.704517	0.768826	0.661774	0.444146	0.520967	0.550793	0.490357	0.510836	0.472981	0.413406	0.585582	0.532274	0.555353	0.567111	0.674892	0.696551	0.737849	0.566277	0.465595	0.698428	0.610912	0.731798	0.685411
gene14230|Gm7783	0.0334846	0.0357791	0.0428038	0.0292767	0.0569378	0.0487074	0.0377633	0.0280947	0.0291332	0.0325331	0.0478602	0.045563	0.0352733	0.0361619	0.0420306	0.0485572	0.0357721	0.0453399	0.0415704	0.0278528	0.0281146	0.0258117	0.0260785	0.0306037	0.0265348	0.0303268	0.0321425	0.0285381	0.0373894	0.0310255	0.0323903
gene14342|Gimap8	0.171633	0.20077	0.220578	0.22155	0.182931	0.248441	0.282646	0.191995	0.220111	0.190217	0.172746	0.147177	0.200908	0.141932	0.0898894	0.191767	0.0998275	0.0751591	0.109384	0.16738	0.190636	0.2088	0.14333	0.232983	0.160072	0.116363	0.225466	0.194211	0.144	0.173123	0.182533
gene14344|Gimap9	0.0347856	0.0320241	0.0345923	0.0537876	0.0396299	0.056653	0.0394587	0.0389127	0.0311393	0.0390848	0.0333257	0.0456445	0.0426485	0.0380414	0.0490834	0.060259	0.0315298	0.0449687	0.037762	0.0724567	0.0298717	0.0750596	0.0297464	0.0495635	0.0623526	0.0470589	0.0469034	0.0301867	0.0624036	0.0380554	0.025859
gene14345|Gimap4	0.0120633	0.00561525	0.00927106	0.0122411	0.0151627	0.0259138	0.0201762	0.0121712	0.00585731	0.0101343	0.0181143	0.0151149	0.00914425	0.00623302	0.0161059	0.0146019	0.0084503	0.012294	0.00500204	0.00932804	0.0224364	0.0064068	0.0122679	0.0253154	0.0097166	0.00320897	0.0319951	0.0235435	0	0.00497249	0.010245
gene14350|Gimap5	0.0241282	0.0341411	0.0173628	0.0328054	0.0461797	0.0232811	0.0434967	0.0390908	0.0330288	0.0482459	0.0330629	0.0661039	0.042169	0.0247386	0.0219497	0.043354	0.0373798	0.0331383	0.0324811	0.0337608	0.043467	0.0452481	0.0232833	0.0440644	0.0371484	0.0291059	0.0332891	0.0310283	0.0386456	0.0338033	0.0415703
gene14351|Gimap3	0.0153017	0.0447912	0.0353899	0.0341297	0.019061	0.0242202	0.0171715	0.0718191	0.0129294	0.0291112	0.0167384	0.0272431	0.0121663	0.0684652	0.0176076	0.043948	0	0.0634058	0.00997001	0.0162845	0.0135166	0.0173036	0	0.0390806	0.0722846	0.0288545	0.0407602	0.0255658	0	0.0234364	0.0203899
gene14357|Gm7932	0.147959	0.0969599	0.121791	0.0947021	0.0796128	0.0709447	0.105802	0.116328	0.103218	0.131937	0.0943775	0.0589303	0.0512196	0.0557684	0.109658	0.0356337	0.0707205	0.0659401	0.102379	0.0912708	0.100801	0.0832956	0.0569395	0.0757833	0.0581797	0.0751853	0.0859232	0.0804165	0.101224	0.0918643	0.0433951
gene14370|Gm19253	0.00956814	0.0189936	0.0227465	0.0104714	0.0100736	0.00342691	0.000721581	0.0151553	0.0244733	0.0148994	0.0277584	0.0179879	0.0585285	0.0180135	0.00720503	0.0185214	0.0226882	0.0150692	0.00755102	0.0181031	0.0274304	0.0211963	0.00372874	0.0157256	0.0344539	0.0150204	0.016489	0.0355193	0.015184	0.0106301	0.0323123
gene14379|Fam221a	0.483322	0.385007	0.771272	0.668323	0.527936	0.806116	0.642806	0.376082	0.648567	0.528426	0.479475	0.518101	0.697089	0.709463	0.456096	0.646	0.380657	0.497361	0.600366	0.461122	0.611699	0.374207	0.712187	0.539977	0.488892	0.295574	0.548769	0.384331	0.449201	0.536937	0.648751
gene14384|Gm31226	0.175702	0	0.0536528	0.243409	0.0963139	0.230043	0.0974644	0.112537	0.28327	0.16068	0.177373	0.260266	0.104977	0.157948	0.139959	0.36503	0.0514928	0.461156	0.152269	0.282593	0.187287	0.13041	0.0936937	0.095322	0.112716	0.0454454	0.231922	0.0677062	0.062065	0.138417	0.100582
gene14407|C530044C16Rik	0.147043	0.134122	0.132209	0.192139	0.182581	0.109613	0.108955	0.132669	0.163867	0.202819	0.140542	0.124874	0.240308	0.130149	0.199236	0.164575	0.126354	0.155984	0.09203	0.171104	0.147876	0	0.146517	0.131838	0.160263	0.166275	0.128209	0	0.104786	0.15016	0.132767
gene1441|Tfcp2l1	0.360139	0.445603	0.342331	0.354511	0.379258	0.368083	0.502731	0.433215	0.389601	0.497121	0.40294	0.412133	0.515945	0.452459	0.471507	0.489807	0.44295	0.399683	0.399231	0.358906	0.369272	0.315875	0.471118	0.33803	0.386964	0.340481	0.38384	0.332538	0.41327	0.395236	0.394404
gene14424|Gm6559	0.0621554	0.0911077	0.0418492	0.0124276	0.0360077	0.0700856	0.0545912	0.0603994	0.0318103	0.0434336	0.0224012	0.0228733	0.0533137	0.0435857	0	0.0408734	0.0254169	0.0292156	0.0722942	0.0141664	0.0340458	0.0775328	0.0573602	0.0571812	0.0695137	0.102147	0.0801693	0.0197601	0.0383602	0.0293051	0.0634989
gene14445|Mira	0.00635105	0.00789899	0.0312378	0	0.0167819	0.00786756	0.00610621	0.0191293	0.0184308	0.0142277	0.0250569	0.0127925	0.0425458	0.00750059	0.00826807	0.0232049	0.00711792	0.0180481	0.00970749	0.0154603	0.0135155	0.025744	0.0221004	0	0	0.0205198	0.026772	0.0369683	0.0151402	0.036422	0.014383
gene14468|Creb5	1.39874	1.50467	1.44212	1.40926	1.69297	1.64592	1.12682	1.78046	1.48553	1.68869	0.867318	1.06534	1.20558	1.07526	0.790163	0.843261	0.907073	0.57135	0.973977	0.888128	0.877435	1.88656	2.1769	1.89379	0.933877	1.0488	1.72743	1.54964	1.48889	1.25344	1.94905
gene14474|Gm16499	0.0588811	0.0489868	0	0.0316845	0.0371224	0.0265425	0.0195483	0.0349049	0.0583301	0	0	0.0450597	0.0175899	0.0479283	0.0171782	0.0353145	0.049327	0.0341707	0.0317786	0.0524143	0.068374	0.0122705	0.0888333	0.0434444	0.0359661	0.0591486	0.052957	0.0636845	0	0.0387797	0.0153482
gene145|Ly96	0.178584	0.237387	0.215014	0.136184	0.160634	0.141565	0.222743	0.173809	0.295551	0.227554	0.142926	0.129032	0.105142	0.140518	0.147877	0.198174	0.184795	0.251836	0.148479	0.167092	0.283022	0.326431	0.251454	0.2464	0.287472	0.0971736	0.26554	0.164677	0.280946	0.259001	0.188411
gene14503|6430584L05Rik	0.169179	0.332848	0.237362	0.307099	0.317321	0.286691	0.370088	0.338692	0.234432	0.179159	0.3709	0.27249	0.298112	0.198638	0.327923	0.360604	0.274932	0.261706	0.325722	0.293891	0.296285	0.35113	0.444248	0.352443	0.322119	0.280806	0.272017	0.378781	0.315748	0.372521	0.342442
gene14505|Gm34441	0.0158751	0.050793	0.0193492	0.0448029	0.0168464	0.0679176	0.056548	0.0603558	0.0304266	0.0472518	0.0239328	0.0696458	0.0554354	0.0313707	0.0747589	0.0757798	0.0110774	0.018615	0.0258468	0.0427948	0.0462027	0.0315229	0.0508586	0.0892632	0.0611243	0.0205371	0.0692738	0.045247	0.0102894	0.0437276	0.0286633
gene14508|Gm3279	0.0348926	0	0.135442	0.145579	0.0993399	0.0774494	0.0510799	0.134473	0.15169	0.107503	0.102465	0.0850567	0.0748965	0.0984681	0.0625799	0.0820551	0.131068	0.115454	0.0652658	0.158663	0.0281617	0	0.057653	0.0771805	0.0914188	0	0.021484	0.0872049	0.107779	0.081087	0.111493
gene14509|Gm34676	0.319419	0.487182	0.461674	1.16939	0.817014	0.618644	0.734609	0.809089	0.787527	0.770241	0.396762	1.10169	0.833946	0.41613	1.31639	0.377665	0.543513	1.11503	0.307733	0.653426	1.09207	0.97631	1.85668	0.7625	0.339832	0.576339	0.983219	0.686329	0.521257	0.791623	0.747777
gene1451|Gm33490	0.141741	0.143567	0.134906	0.208476	0.175388	0.185951	0.0831577	0.141384	0.146559	0.152495	0.151667	0.138054	0.211075	0.259934	0.213256	0.0522022	0.189984	0.114434	0.171559	0.109243	0.214945	0.189943	0.140439	0.108136	0.167249	0.181115	0.161213	0.0836682	0.228945	0.0730133	0.1705
gene14510|Gm38820	0.435351	0.424662	0.456767	0.526553	0.383786	0.342943	0.509247	0.548916	0.642087	0.443068	0.387412	0.301784	0.172876	0.235596	0.28552	0.257926	0.307936	0.208616	0.430421	0.251792	0.359749	0.263161	0.357121	0.426652	0.567149	0.303718	0.347269	0.414339	0.424277	0.516361	0.488284
gene14511|Ccdc129	2.03153	2.20177	2.20457	2.75225	2.44812	2.82225	2.27488	2.53683	2.37396	2.03603	1.40224	2.2226	1.88554	2.20463	1.80904	2.71143	1.87301	2.95212	1.80372	2.10773	2.17176	1.46763	1.5112	2.77229	3.6211	2.00441	2.26183	2.17285	2.05689	3.02413	2.16877
gene14512|Ppp1r17	0.0196362	0.026698	0.0265314	0.00869103	0.0227883	0.0128432	0.0166402	0.0176278	0.0460921	0.0360279	0.0188588	0.0359585	0.0134538	0.0280391	0.00519209	0	0.0239291	0.0255421	0.00861745	0.0159196	0.0435478	0.0339844	0.0256037	0.0321077	0.0651545	0.00920015	0.0149942	0.0161796	0.00950753	0.0205042	0.0225008
gene14620|C130060K24Rik	0.128742	0.104198	0.0853401	0.0621775	0.166181	0.0539834	0.0515908	0.167018	0.0457993	0.069878	0.0431209	0.0566963	0.0493549	0.0583273	0.024171	0.0487134	0.102839	0.0956623	0.151798	0.0456036	0.0530662	0.160256	0.200174	0.144515	0.0597716	0.0878929	0.0856959	0.072672	0.21689	0.0203586	0.158159
gene14622|Gm18913	2.67894	0.6739	1.43333	2.01304	1.97351	2.02075	2.34344	1.54656	1.57868	0.807836	3.07119	2.38705	1.85982	1.40284	2.84717	1.8136	1.14409	1.54968	0.660462	1.71378	1.34419	0.980792	2.28162	2.05135	2.0885	1.85428	0.625686	1.77343	1.26449	0.910629	2.02492
gene1463|Gm3551	0.00477567	0.0145906	0.00587244	0.0093463	0.0191816	0.0147179	0.00522921	0.0106825	0.0188488	0.0113532	0.00689564	0.00288587	0.00623175	0.00338404	0.0118492	0.00466229	0.00939524	0.00301734	0.0175317	0.00197141	0.00572729	0.0188825	0.0133868	0.0134642	0.00369284	0.00555742	0.0179778	0.0194885	0.0110902	0.0145633	0.0043262
gene14643|Gm6794	0.00410704	0.0480852	0.0288594	0.00598982	0.0460393	0.0223223	0.00525024	0.0109865	0.0124204	0.0116189	0.0154072	0.02193	0.0241812	0.00483049	0.032991	0.0266026	0.0262525	0.0396832	0.0333272	0.0181898	0.0293043	0.0452938	0.0192702	0.00843137	0.0188021	0.0285922	0.0284447	0.0146015	0.0194506	0.0225011	0.0164251
gene14657|Gm29928	0.172915	0.262423	0.25049	0.248314	0.269665	0.246828	0.343432	0.171314	0.318602	0.155142	0.266179	0.446712	0.244257	0.299542	0.211192	0.234883	0.300707	0.235417	0.1767	0.328405	0.341174	0.353065	0.461741	0.234436	0.277346	0.296345	0.321274	0.268755	0.306958	0.280715	0.417089
gene1466|Cfap221	0.00108566	0.000834186	0	0.00383667	0.00219873	0.00142729	0.00171279	0.00242493	0	0.00119905	0.00402246	0.00262618	0.00210406	0.00363018	0.00180566	0.00295603	0.00206298	0.00767896	0.00385896	0.00354635	0.00518743	0.00359007	0.00283842	0.00434904	0.000222747	0.00396937	0.00473422	0.0019541	0.00187171	0.00300013	0.00212389
gene14665|LOC108169191	0.0493458	0.0415903	0.0304381	0.0381388	0.0727601	0.0351526	0.035601	0.0260233	0.0596074	0.0306372	0.069009	0.124146	0.0432732	0.0831071	0.0439709	0.0777888	0.0301338	0.0691008	0.045437	0.072386	0.0325861	0.038382	0.0459409	0.0302337	0.0426042	0.0177946	0.0368979	0.0188042	0.0190282	0.0363088	0.0504099
gene14667|Tacstd2	0.00891615	0.0332674	0.0164778	0.0439096	0	0.0429124	0.0465441	0.0490679	0.0387742	0.00461145	0.0215001	0.0178801	0	0	0.0333875	0.0163202	0.0149895	0.0313641	0.0197173	0.00460066	0.0311868	0.0713522	0.0156359	0.009668	0.0170331	0.0259384	0.0265608	0.0155149	0.0287878	0.0203327	0.0151443
gene14873|Smyd1	0.101823	0.192119	0.14245	0.128738	0.0963848	0.131717	0.104811	0.113693	0.131552	0.179736	0.113583	0.0662474	0.0946997	0.160456	0.0800853	0.0929582	0.10767	0.0832821	0.126237	0.1421	0.256465	0.389961	0.268642	0.206319	0.173967	0.173369	0.147171	0.231049	0.218604	0.164149	0.182764
gene14876|Gm1070	0.015499	0.0171769	0.00581757	0.00918943	0.0325033	0.00888071	0.0147832	0.00713873	0.0137294	0.00793321	0.0094719	0.0142801	0.00638385	0.0111583	0.00916585	0.0140257	0.0185581	0.0222222	0.00392346	0.0146471	0	0.00676952	0.00553109	0.00769522	0.00860758	0.0190261	0.00515254	0.0123487	0.0225563	0.0108527	0.0102575
gene14914|Sh2d6	0.0873327	0.0508704	0.122019	0.105693	0.132459	0.0846409	0.110963	0.0809927	0.114351	0.114096	0.131922	0.12121	0.0945395	0.124783	0.0993384	0.23229	0.102343	0.111099	0.100338	0.136252	0.131491	0.103672	0.111176	0.0917781	0.108567	0.0588842	0.0579871	0.072887	0.0688433	0.0641793	0.152175
gene14955|Gm5576	0.0615693	0.0482725	0.0985633	0.0795311	0.150581	0.0365156	0.0791788	0.0168205	0.129584	0.103383	0.156447	0.0470713	0.0421312	0.102372	0.152915	0.0884126	0.0911582	0.199357	0.134613	0.0776072	0.0647062	0.0857242	0.0629802	0.0406966	0.069314	0.104622	0.13984	0.10084	0.0633225	0.0766339	0.0774619
gene14966|Gm20594	0.0123539	0.00941292	0.00705285	0.0102515	0.0165014	0	0.00688527	0.0128715	0.00837184	0.00383951	0.00910535	0.00892122	0.00228973	0.00456934	0	0.00683355	0.016851	0.0117001	0.00713031	0.00175137	0.00756362	0.0186477	0.0103165	0.00743397	0.00406777	0	0	0	0.00424775	0.00206308	0.00453486
gene14970|Gm38839	0	0.267105	0.0656437	0.198479	0.181952	0.0977474	0.267736	0.342482	0.1674	0.129223	0.192482	0.297991	0	0.0454165	0.212763	0.090819	0.301195	0.0655175	0.117299	0.158746	0.269021	0.132059	0.261974	0.169091	0.0495596	0	0.347969	0.329338	0.155184	0.0661598	0.186987
gene14980|Gm38842	0.0270532	0.0271786	0.0260885	0.0251807	0.0342735	0.0299916	0.0140967	0.0231464	0.00708325	0.0087706	0.0054195	0.0626709	0.0181123	0.0566972	0.0294768	0.0489741	0.0136344	0.025079	0.0235053	0.0103361	0.0243312	0.0154016	0.0170891	0.0288343	0.0114306	0.00956123	0.0117924	0.0253989	0.0271595	0.0164551	0.0103547
gene14996|M1ap	0.0542557	0.0239876	0.0715821	0.0599807	0.0915904	0.0895818	0.120615	0.0854751	0.078909	0.0914544	0.0506002	0.0796964	0.0780733	0.101944	0.0501174	0.0637556	0.0427436	0.0522926	0.0921015	0.0485783	0.0261534	0.0700879	0.0356644	0.0954297	0.0828516	0.0299251	0.0535841	0.0796257	0.0594428	0.0410027	0.0682618
gene14999|Dok1	0.351913	0.367091	0.267496	0.269764	0.28383	0.359218	0.326298	0.368215	0.305202	0.38017	0.373261	0.353362	0.252993	0.385449	0.283617	0.30497	0.323331	0.306181	0.227849	0.359194	0.319741	0.331371	0.285607	0.315378	0.304013	0.220971	0.313033	0.317184	0.264113	0.32982	0.261696
gene15042|Gm7443	0.021606	0.0139105	0.0265681	0.126299	0.051451	0.0232154	0.0834632	0.0897553	0.0627028	0.0484038	0.064889	0.00755214	0.0291546	0.0577892	0.094477	0.0826662	0.0484322	0.0385992	0.0358363	0.066894	0.060969	0.0736159	0.0126303	0.153115	0.09582	0.126455	0.0820835	0.137415	0.0512046	0.114726	0.0853438
gene15057|Npm3-ps1	0.0366286	0.0127859	0.0478857	0.02343	0.0395325	0.0488327	0.0171817	0.0241882	0.0407961	0.0548432	0.0299544	0.0429314	0.0720542	0.0552869	0.042803	0.0589951	0.0468137	0.0439625	0.0416947	0.0641901	0.0328386	0.0253053	0.0198241	0.0274822	0.0399273	0.0341428	0.0355513	0.0349918	0.0383645	0.0555364	0.034093
gene15077|Nat8f3	0.011916	0.0255308	0.0166165	0.0726137	0.082046	0.0580084	0.0931357	0.0973077	0.0705665	0.0781545	0.0961863	0.0982058	0.0599705	0.0279487	0.0732607	0.0897909	0.00815978	0.0939814	0.0518367	0.0985381	0.0198663	0.138744	0.100011	0.0693542	0.0868121	0.0208792	0.118554	0.0973383	0.014747	0.0856928	0.112893
gene15078|Mir6375	0.00220202	0.0022466	0.00516157	0.00489513	0.000309118	0.00661742	0.000727793	0.00256134	0.00149776	0.000809331	0	0.000762345	0.00192669	0.00329138	0.00129896	0.00392576	0.00133797	0.0069191	0	0.0034798	0.00120349	0.00135878	0.000181015	0	0.00707246	0.000720705	0.00674497	2e-05	0.000553649	0.000374904	0
gene15079|Alms1-ps2	0	0.0217071	0.542525	0.0265005	0.547601	0.0318245	0.0307871	0.563573	0.413382	0.0696362	0.566524	0.585609	0.550209	0.592859	0	0.0301508	0	0.0429275	0.388978	0.575385	0	0.692651	0.634189	0.623194	0.141697	0.01464	0.582742	0.493836	0.644176	0	0.71293
gene15080|Nat8f6	0.120394	0.211898	0.168434	0.287651	0.283985	0.175746	0.395416	0.30176	0.223568	0.25489	0.231533	0.381077	0.218961	0.346105	0.251573	0.289328	0.187986	0.34055	0.315388	0.342609	0.282163	0.635762	0.284923	0.306477	0.317787	0.412227	0.391496	0.314624	0.279315	0.25684	0.331448
gene15081|Nat8f5	0.229411	0.24728	0.263509	0.254308	0.295465	0.210967	0.340349	0.228117	0.241252	0.336459	0.245302	0.304393	0.291573	0.318731	0.338128	0.278981	0.249095	0.383429	0.325111	0.25254	0.374385	0.333872	0.160978	0.287323	0.227884	0.181809	0.28741	0.226966	0.326163	0.358394	0.250744
gene15084|Gm38847	0.0548179	0.0972835	0.0190888	0.0931255	0.0496634	0.0757287	0.125763	0.0940271	0.0908398	0.0701749	0.062716	0.173005	0.125892	0.0739887	0.111785	0.160073	0.068977	0.160644	0.0818551	0.072737	0.0547383	0.0582394	0.0861279	0.059442	0.0353228	0	0.110826	0.0810144	0.0280032	0.0438017	0.0619689
gene15085|Nat8f2	0.0152718	0.0275846	0.0117269	0.0255148	0.0547512	0.0440642	0.0626372	0.0371982	0.0115055	0.0522412	0.0286431	0.0885575	0.0441338	0.0636795	0.0535099	0.034208	0.0302029	0.0390976	0.0295897	0.0503518	0.0221503	0.0219202	0.042196	0.0510595	0.0266306	0.0294653	0.0388799	0.0490283	0.0354631	0.0340749	0.0941598
gene15087|Nat8f4	0.139814	0.138918	0.144435	0.170624	0.160871	0.122311	0.227217	0.192461	0.144537	0.137462	0.15433	0.197096	0.174615	0.171619	0.148415	0.183695	0.155616	0.127428	0.170961	0.16375	0.140162	0.176467	0.162009	0.135179	0.150116	0.150298	0.161786	0.142677	0.149299	0.142557	0.195725
gene15127|D6Ertd527e	0.0584663	0.0491515	0.10741	0.118305	0.103754	0.0939198	0.102371	0.102867	0.0781747	0.0608022	0.0654163	0.158858	0.0921456	0.0802376	0.0770986	0.0482276	0.0221466	0.121644	0.0369942	0.100584	0.121316	0.144696	0.0977754	0.141864	0.087933	0.0789935	0.0430413	0.11909	0.192777	0.0566605	0.163315
gene15149|Gp9	0.248181	0.249911	0.185916	0.225469	0.125341	0.232435	0.238841	0.134072	0.0847156	0.177332	0.222672	0.154359	0.191725	0.169297	0.0920324	0.169807	0.150365	0.306427	0.150047	0.226091	0.284746	0.227768	0.146054	0.135768	0.172778	0.192618	0.295223	0.089422	0.0682592	0.135533	0.119434
gene15183|Gm36409	0.761637	1.07026	1.10885	1.48115	1.2951	0.791409	1.32107	1.56502	0.837011	0.967392	1.45495	1.18807	1.41498	1.0456	1.1292	1.25043	0.954599	1.57515	1.72029	1.43672	1.68357	1.1705	0.786661	1.24064	1.35393	0.790194	0.871092	1.09788	1.47692	1.04133	1.10159
gene152|Gm28784	0.0508061	0.0703699	0.0699088	0.0709258	0.0921136	0.0598136	0.0635688	0.0882894	0.112769	0.0627685	0.0544647	0.0514162	0.0916414	0.0631637	0.0978694	0.0412619	0.0612707	0.0356328	0.0427368	0.0550692	0.104286	0.0979611	0.103153	0.0915133	0.0833616	0.0956483	0.12159	0.0896401	0.0748084	0.0449844	0.0975505
gene1526|Map3k19	0.645785	0.685229	0.688784	0.577754	0.633221	0.654496	0.696612	0.745936	0.586973	0.824327	0.603569	0.459782	0.542147	0.580165	0.665206	0.716174	0.496237	0.625343	0.477456	0.595768	0.831295	1.00345	0.965418	0.900047	0.949696	1.2328	0.768532	0.855139	0.780689	0.893067	0.81897
gene15266|Gm30688	0.0220426	0.00869827	0.0129674	0.0092847	0.0148242	0.0142237	0.0347896	0.0112486	0.0165851	0.00902654	0.0113222	0.0338751	0.00863876	0.0184254	0.00775695	0.0136041	0.00645883	0.0129701	0.0115921	0.0144169	0.00817055	0.00677731	0.0206298	0.0163444	0.0188498	0.013181	0.026309	0.0206001	0.0101059	0.0168126	0.00628572
gene15267|LOC108169156	0.0100847	0.020868	0.0184611	0.0244643	0.0169586	0.00501408	0.0167541	0.014189	0.0107783	0.0300117	0.0203308	0.0202956	0.0265078	0.041881	0.0115358	0.0108773	0.00971597	0.0189365	0.0016427	0.0283184	0.00592128	0.0106035	0.0199226	0.00705015	0.00515808	0.0186912	0.0116874	0.012145	0.00885387	0.0188036	0.00827261
gene15279|LOC108169157	0.0776887	0.0535081	0.108249	0.124836	0.145096	0.0988422	0.122625	0.129467	0.110967	0.0947701	0.0823594	0.087182	0.0634722	0.112752	0.0598376	0.0631474	0.0638957	0.0434341	0.0675815	0.0808821	0.0893719	0.0776309	0.0936784	0.0727141	0.0976846	0.0528391	0.113738	0.0946648	0.102312	0.101682	0.110181
gene15292|Gm7833	0.0666397	0.0275416	0.0747579	0.057223	0.0969853	0.0747968	0.0751132	0.0342409	0.0504309	0.0579928	0.0256581	0.0489428	0.0468973	0.0803973	0.089824	0.0212681	0.0710121	0.0705663	0.0668833	0.0773434	0.0343238	0.0654844	0.0565738	0.0824881	0.0875988	0.1304	0.0943496	0.0699334	0.0761932	0	0.0564206
gene15307|Fam19a4	0.0770298	0.0608489	0.0472998	0.134018	0.109345	0.0916376	0.0660617	0.137792	0.0958454	0.162447	0.0605165	0.0221753	0	0.0643833	0.120682	0.0301476	0.11718	0	0.0568545	0.112677	0.0762382	0.268356	0.0992552	0.336426	0.0565422	0.0510929	0.0599133	0.0878208	0.0478958	0.0504331	0.00934979
gene15323|Gm32592	0.00927168	0.00480475	0.00705376	0.0156258	0.00233328	0.00288832	0.00424522	0.00917693	0.00706612	0	0.00218384	0.00333512	0.00297858	0.00576653	0.00287371	0	0.00301266	0.00821478	0.00365422	0.00597701	0.00110297	0.00872563	0.00387144	0.00830092	0.0132877	0.00578001	0.00173966	0.0095507	0.00364036	0.00379803	0.00308607
gene15339|Prok2	0.633902	0.440619	0.746481	0.411745	0.48497	0.506483	0.49099	0.355022	0.680542	0.263514	0.443527	0.240508	0.247608	0.500324	0.261411	0.329811	0.169041	0.388689	0.354296	0.308133	0.438004	0.339367	0.411064	0.277746	0.236486	0.377007	0.209329	0.37688	0.494801	0.41637	0.405831
gene15340|Gm26748	0.0586764	0.0483653	0.061859	0.079419	0.0863698	0.0788986	0.0493643	0.0292519	0.0659829	0.0730697	0	0.0590949	0	0.0238205	0.0763856	0	0.0481613	0	0.0902845	0.0756926	0.0586398	0.038619	0.0685979	0.0786946	0.0380306	0.0341395	0.0618407	0.0425416	0.122392	0.0660273	0.0498324
gene15360|Gxylt2	0.846685	1.02435	0.640005	0.421894	0.707114	0.734577	0.909691	0.795145	0.950361	1.03961	0.675056	0.70153	0.624689	0.801833	0.593759	0.528754	0.583309	0.942774	0.763331	0.516414	0.779137	0.728369	0.375271	0.636214	0.847949	0.823851	0.844643	0.902577	0.771001	1.15525	0.560527
gene15381|Gm40393	0.0999036	0.0168978	0.0492682	0.142771	0.12925	0.0629886	0.144627	0.0955994	0.0950691	0.129362	0.0395248	0.0945016	0.091668	0.0689374	0.136566	0.0746128	0.0984454	0.134847	0.0600929	0.0462648	0.163733	0.226738	0.273699	0.175034	0.164317	0.0316207	0.128981	0.122017	0.194152	0.109908	0.187611
gene15383|Gm19757	0.218793	0.171022	0.359707	0.631698	0.367275	0.467556	0.550534	0.139012	0.161787	0.128989	0.725303	0.183789	0.615451	1.04356	0.11799	0.557607	0.103252	0.189042	0.559691	0.423997	0.693516	0.245024	0.551347	0.492961	0.207766	0.0670013	0.595246	0.450588	0.288546	0.0528338	0.265063
gene15394|Gm35017	0.0456744	0.131066	0.0770764	0.131071	0.0805915	0.149326	0.0973622	0.0191979	0.130528	0.102363	0.0556007	0.0788458	0.141713	0.0998809	0.113291	0.129602	0.0843133	0.125786	0.108123	0.165301	0.0580945	0.146668	0.151826	0.0535951	0.0900518	0.0527526	0.045221	0.0961672	0.0296951	0.0942061	0.0848032
gene154|Gm5251	0.00661993	0.00266036	0.00326364	0.00145244	0.00549538	0.00427784	0.00255202	0.0107746	0.0154959	0.008919	0.0106281	0.0164633	0.0071628	0.00470191	0.00863836	0.00647784	0.00503958	0.00311227	0	0.00683172	0.00763008	0.00725595	0.0111892	0.0137301	0.0016298	0.0181141	0.00578124	0	0	0.0112818	0.00733696
gene15413|Gm29781	0.0097562	0.00875385	0.0391109	0.011116	0.00348472	0.0107696	0.00781658	0.00430182	0	0.0021459	0.00334453	0.0307546	0.0090162	0.0249367	0.000870178	0.0773006	0.112636	0	0.0154419	0.00326442	0	0	0.0199991	0.00724581	0.0113674	0.0127523	0.011062	0.0165884	0.0161418	0.0323938	0.00872681
gene15422|Ssu2	0.0158391	0.0670281	0.0835764	0.059741	0.0611366	0.0388851	0.103494	0.0485351	0.0737353	0.0498297	0.106288	0.0428486	0.128513	0.109992	0.114636	0.0845235	0.0308923	0.0726438	0.0245881	0.122146	0.0469194	0.0760552	0.0606427	0.0587965	0.00908083	0.0461349	0.0541698	0.0572194	0.0376215	0.0302357	0.056412
gene15476|LOC108169162	0.175308	0.053027	0.197113	0.174704	0.18007	0.351921	0.142996	0.093743	0.341839	0.291824	0.0902098	0.520397	0.212282	0.195748	0.185126	0.249883	0.198808	0.115942	0.189772	0.162332	0.111851	0.185464	0.221155	0.0462328	0.052119	0.0922262	0.102292	0.105104	0.0993974	0.203489	0.084346
gene15485|Gm36190	0.0330631	0.0468574	0.0745303	0.044251	0.0527325	0.057586	0.082936	0.0539952	0.0342249	0.0486681	0.0202382	0.0266928	0.0272795	0.0908337	0.0511414	0.024671	0.0144119	0.0472723	0.0538822	0.0555964	0.0246124	0.11503	0.051165	0.0360214	0	0.0312759	0.0243062	0.0699458	0.0241924	0.0309175	0.0442768
gene155|Rbm6-ps1	3.82252	2.75411	3.96395	2.89968	3.20324	2.99616	2.68773	3.00857	3.26941	3.9843	3.19939	3.38672	3.18973	3.34097	4.0363	3.92058	3.04134	2.40839	2.99404	3.40027	2.46843	2.97323	3.46589	3.51495	4.59409	3.84848	3.05139	3.50723	2.9026	3.6307	2.95871
gene15502|Tmem40	0.0973206	0.0347025	0.100645	0.148898	0.0641177	0.0698906	0.135472	0.133573	0.127352	0.0606574	0.119814	0.156771	0.109176	0.0625957	0.169526	0.105575	0.0848094	0.157753	0.11646	0.134429	0.0966315	0.126556	0.15256	0.169123	0.103202	0.150076	0.0846016	0.039815	0.141294	0.0879345	0.0965407
gene1551|Cd55	4.90594	3.64913	4.28739	4.58597	4.64983	4.59781	5.17722	5.43298	4.01915	4.12194	2.32542	2.77503	3.26138	4.32184	3.50842	5.95656	3.28481	3.40395	3.89273	2.71835	4.0051	5.12421	3.89816	4.78731	3.22823	5.47715	5.43198	4.38741	4.31285	6.27626	5.0348
gene15510|Rho	0.0675664	0.0900596	0.120262	0.0975323	0.0846984	0.104788	0.0985985	0.0693536	0.0523944	0.0818014	0.0939175	0.163179	0.0550538	0.0418826	0.0907643	0.161144	0.0969714	0.054069	0.109342	0.13518	0.110335	0.0717104	0.130262	0.131524	0.11577	0.118098	0.085354	0.146469	0.0894605	0.123658	0.118374
gene15521|Alox5	1.1148	0.682096	0.713896	0.641311	0.790234	0.880698	1.05368	1.35097	1.2283	1.23502	1.20983	1.2154	1.35972	0.836442	1.4748	1.5313	1.20314	1.61805	1.41804	1.05418	0.670988	1.30214	0.802126	0.652666	0.870754	0.547022	0.820751	0.550992	0.864636	0.855046	0.729149
gene15526|Gm5580	0.0114284	0.0146202	0.0132217	0.00385646	0.00905958	0.0121038	0.00705375	0.00389098	0.0133022	0.0108676	0.00895966	0.00894387	0.00798731	0.0118629	0.0131293	0.0131008	0.0100967	0.0131895	0.0119231	0.00559714	0.00735592	0.00404637	0.00981726	0.0105992	0.00726602	0.00496396	0.00890562	0.00998969	0.00661403	0.0064795	0.0132448
gene15534|Tmem72	2.51438	1.76965	1.88552	2.6025	5.96211	2.92096	3.70897	2.10397	0.499999	0.463712	6.34866	10.0743	0.465517	4.10982	2.8469	11.6536	0.924342	3.45468	1.03085	4.4873	0.604368	6.30642	0.725516	0.663676	2.39773	6.23683	8.43901	8.86033	0.481355	12.9364	10.253
gene15543|Gm9946	0.00815847	0.0146284	0.00806937	0.0395518	0.0267926	0.011569	0.0304307	0.0331169	0.0126959	0.00544566	0.0191667	0.00799416	0.00885456	0.0190257	0.0221934	0.00753024	0	0.0178011	0.0143856	0.0297114	0.0278618	0.0250244	0.059921	0.0323948	0.0485143	0.0293975	0.0306746	0.0288326	0.048845	0.0394639	0.033424
gene15545|Gm6253	0.0217022	0.0343406	0.0914206	0.0942856	0.0312916	0.0566301	0.0968153	0.0632095	0.0389885	0.0717287	0.0783699	0.0842696	0.132081	0.0336714	0.119216	0.0786491	0.0486468	0.00496137	0.0373867	0.0791237	0.0821623	0.0792169	0.100552	0.0268158	0.111357	0.0176996	0.0661405	0.0596335	0.02952	0.0334265	0.0263368
gene1555|C4bp-ps1	0.128009	0.113568	0.151823	0.212862	0.255882	0.272948	0.103387	0.247915	0.167653	0.141415	0.233982	0.245925	0.239933	0.442717	0.252716	0.225414	0.351689	0.299892	0.14158	0.253876	0.417007	0.379511	0.208613	0.0942061	0.198148	0.281185	0.177241	0.138156	0.206776	0.220391	0.358526
gene15597|Cecr2	0.666222	1.11631	1.05738	0.861402	0.837249	0.663634	1.19504	1.00646	0.769106	0.928058	0.90613	0.716966	0.753041	0.621102	0.911942	0.803837	0.772929	0.411001	0.576406	0.638359	0.76762	0.838564	0.706802	0.980765	0.966147	0.857929	1.16548	1.13383	0.966344	0.828113	0.968547
gene15613|Usp18	0.0921652	0.0666644	0.0504104	0.0785658	0.0931696	0.0625796	0.0544917	0.0538242	0.0610504	0.0826896	0.0386653	0.0918893	0.0789619	0.093342	0.0627348	0.091729	0.0537675	0.0650072	0.0456586	0.0482566	0.0923271	0.110402	0.112342	0.0998105	0.0943185	0.0963929	0.121469	0.0643705	0.08308	0.141605	0.105638
gene15628|Klrg1	0.25659	0.22077	0.288813	0.287512	0.186352	0.233318	0.265301	0.220895	0.211117	0.30585	0.327442	0.0940184	0.179448	0.214755	0.216095	0.19283	0.256149	0.311712	0.203031	0.348137	0.248897	0.178137	0.165009	0.240725	0.317528	0.247653	0.131123	0.292249	0.153216	0.30035	0.335285
gene15636|Mfap5	0.0798412	0.164508	0	2.09414	0.144668	0.0490205	0.142565	0.249461	0.0662015	0.231959	0.418167	0.281904	0.209672	0.541663	0.306267	0.243001	0.0636158	0.548031	0.0476248	0.277734	0.127989	0.253158	0.0883231	0.207909	0	0.0663649	0.449384	0.152864	0.131153	0.0784936	0.229135
gene1564|Fcmr	0.135217	0	0.0930405	0.0380136	0	0.0411841	0.122143	0.0384443	0.056447	0.0653618	0.0553227	0.163377	0	0.103777	0.0972644	0.133339	0.118737	0.237584	0.0905134	0.154417	0.130587	0.171334	0.0897575	0.135349	0.0672316	0.0886747	0.0613074	0.0680896	0.126014	0.0446193	0
gene15642|Gm8460	0.000842365	0.00177748	0.00615064	0	0.000195458	0.00204741	0.000687004	0.00246102	0.00103687	0	0.00584044	0.0014393	0.00230843	0.00337561	0.00438858	0.00315972	0.00318466	0.00484003	0.000353244	0.0022123	0.00142822	0	0.00624097	0.00535097	0.00305519	0.00469575	0.00272377	0.00197649	0	0.00268532	0.00323653
gene15650|C3ar1	0.14011	0.183412	0.10938	0.219851	0.155482	0.164611	0.141982	0.165281	0.162514	0.166437	0.128871	0.166485	0.128975	0.127499	0.0933659	0.152812	0.111861	0.148493	0.101947	0.119538	0.197768	0.20331	0.149106	0.159393	0.149916	0.145813	0.147934	0.135228	0.154227	0.169381	0.168964
gene15653|Clec4a1	0.0258612	0.0428855	0.0557636	0.0843523	0.0182226	0.0739894	0.0803968	0.0864133	0.0625419	0.0675908	0.0940623	0.0347278	0	0.114442	0.0561112	0.136752	0.0193232	0.0606483	0	0.0915271	0.106978	0.150974	0.0504504	0.0686794	0.0444378	0.0150473	0.117355	0.0699434	0.0513756	0.0593234	0.034107
gene15654|Clec4a3	0.0789557	0.0519967	0.0398826	0.0341928	0.0634338	0.075777	0.0653998	0.0376579	0.0535005	0.0292131	0.0268345	0.0438683	0.028173	0.0296944	0.0588228	0.0318259	0.0398748	0.0433465	0.0143603	0.0281108	0.0858786	0.0801078	0.0800599	0.0769018	0.0551813	0.0532978	0.0627944	0.045583	0.0395114	0.0726629	0.0664333
gene15657|Clec4a2	0.216874	0.220504	0.238929	0.165562	0.236679	0.194621	0.143834	0.226586	0.10714	0.14883	0.18272	0.213229	0.175668	0.262339	0.156061	0.175878	0.128596	0.228089	0.152938	0.179439	0.24171	0.244429	0.183507	0.225014	0.167594	0.142958	0.109877	0.159069	0.167529	0.171705	0.176032
gene15659|Gm5883	1.134	0.854875	0.885117	0.812436	1.27355	0.971513	0.754043	0.680382	0.622321	0.803328	1.29746	1.61384	1.12959	1.58226	1.2452	1.1742	0.997386	1.42801	1.20207	1.19696	0.663381	0.818084	0.826717	0.679809	0.659702	0.800033	0.755211	0.954879	0.585469	0.756296	0.991149
gene15683|Gm6308	0.00423091	0.0054077	0.0104495	0.0074283	0.012084	0.0126999	0.00658665	0.00848252	0.0118343	0.00730032	0.00857917	0.0180419	0.00700874	0.0142354	0.00693782	0.0162472	0.0129548	0.0142923	0.00839108	0.0135545	0.00458819	0.00318407	0.00836336	0.00603263	0.00708847	0.00348844	0.00552956	0.00692378	0	0.00753737	0.0128846
gene15684|Cd163	1.61466	1.62253	1.22804	1.79729	1.75974	1.71148	2.10793	2.00581	1.89259	1.74857	2.32809	2.69916	2.13218	3.55203	1.59159	3.13255	2.89415	1.85499	1.18939	2.27028	1.49555	1.97041	1.60052	1.71312	2.54807	1.7146	2.26654	1.52677	1.98647	1.90911	2.13141
gene15690|C1rl	0.107862	0.100238	0.140217	0.091639	0.177838	0.0938726	0.13087	0.115135	0.151709	0.164464	0.145047	0.240993	0.100427	0.191616	0.109056	0.260531	0.119886	0.243987	0.241612	0.252011	0.136668	0.120223	0.136486	0.0789629	0.200394	0.136727	0.21121	0.192372	0.116362	0.183607	0.171468
gene15694|C1rb	0.0660439	0.0472201	0.0814939	0.0561348	0.0530097	0.0911785	0.0715921	0.068623	0.087456	0.0582842	0.0864123	0.0765211	0.109995	0.131963	0.0837261	0.0564678	0.113976	0.109762	0.110806	0.0591287	0.0429704	0.0420187	0	0.06664	0.0444216	0.0352438	0.0348676	0.0606429	0.0428885	0.038816	0.0648264
gene15695|C1s2	0.0264954	0.0245942	0.0466036	0.0492602	0.0435621	0.0414094	0.0472151	0.0277665	0.0391752	0.0428236	0.0481798	0.0531457	0.0567184	0.0433759	0.0308826	0.0378609	0.0391468	0.0341662	0.0405083	0.0417746	0.0350717	0.0460773	0.0350059	0.0340215	0.0373295	0.037033	0.0439834	0.0417689	0.0332425	0.0358833	0.0326868
gene157|Pi15	0.337172	0.719185	0.5079	0.850397	0.634262	0.704989	0.732523	0.613626	0.300244	0.708576	0.503507	0.310769	0.580633	0.831492	0.389402	0.344286	0.292954	0.330823	0.378169	0.332221	0.611878	0.498639	0.642441	0.756338	0.594596	0.37103	0.557984	0.691268	0.640536	0.70484	0.736509
gene15712|Cdca3	1.76774	2.25453	2.06114	1.54157	2.00218	1.93724	1.79636	2.02841	1.94448	1.5074	1.77438	1.65162	1.27407	1.84476	1.72901	2.36005	2.42232	1.98598	1.61785	2.28792	2.08807	2.0895	1.30243	1.50793	1.09477	1.87948	1.95145	1.90531	1.04531	1.99592	1.77086
gene15718|Cd4	0.0209919	0.016081	0.031798	0.0203266	0.0239163	0.0489132	0.041774	0.0436571	0.00356695	0.0418099	0.0387925	0.0423212	0	0.0399267	0.0125995	0.0220808	0.0144913	0.0326768	0.0740907	0.0259133	0.0770238	0.180754	0.0562287	0.0336824	0.0373286	0.0249784	0.0306144	0.0262489	0.0131449	0.0434869	0.0805685
gene15747|Gm24175	0.0163046	0	0.0599895	0.029425	0.0627501	0.0116794	0.0102975	0.0328042	0.0394307	0.0469826	0.0162261	0.0588902	0.081057	0.0256743	0.0636777	0.0331609	0.0243655	0.0406364	0.0536256	0.0223691	0.0162943	0.0138418	0.0251542	0.0294663	0.0412834	0.0204246	0.0295953	0.0231369	0.0446986	0.0309847	0.0259237
gene15768|Kcna5	0.941697	1.18894	0.675336	1.24531	1.34169	1.32714	1.13785	1.22178	1.36888	1.32785	1.55281	1.14285	0.884344	1.38465	1.77478	1.43464	1.41487	1.41649	1.53528	1.40534	1.16553	1.56486	1.21036	0.8539	0.801507	0.798443	0.852962	0.740509	1.14755	0.83723	1.16806
gene15771|Gm33496	0.0571815	0.0308457	0.044005	0.0340628	0.0502734	0.0228253	0.0302272	0.0106854	0.0461696	0	0.0405847	0.0945902	0.0968465	0.0125448	0.0415961	0.045068	0.0357139	0.0581358	0.01762	0.0328856	0.0343721	0.0405635	0.0196507	0.0136464	0.0231319	0.00618081	0.0221193	0.0214185	0.018991	0.0182743	0
gene15775|LOC102636795	0.00277909	0.00842389	0.00545046	0.00772701	0.0044506	0.00359485	0.00868255	0.00983124	0.00609784	0.00876369	0.00737972	0.00490086	0.00510429	0	0.00228633	0.00930787	0.00463121	0.000813932	0.00543727	0.0076938	0.00351018	0.0155809	0.0113141	0.0136227	0.00502724	0.00810613	0.00630212	0.0057948	0.0123879	0.0134156	0.00534499
gene15779|Akap3	0.422662	0.24367	0.521566	0.123984	0.612795	0.336173	0.213041	0.199438	0.230829	0.185867	0.26401	0.510413	0.264538	0.348055	0.293826	0.407935	0.393795	0.264506	0.373401	0.524628	0.662657	0.161719	0.724556	0.318741	0.396346	0.197361	0.36856	0.209595	0.437058	0.729946	0.522162
gene15780|Dyrk4	0.0663108	0.183451	0.0968444	0.118684	0.037639	0.0673085	0.140241	0.114028	0.210563	0.0919955	0.11755	0.144135	0.0494123	0.0915242	0.0343849	0.102456	0.145175	0.13592	0.127952	0.103928	0.0821686	0.120224	0.152986	0.111394	0.0802514	0.154113	0	0.147867	0.0488904	0.0848241	0.121944
gene15781|Rad51ap1	0.250853	0.347309	0.225215	0.3926	0.323824	0.237026	0.283448	0.313021	0.345929	0.319265	0.263831	0.200796	0.24905	0.333437	0.229784	0.368068	0.330627	0.24486	0.381931	0.254373	0.209948	0.267237	0.258699	0.303843	0.217355	0.296028	0.265835	0.215582	0.298479	0.289715	0.280094
gene15784|LOC108169199	0.00747059	0.00138687	0.00131185	0.00697602	0.00288423	0.00142277	0.00260819	0.00179593	0.000661221	0.00299648	0.000912335	0.00183036	0.00788492	0.000781929	0.00237291	0.00423272	0.00658534	0.00240449	0.00196211	0.00365707	0.00375844	0.00309903	0.00739583	0.00838852	0.00573448	0.00207744	0.000951702	0.00316559	0.00297779	0.00329584	0.00250717
gene15792|Gm4968	0.108039	0.0618252	0.0943736	0.0829436	0.0247428	0.0310314	0.039747	0.046145	0.0544306	0.0345174	0.0597236	0.086517	0.106502	0.111793	0.0781301	0.10573	0.0401476	0.121421	0.0435473	0.0861755	0.0681807	0.0387265	0.0482304	0.0721151	0.025063	0.0859471	0.0479723	0.0381294	0.0494503	0.0855505	0.0458164
gene15795|Gm34091	0.060845	0	0.101584	0.128649	0.105471	0.0858661	0.0823646	0.123096	0.0739389	0	0.0904454	0.0550104	0.0804746	0.0814363	0.0717742	0.086945	0.0646278	0.0617437	0.0560927	0.0901629	0.118306	0.06167	0.045019	0.102507	0.0734477	0.0433651	0.0505957	0.0494085	0.0754722	0.0828742	0.0613647
gene15798|Cracr2a	1.07767	1.572	1.47419	1.50893	1.40103	0.966769	1.97367	1.68327	1.26082	1.29012	1.48129	1.29509	1.4268	0.785982	1.11006	1.25561	1.09482	0.866591	1.11051	1.10128	1.16127	1.62906	1.38666	1.96022	1.48263	1.39525	1.48212	1.80429	1.50688	1.59017	1.75491
gene158|Gm28154	1.54968	2.48734	2.07566	3.6382	2.60896	2.85358	3.51071	2.78154	4.73111	3.76873	3.08947	2.26778	2.50539	2.48644	2.21161	2.93521	3.00238	2.64869	2.648	2.68641	2.48499	3.78157	2.48672	4.5018	3.35339	2.18625	3.3486	3.26761	2.287	2.9719	2.76521
gene1580|Avpr1b	0.074724	0.0838052	0.0189447	0.0817031	0.0483276	0.0581778	0.0660288	0.0929264	0.111089	0.113722	0.0363953	0.0754854	0.0621485	0.0741999	0.0501133	0.0329019	0.0690457	0.0451916	0.0724028	0.0355644	0.0880142	0.0528567	0.0180128	0.0689142	0.0955403	0.0561071	0.0523374	0.0527262	0.128199	0.108159	0.0883077
gene15808|Tspan11	4.27048	5.27124	4.74932	4.20365	3.05554	1.41814	5.43554	4.13409	4.63633	4.31453	5.70393	4.33997	4.71424	3.66474	0.590847	3.94196	6.21099	5.11225	4.6779	4.40496	2.10518	4.39903	0.308562	5.19087	5.14914	4.07253	0.670389	4.67279	4.10322	2.24534	3.90788
gene1581|Gm8532	0.00296844	0.0123552	0.0248201	0.025772	0.0248898	0.0343384	0.0392516	0.0418652	0.0244064	0.028261	0.0365094	0.0135524	0.0110275	0.0295169	0.0481739	0.0246307	0.0376816	0.0151054	0.0401298	0.0120691	0.0369031	0.0269562	0.0466866	0.0273589	0.0216772	0.0293604	0.0073274	0.0464634	0.0360888	0.073266	0.0488487
gene15831|Gm8724	0.169409	0.0317879	0.0472535	0.0232988	0.0305743	0.198712	0.149411	0.106537	0.129149	0.014618	0.131964	0.0442451	0.126184	0.268893	0.254071	0.0897522	0.145049	0.167973	0.120626	0.1991	0.144783	0.123636	0.0390915	0.114251	0.0547938	0.11897	0.23988	0.0259519	0.060929	0.0492492	0.00987414
gene1584|Rab7b	0.421824	0.448741	0.483358	0.732654	0.499578	0.530341	0.573997	0.647553	0.521889	0.4335	0.831692	0.608276	0.597238	0.849873	0.612485	0.778842	0.651543	0.837407	0.224149	0.425956	0.59423	0.879865	0.734889	0.83147	0.686274	0.79283	0.745252	0.602693	0.54432	0.86323	0.580016
gene15842|BC035044	0.248061	0.217119	0.213527	0.161406	0.139252	0.328203	0.178983	0.302192	0.133729	0.243835	0.144282	0.172526	0.180406	0.217704	0.21447	0.221031	0.200775	0.236303	0.122014	0.191482	0.291552	0.302524	0.157377	0.225354	0.166958	0.264038	0.303708	0.233712	0.170614	0.159414	0.169972
gene15858|2310001H17Rik	0.0917419	0.0896977	0.0764052	0.101196	0.108936	0.0611688	0.0951037	0.157974	0.0844177	0.060089	0.123714	0.231367	0.0299636	0.167704	0.10096	0.102547	0	0.154332	0.0840048	0.0794813	0.144036	0.170757	0.125569	0.0829939	0.0594484	0.0784977	0.171524	0.0540941	0.152026	0.22868	0.140331
gene1586|Slc26a9	0.0268611	0	0.0330998	0.0118838	0.0172165	0.0379205	0.0362968	0.0491589	0.0221063	0.03649	0.0162743	0.0437462	0.0146522	0.0384355	0.0140948	0.033128	0.0121712	0.0307475	0.0240142	0	0.0293908	0.0124303	0.0818975	0.0206067	0.0140367	0.0314431	0.0176703	0.0340875	0.051775	0.0249108	0.0122968
gene15864|Clec9a	0.339984	0.351923	0.30023	0.472899	0.411254	0.292921	0.353742	0.397875	0.316597	0.339265	0.333254	0.56752	0.314422	0.158914	0.212075	0.46074	0.411215	0.216045	0.401732	0.17483	0.30786	0.33239	0.314631	0.390538	0.255607	0.420279	0.320487	0.606505	0.368741	0.403082	0.396316
gene15865|Clec1a	1.05798	1.2574	1.49991	1.10942	0.866832	0.863161	1.31113	1.31214	0.760919	0.921652	1.15009	0.768766	1.1756	0.864031	0.692494	1.59583	1.29785	0.564393	1.22282	0.956756	0.765944	0.680635	0.642883	1.07212	0.860281	0.763346	0.890903	1.42017	0.815091	0.92542	1.2072
gene15867|Clec7a	0.0481689	0.0314052	0.0228449	0.0482535	0.0506363	0.0358236	0.0249491	0.0484571	0.0107576	0.0498024	0.0550744	0.0522679	0.0395562	0.073317	0.0385218	0.067854	0.0186472	0.0391204	0.0368177	0.0513533	0.0296371	0.100492	0.034645	0.0662532	0.0333849	0.0330891	0.0685141	0.00855016	0.039585	0.0297625	0.0391859
gene1587|Pm20d1	0.200909	0.300409	0.195351	0.213442	0.279339	0.222715	0.137648	0.347064	0.296197	0.262904	0.207807	0.317673	0.198217	0.185734	0.179873	0.239119	0.185603	0.200877	0.177234	0.195749	0.295934	0.398033	0.306262	0.35082	0.298318	0.336995	0.362837	0.39524	0.317474	0.273175	0.388563
gene1591|Slc45a3	0.641688	0.74073	0.585809	0.614807	0.746365	0.460503	0.476874	0.834088	0.439268	0.589214	0.363432	0.390861	0.409181	0.379477	0.227308	0.466023	0.575631	0.323396	0.407227	0.401923	0.376567	0.594764	0.987071	0.946647	0.485835	0.50647	0.624406	0.480466	0.670929	0.679191	0.477455
gene15910|Styk1	0.15357	0.261912	0.319709	0.234421	0.295946	0.186086	0.250462	0.420598	0.195069	0.233523	0.252918	0.180048	0.298973	0.190912	0.110194	0.135759	0.15507	0.207602	0.240569	0.160081	0.305377	0.223923	0.409197	0.194933	0.284889	0.218606	0.163756	0.241877	0.26359	0.188537	0.286245
gene1595|LOC108167726	0.749741	0.979121	0.871563	0.869538	1.00665	0.743458	1.57686	1.28783	1.25085	0.859076	0.976055	0.65643	0.708277	0.696527	1.22622	1.0473	1.1321	0.395841	0.617614	0.965545	0.618298	1.20019	1.01583	1.41399	0.57979	0.828817	0.878294	1.05405	0.667036	1.07479	1.01287
gene1599|Gm29695	0.13844	0.451175	0.285192	0.245925	0.366413	0.269331	0.375541	0.379838	0.293683	0.167055	0.16536	0.247931	0.287552	0.135614	0.414606	0.257938	0.18982	0.320518	0.229162	0.198613	0.198873	0.675462	0.511313	0.248309	0.392091	0.300413	0.236801	0.245663	0.369893	0.357224	0.345562
gene1600|Lemd1	0.0209448	0.140583	0.0885801	0.107209	0.129018	0.151008	0.112993	0.132202	0.144362	0.0882387	0.0721002	0.100944	0.115998	0.0363036	0.134571	0.101861	0.11922	0.122886	0.212115	0.0844274	0.0547302	0.533313	0.269221	0.249188	0.123849	0.0509895	0.118618	0.0702042	0.104562	0.0987082	0.110191
gene16002|Gprc5a	0.028764	0.0564095	0.0253757	0.0761898	0.0242342	0.0385102	0.0393978	0.0187482	0.0468967	0.0273577	0.0602652	0.0540611	0.0234266	0.0515202	0.0214844	0.0881959	0.0416101	0.0669963	0.0411867	0.0616066	0.0434995	0.0512276	0.0242206	0.0598747	0.045602	0.042547	0.0270269	0.0360998	0.0557291	0.0307418	0.0700847
gene16003|Gprc5d	0.058427	0.0333319	0.0551403	0.0462464	0.048568	0.0456876	0.0362927	0.0222311	0.0388871	0.054954	0.0421442	0.0578818	0.0680891	0.0447034	0.0715692	0	0.0498163	0.0607158	0	0.059045	0.076132	0.020502	0.0701272	0.0461936	0.0692466	0.0468414	0.0681427	0.0464207	0.0530728	0.03325	0
gene16004|Gm29803	0.0249707	0.0313322	0.00772158	0.00857018	0.00757445	0.026989	0.0239379	0.0126344	0.0526346	0.0363281	0.0167882	0.0189734	0.0078752	0.0298395	0.0643422	0.00477816	0.0106814	0.0147267	0.00833212	0.00960658	0.0587702	0	0.0440494	0.00801104	0.0302766	0	0	0	0	0.0430458	0.00644148
gene16015|Emp1	3.72556	3.8361	2.58404	5.27307	3.6664	3.60886	3.8867	5.17361	3.67526	2.91522	4.39812	3.59363	2.86527	5.32733	2.66801	4.17356	2.67383	3.44122	2.88294	3.78658	3.64797	5.334	2.40447	6.26082	3.36243	3.64779	4.31459	4.60962	5.50312	3.54153	4.81955
gene16016|LOC108169173	0.0137008	0.0201888	0.0163539	0.0148821	0.0054771	0.0165196	0.0153433	0.0255294	0.00848875	0.019804	0.0233295	0.0133821	0.00571442	0.0264414	0.0358556	0.00817918	0.0182304	0.0238648	0.0210186	0.0209682	0.0154825	0.0200993	0.0250318	0.0183777	0.0291438	0.024001	0.0191544	0.0137357	0.026937	0.00973379	0.0160068
gene16026|Gm19444	0.152581	0.135638	0.118464	0.124334	0.134613	0.155948	0.151305	0.11784	0.140999	0.105841	0.166418	0.263951	0.179615	0.26042	0.175375	0.175809	0.144426	0.211357	0.159982	0.210922	0.13013	0.130047	0.185221	0.116847	0.118491	0.154387	0.106527	0.120609	0.0935838	0.117125	0.13628
gene1604|Gm7241	0.00388261	0.012479	0.0183363	0.0071249	0.00695592	0.0169149	0.00995673	0.0062826	0.00141913	0.0156537	0.0134533	0.00793935	0.00992941	0.0168664	0.00865946	0.00563667	0.0160438	0.00670815	0.00990655	0.0142644	0.00876144	0.0140616	0.0156634	0.00785164	0.00671971	0.0136367	0.0112162	0.00858454	0.00679788	0.013995	0.0151776
gene16040|Hist4h4	0.0120217	0.0389047	0	0.0456454	0.066061	0.0335445	0.0394527	0.0149937	0	0.0315346	0.0417525	0.0210027	0.0562783	0.049257	0.0135741	0.0508962	0.0116865	0.0532211	0.0057646	0.0532973	0.0831801	0.0596781	0.0365708	0.0788131	0.0335152	0.0364012	0.0340678	0.0244057	0.0238335	0.0345418	0.056257
gene16047|Erp27	0.0127892	0	0	0.0115597	0	0.0103927	0.00949527	0.0142595	0.0121741	0.0283804	0.0390987	0.0554064	0.0173707	0.059637	0.0126675	0.0443244	0.0356473	0.00366936	0.022996	0.00877974	0.00715548	0.0248702	0.040179	0.0151595	0.0228156	0.013215	0.0336969	0	0.0337043	0.00652326	0.0210743
gene1606|Nuak2	0.30721	0.258166	0.266901	0.390828	0.298126	0.335667	0.329839	0.291948	0.284194	0.40444	0.239938	0.347382	0.283924	0.308241	0.339682	0.282876	0.24821	0.230307	0.323811	0.32406	0.353654	0.351348	0.295569	0.303001	0.223179	0.303968	0.320809	0.279172	0.275823	0.216185	0.299208
gene16066|Igbp1b	0.105885	0.09377	0.11926	0.182079	0.154732	0.134344	0.148358	0.077076	0.121291	0.125073	0.0889917	0.141358	0.0854445	0.16146	0.056933	0.157436	0.102462	0.0881318	0.166387	0.054181	0.148122	0.13416	0.140156	0.0706959	0.138068	0.151918	0.131214	0.15036	0.131792	0.124909	0.190632
gene16074|Plcz1	0.0474481	0.250509	0.143806	0.151097	0.169236	0.189154	0.283294	0.25238	0.102911	0.220797	0.155264	0.0527223	0.192682	0.319135	0.303924	0.188378	0.242123	0.114859	0.158843	0.112307	0.348948	0.467699	0.501807	0.154439	0.227807	0.162358	0.346182	0.130601	0.407891	0.228052	0.397484
gene16080|Gm5051	0.256032	0.285669	0.158391	0.2463	0.233958	0.338326	0.216322	0.169402	0.0979683	0.331421	0.259089	0.235594	0.212394	0.225687	0.25998	0.302098	0.212027	0.328006	0.248118	0.159644	0.245819	0.186317	0.308733	0.210375	0.289782	0.283539	0.263488	0.188439	0.113613	0.250995	0.151931
gene16087|Gm7384	0.0530425	0.0529342	0.0477414	0.0476069	0.0622995	0.0512231	0.0325233	0.0391013	0.0509099	0.0419998	0.0736794	0.0937632	0.0410441	0.125335	0.0777958	0.0541565	0.0592666	0.0983459	0.0668121	0.0761626	0.0350475	0.0330463	0.0499042	0.0435778	0.0602116	0.036716	0.0484742	0.0413521	0.0648196	0.0448468	0.0459199
gene16088|Gm28523	0.16034	0.263316	0.386044	0.339703	0.332139	0.333498	0.323203	0.259085	0.218378	0.25416	0.231083	0.174411	0.126155	0.128095	0.250938	0.199716	0.207061	0.131561	0.251723	0.132817	0.248352	0.176731	0.320753	0.292067	0.136425	0.230093	0.192966	0.240192	0.248945	0.104925	0.253208
gene16089|Pde3a	0.190253	2.54677	1.83363	2.37101	2.00035	0.288687	0.286269	0.325367	1.73805	2.91599	0.23232	1.58286	1.56934	2.45461	1.2773	0.169701	0.200604	0.995114	0.290545	1.74799	0.34354	0.256646	2.61768	2.38469	1.82504	1.79243	0.391471	2.60917	0.318257	2.20106	2.20706
gene16092|Slco1b2	5.04646	2.4949	3.30998	7.08117	4.09022	4.42886	5.54484	6.03617	0.838946	0.647607	2.56469	0.87344	0	2.0504	0	2.82211	0.648005	0.230493	1.59822	2.23747	7.41111	5.82517	5.55654	3.63816	7.30541	11.4843	6.28865	8.0544	10.3103	11.0535	6.28968
gene16101|Slco1a5	0.0769138	0.021585	0.100563	0.105168	0.125638	0.0412552	0.097337	0.145342	0.0418874	0.025982	0.203564	0.203574	0.130097	0.204022	0.0627587	0.431818	0.0798381	0.197779	0.0634634	0.211515	0	0.186232	0.0225447	0.0365911	0.066356	0.111999	0.274249	0.258258	0	0.326322	0.174168
gene16107|Gys2	0.041121	0.0502874	0.0781739	0.0849412	0.0583632	0.0127124	0.0156068	0.111903	0.041278	0.114432	0.0715474	0.0999656	0.050066	0.0299068	0.00755074	0.0349742	0.0592199	0.0342532	0.0457901	0.0247926	0.00885949	0.0206021	0.031912	0.0317279	0.0256263	0.0518815	0.0220067	0.0748333	0.0136244	0.0467485	0.0574689
gene16118|Sult6b2	0.016893	0	0.0720937	0.0319417	0.0510105	0.0340736	0.0633462	0.0206426	0.044357	0.0413535	0.0771927	0.0415088	0	0	0	0.0188547	0.0281781	0.0366588	0.0505208	0.034868	0.0253239	0.0532442	0	0.0888559	0.0534938	0.0134206	0.0394698	0.049002	0.0443615	0.0262149	0.00832836
gene16127|4930407I02Rik	0.102312	0.0978477	0.0648922	0.0920959	0.0731305	0.126357	0.109863	0.112636	0.0909521	0.0544328	0.0989558	0.0840974	0.134268	0.0798769	0.0584965	0.0783111	0.0388871	0.0763934	0.0518521	0.116492	0.0534077	0.0737909	0.10508	0.0969705	0.0532559	0.112469	0.123292	0.0786655	0.0641846	0.12188	0.0563977
gene16128|D6Ertd474e	0.0755233	0.140898	0.324766	0.162918	0.0798265	0.0608602	0.181542	0.302566	0.219176	0.232639	0	0.114096	0.254472	0.0891977	0.368705	0	0.199768	0.176859	0.218859	0.174683	0.15096	0.127404	0.255125	0.15951	0	0.0659158	0.16451	0.152813	0.0900248	0	0.128281
gene16154|Gm15707	0.102495	0.407713	0.14425	0.272721	0.142135	0.177033	0.177817	0.0730262	0.207128	0.207586	0.247858	0.163914	0.176519	0.0965613	0.236534	0.172316	0.182794	0.190993	0.290717	0.215481	0.221356	0.123614	0.150317	0.30503	0.128757	0.191186	0.288345	0.230838	0.203422	0.160783	0.305367
gene16156|LOC105247329	0.0278892	0.0201099	0.0665156	0.0482887	0.060722	0.0313281	0.0420277	0.0431567	0.0220736	0.0467756	0.0605113	0.0529098	0.0729057	0.0528075	0.0827771	0.0829726	0.0378772	0.0475671	0.0544942	0.0401025	0.0414682	0.0303369	0.0310713	0.0295544	0.0666373	0.0324372	0.0326967	0.0218766	0.0281753	0.0479652	0.0404975
gene16157|1700073E17Rik	0.00656033	0.00676038	0.0114427	0.0092252	0.0127556	0.0140978	0.0101668	0.0285879	0.00407958	0.0100593	0.0176492	0.0144793	0.0126311	0.038531	0.0177412	0.0344853	0.0104795	0.00753125	0.0248343	0.0125735	0.0149802	0.0186165	0.0196969	0.00711367	0.0180462	0.00254041	0.00408266	0.0123112	0.00223443	0.00859935	0.0154024
gene16158|Lmntd1	0.179091	0.0163082	0.123586	0.207418	0.0214725	0.0643298	0.130915	0.185331	0.0491291	0.0455093	0.0406739	0.176771	0.0879009	0.197392	0.139181	0.147965	0.172951	0.168978	0.16858	0.146756	0.185952	0.206187	0.16396	0.116275	0.0644924	0.0630397	0.0294988	0.0305827	0.0335213	0.0310676	0.192599
gene16183|Gm6266	0.572257	0.539344	0.529014	0.478484	0.555791	0.562717	0.489051	0.397182	0.493727	0.397521	0.612329	0.58066	0.559799	0.618968	0.572059	0.641823	0.590643	0.762424	0.717482	0.593268	0.434402	0.359399	0.475333	0.400884	0.378295	0.386821	0.470625	0.441965	0.402694	0.410041	0.54437
gene16196|Pthlh	0.205099	0.170834	0.121915	0.173988	0.134154	0.17486	0.185381	0.208361	0.181623	0.155284	0.143348	0.106027	0.119258	0.169932	0.164373	0.126327	0.141353	0.124792	0.165357	0.143954	0.152221	0.22338	0.228201	0.114472	0.120746	0.146921	0.138488	0.15363	0.175203	0.213131	0.217453
gene1620|Gm38687	0.0270788	0.00481908	0.0594196	0.0233238	0.0245736	0.0208418	0.040176	0.0272635	0.0475229	0	0.0232971	0	0.0408439	0.0287036	0.0302665	0.0141854	0.0127006	0	0.0192804	0.0118323	0.0193624	0.0383926	0.045366	0.00630246	0.0149812	0.0180366	0.0315762	0.0358819	0.00692812	0.00867979	0.0211991
gene16216|Fam60a	0.567246	0.371546	0.723949	0.774389	0.832981	0.522844	0.605509	0.953854	0.506795	0.525416	0.652209	0.437948	0.50242	0.490327	0.587938	0.776737	0.463873	0.402366	0.511772	0.46355	0.216467	0.568356	0.397518	0.515868	0.42016	0.596893	0.557047	0.654136	0.362181	0.624977	0.823918
gene16217|3010003L21Rik	0.0146481	0.0175679	0.0107064	0.0340246	0.0424519	0.0311297	0.0243043	0.034862	0.0212862	0.0263056	0.0568382	0.0198886	0.0148969	0.0234365	0.047477	0.0179279	0.0237543	0.0371137	0.0481131	0.0204905	0.00900383	0.00793852	0.0298005	0.0253317	0.0153763	0	0.0200003	0.0401517	0.0171766	0.00842529	0.00831785
gene16275|Pirb	0.0151898	0.009778	0.00365648	0.0114843	0.00833085	0.00695151	0.00978034	0.018972	0.0179936	0.00527579	0.0167562	0.0145893	0.00761795	0.0168451	0.0102632	0.0129376	0.00543053	0.00655211	0.0128887	0.0132028	0.0109025	0.00351089	0.00672603	0.0095244	0.00512047	0.00976108	0.01038	0	0.00903993	0.0110402	0.0139528
gene16285|Gm7363	0.191955	0.182985	0.142822	0.120448	0.126471	0.24758	0.155931	0.0690408	0.124495	0.167253	0.248835	0.185804	0.151575	0.254932	0.185153	0.163757	0.155264	0.162	0.154344	0.284005	0.13755	0.169059	0.121159	0.137653	0.130371	0.130647	0.178444	0.149093	0.142995	0.147839	0.103579
gene16300|Atp6v0c-ps1	0.155805	0.10349	0.144309	0.0950715	0.104188	0.111128	0.103766	0.11004	0.084146	0.113473	0.103798	0.117468	0.102245	0.109893	0.116671	0.121776	0.112492	0.101492	0.122019	0.109001	0.0971536	0.0952486	0.107943	0.0762567	0.116661	0.120765	0.105781	0.134835	0.090577	0.113138	0.11575
gene16309|Ptprh	0.159719	0.220038	0.216829	0.388652	0.303941	0.375439	0.316352	0.220549	0.32096	0.206999	0.237904	0.384271	0.200917	0.232305	0.459761	0.21552	0.148561	0.460395	0.200915	0.520431	0.144573	0.284811	0.531436	0.325724	0.190496	0.425822	0.349057	0.213849	0.240334	0.246556	0.268127
gene1632|Kiss1	0.0285518	0.0165227	0.0188017	0.0283176	0.00992043	0.0213722	0.00841402	0.0232241	0.0263767	0.00980197	0	0.0372403	0.0405172	0.0429196	0.0170438	0.0167927	0.0243279	0.018453	0.0352062	0.0214206	0.0393099	0.0642329	0.0372316	0.0156475	0	0	0.0128961	0.01858	0.0439011	0.0192101	0.0148246
gene1633|Ren1	0.0193569	0	0.0293477	0.0146923	0.0315334	0.0205342	0	0.0183268	0.0210336	0	0.0528095	0.0497397	0	0.0140933	0.0483197	0.0797878	0.0267499	0.0344067	0.00878411	0.0345541	0.0178893	0.0136603	0	0.0387821	0.0108938	0.0281678	0.0492854	0.0229645	0.00711196	0.0330156	0.0362202
gene16333|Gm5320	0.0532822	0.0474887	0.0398832	0.0504742	0.081969	0.0988637	0.0527649	0.0592921	0.112496	0.0798148	0.12152	0.0779665	0.0718348	0.0955609	0.0302873	0.0295601	0.00869191	0.0759575	0.0501393	0.0456194	0.0659686	0.0842289	0.0621864	0.0878521	0.109938	0.0623228	0.0730333	0.0596415	0.0600572	0.0956465	0.0695805
gene16353|Rasl2-9	0.048315	0.0443527	0.0388862	0.0348707	0.0818778	0.0377103	0.0245209	0.040831	0.0485643	0.0635515	0.0586874	0.0261443	0.0575203	0.092306	0.0452098	0.0324989	0.0366597	0.0864816	0.0357835	0.0264765	0.0428188	0.0359014	0.0444324	0.0401755	0.0374824	0.0364974	0.0185208	0.0631875	0.0762941	0.0309941	0.0332535
gene16381|Gm5321	0.00429425	0.00728231	0	0.00324922	0.00466674	0.00659924	0.00161717	0.00261497	0.0051587	0.00399281	0.00309978	0.0051077	0.0116232	0.00871333	0.00293626	0.0119608	0.00351315	0.011774	0.00515691	0.00464213	0.000891436	0.00191087	0.00804753	0.00639742	0.00348954	0.0128071	0.00510016	0.0149006	0.00350859	0.000745377	0.00835433
gene16392|Gm6792	0.00482112	0.00327026	0.00500532	0.00728191	0.00404368	0.0029703	0.00252401	0.00423751	0.00539937	0.00295288	0.00243686	0.00423964	0.0046198	0.00669033	0.0068059	0.00562888	0.0077086	0.00628605	0.00305847	0.0019245	0.00413064	0	0.0021802	0	0.00147589	0.0055312	0.00206486	0.00420572	0.00322246	0.00617163	0.00514124
gene1640|Lax1	1.49292	1.92561	2.70737	1.49034	2.62066	2.17297	3.75284	3.88986	3.83261	1.28634	3.22569	2.41728	3.3964	0.54252	3.00413	4.21012	4.89099	2.47289	1.88694	1.49963	7.17909	8.32285	11.1869	5.63005	3.25598	2.58806	2.91398	3.59544	4.69316	5.26718	3.09831
gene16406|Olfr1347	0.00259988	0.00254999	0.00220928	0.00293781	0.00474753	0.00289574	0.00604619	0.00601697	0.00130349	0	0.00531117	0.00662598	0.00737283	0.00597449	0.0114747	0	0.00673985	0.00210671	0.00385646	0.00463551	0.00224446	0.00805713	0	0.00524101	0.00540725	0.00544213	0.00391345	0.00416857	0.00787967	0.00763083	0.00305169
gene16408|Olfr1349	0	0.0300478	0.00664043	0.0158746	0.00886214	0	0.03722	0.027679	0.0232335	0.00620833	0.0725552	0.0702752	0.063025	0	0	0.0104052	0.0270771	0.00944286	0.00445201	0	0.0160961	0.027655	0.00282443	0.0434055	0.0737472	0.0175299	0.0267239	0.0500635	0.0471823	0.0184733	0.0423765
gene16418|Aurkc	0	0.0100111	0	0.0144978	0	0.00441547	0.0262493	0.0103787	0.0125777	0.0231124	0.0131571	0.0222483	0.0079548	0.00348116	0.0299633	0.00344098	0.0185836	0.00390394	0.0129993	0.0176421	0.010293	0.0156601	0	0.0206825	0.0388937	0.01807	0.0217133	0.00683939	0.00564422	0.0118132	0.0130693
gene16420|Gm6828	0	0.0906185	0.0899187	0.0931222	0.0915661	0.0361712	0.0837418	0.0448491	0.0254347	0.0354115	0.0517122	0.0428069	0.0359915	0.0565821	0.0653254	0.0565181	0.0772123	0.0143661	0.0952311	0.0751497	0.0493882	0.0447157	0.10676	0.102308	0.104042	0.0959622	0.0296253	0.0823586	0.0230331	0.0939377	0.131601
gene1646|Optc	0.894027	0.629146	1.03701	0.986071	1.01203	0.976035	0.650541	0.931529	0.314917	0.697606	0.92895	1.73681	1.4197	0.700161	0.928928	1.5548	0.613736	1.03054	0.710364	0.975059	1.35252	1.72539	0.908943	0.811001	0.554387	0.619048	0.574618	0.614656	0.438858	0.382203	0.877585
gene1648|Gm31629	0.0172168	0	0.0073547	0.0188339	0.0155834	0.0112163	0.0117303	0.0105723	0	0.00767577	0.0198958	0.00501518	0.00659547	0.00851969	0.00849742	0.00959139	0.0111624	0	0	0.00643724	0.0178804	0.0190976	0.00857872	0.0169208	0.00320887	0.0057778	0.0171734	0.022764	0.0214207	0	0.0218364
gene1651|LOC105246710	2.47359	0.699279	2.68843	1.69076	0.658191	1.52305	0.86245	1.02404	0.947389	1.72081	0.979393	1.82493	2.581	1.75227	1.10027	1.71747	1.93726	1.71868	1.14547	1.5119	1.24754	0.749656	1.90633	0.715056	1.42691	0.84696	1.51398	0.92033	1.6647	1.3104	1.32142
gene1655|Gm8618	0.00972792	0.0470914	0.0489837	0.00926684	0.0429213	0.0454436	0.0286103	0.0159329	0.0387305	0.0210385	0.0492859	0.0914342	0.0388209	0.0628983	0.0705864	0.0595317	0.020544	0.0988818	0.033509	0.0159709	0.0493886	0.0326849	0.0107656	0.0319795	0.0387205	0.0305347	0.00995987	0.00869747	0.0211452	0.0146782	0.0321422
gene1656|Chit1	0.0323565	0.00733889	0.0249011	0.0231019	0.0225472	0.0313384	0.021437	0.0271566	0.026647	0.014426	0.03094	0.0165171	0.0246832	0.0352876	0.0146197	0.019313	0.0222089	0.0296807	0.0171229	0.0319204	0.00251171	0.0138541	0.0296794	0.0160948	0.0202145	0.0190568	0.0126462	0.0194128	0.0194678	0.0213798	0.0464169
gene16608|Gm10179	0.112367	0.131738	0.104295	0.152781	0.0962776	0.122115	0.15121	0.174757	0.0776042	0.120085	0.149699	0.0428429	0.0829005	0.0651522	0.0951096	0.0974833	0.11414	0.054667	0.144068	0.120768	0.169669	0.188334	0.14	0.178915	0.214274	0.192734	0.174325	0.243258	0.24578	0.123004	0.221964
gene1662|Myog	0.288889	0.257038	0.45322	0.160515	0.294565	0.223919	0.459242	0.239845	0.815344	0.389833	0.289198	0.595794	0.173361	0.170058	0.206996	2.51085	0.341146	0.146001	0.248612	0.0992479	0.0642014	0.342583	0.181969	0.497237	0.165576	0.0631467	0.239372	0.130416	0.306283	0.386393	0.323916
gene16636|Gm6946	0.160707	0.0644557	0.100742	0.0332422	0.0924782	0.0331573	0.0484024	0.0256873	0.0149251	0.0685888	0.0808022	0.0509445	0.0507838	0.0693151	0.10508	0.0516857	0.0688999	0.0811668	0.0999557	0.0839247	0.0298725	0.0235486	0.266193	0.149462	0.299437	0.197857	0.228995	0.15246	0.0598612	0.0508001	0.0697482
gene16643|Gm31152	0.11091	0.254695	0.212265	0.227042	0.25525	0.207991	0.268805	0.236764	0.200267	0.275888	0.146862	0.143809	0.18035	0.154541	0.142411	0.200457	0.148905	0.152621	0.271185	0.205298	0.231461	0.238362	0.255301	0.25688	0.235033	0.158998	0.171726	0.175165	0.345952	0.256403	0.302613
gene16649|1810019N24Rik	0.0764048	0.105461	0.0398521	0.0695169	0.0733571	0.098942	0.0679577	0.0736017	0.0602879	0.0764136	0.106131	0.0737835	0.103096	0.0800896	0.0386815	0.0618366	0.0630282	0.0298635	0.0499718	0.0918828	0.0677735	0.0737441	0.0732171	0.0734271	0.0865599	0.0618889	0.0647202	0.051309	0.0808926	0.0379172	0.0545232
gene16653|Slc27a5	0.0670204	0.0541463	0.0436223	0.0623788	0.0250016	0.0230442	0.0429263	0.0480998	0.0338338	0.035458	0.0341302	0.0626236	0.0408393	0.0518747	0.0530053	0.0495612	0.0443758	0.0488282	0.0316859	0.0544513	0.0714756	0.0384235	0.0269844	0.0503262	0.0585358	0.0704826	0.053704	0.0498558	0.0751456	0.0571182	0.0601068
gene16693|Zbed4-ps3	0.000830923	0.00525451	0	0.00181842	0.0034918	0.000892402	0.00239671	0.00188086	0	0.00274253	0.00166377	0.00250526	0.00112103	0.00196252	0.00216328	0.00444952	0.00186261	0	0.00367527	0.0027675	0.0012459	0.001902	0.00242841	0.00270314	0.00321226	0	0.000904889	0	0.00538899	0.00190584	0.000940432
gene16698|Phf20-ps	1.94071	1.42883	1.76035	1.61911	1.52907	1.26101	1.57157	1.36534	1.67397	1.38696	1.74503	2.39578	2.73597	2.73558	2.22156	2.2785	1.80957	3.00451	1.92828	1.79751	1.68868	1.36533	1.58651	1.63854	1.79412	1.62743	1.37474	1.64115	1.32175	1.44562	1.59329
gene16769|Zfp541	0.145	0.106573	0.211071	0.18539	0.187373	0.200271	0.141702	0.14786	0.149592	0.122801	0.260463	0.220683	0.192181	0.126185	0.198891	0.154993	0.203648	0.127994	0.145567	0.123627	0.208929	0.179825	0.166588	0.122845	0.215742	0.150232	0.133237	0.168447	0.187834	0.162709	0.172516
gene16775|C5ar2	0.0963253	0.143775	0.151977	0.0962019	0.130451	0.117894	0.113405	0.116369	0.111748	0.137277	0.0898344	0.0897017	0.120913	0.0986835	0.078589	0.103722	0.0826	0.070654	0.105483	0.0745835	0.0706926	0.125726	0.0938777	0.100904	0.120861	0.101992	0.0919183	0.110499	0.103007	0.092117	0.119142
gene16776|C5ar1	0.477641	0.479763	0.420985	0.372841	0.611017	0.564185	0.558693	0.613576	0.480809	0.546383	0.560729	0.126774	0.548475	0.536961	0.460026	0.305515	0.262514	0.393554	0.30944	0.54432	0.630801	0.649699	0.411378	0.63994	0.626436	0.631054	0.39963	0.356137	0.352039	0.43104	0.493063
gene1679|Ube2t	0.224473	0.202324	0.180199	0.23316	0.131701	0.195738	0.153958	0.266619	0.194934	0.161739	0.220171	0.258294	0.205585	0.256808	0.285955	0.304762	0.321637	0.19867	0.321813	0.275146	0.216039	0.224063	0.24503	0.170167	0.235415	0.22923	0.172633	0.252638	0.182446	0.156046	0.187098
gene1680|Lgr6	0.470138	0.831134	0.763718	0.635969	0.687317	0.631895	0.884843	0.837683	0.55124	0.618456	0.738549	0.520501	0.462114	0.479803	0.832478	0.838861	0.521394	0.606911	0.596649	0.564871	0.602789	0.666004	0.571606	0.677498	0.558263	0.572835	0.698836	0.505006	0.869043	0.692867	0.55914
gene1681|Ptprv	0.0311761	0.10623	0.211806	0.567346	0.457974	0.287482	0.21078	0.838623	0.571526	0.549516	0.417533	0.765664	0.847615	0.0753377	0.607383	1.0894	0.274965	0.424157	0.372597	0.649984	0.77578	3.19795	0.855319	0.187155	0.0991154	0.581336	0.277257	0.0460603	0.646634	0.0990172	1.13019
gene16811|Psg16	0.409286	0.416689	0.666434	0.814964	0.454134	0.598279	0.78542	0.814069	0.620595	0.518571	0.663995	0.793147	0.648617	0.357654	0.749903	0.557167	0.613323	0.429147	0.460228	0.502756	0.567153	0.576456	0.835695	0.821438	0.714288	0.453843	0.534507	0.563077	0.496015	0.664752	0.514763
gene16815|Psg29	0.0129872	0.0323046	0.0239556	0.0603652	0.0617328	0.0558177	0.0399224	0.0358912	0.0282671	0.0290952	0.0388119	0	0.0437598	0.0450221	0.0331686	0.0732217	0.0289414	0	0.0143611	0.0698142	0.0324479	0.072933	0.0377351	0.0562075	0.0251061	0.0377836	0.0353602	0.0602198	0.0387002	0.0521362	0
gene16826|Gm6065	0.036368	0.020463	0.022283	0.015845	0.0245223	0.0201739	0.0115204	0.0191017	0.0116553	0.0228867	0.0205535	0.0378433	0.00866414	0.0153776	0.0202066	0.0134534	0.0129409	0.0104398	0.0125097	0.0275874	0.022432	0.0221451	0.0316052	0.0209965	0.0193254	0.0201207	0.0189564	0.021322	0.00379398	0.0258437	0.0248565
gene16869|Rsph6a	0.0630235	0	0.104093	0.110273	0.164703	0.107881	0.148682	0.0796528	0.055711	0.104309	0.191891	0.112169	0.0795127	0.0175698	0.164054	0.0342186	0.0945293	0.109805	0.0956778	0.0770274	0.0216351	0.123775	0.207736	0.150371	0.121357	0.0863542	0	0.0500608	0.153447	0.0527684	0.0611786
gene1687|Elf3	0.0380508	0.0848688	0	0.0676371	0.0795405	0.0432769	0.0941118	0.0560287	0.0125149	0	0.025902	0.138266	0.0464831	0.0916129	0.0561406	0.0628395	0.0386656	0.039739	0.0286097	0.0711017	0.0344774	0.0590616	0	0.0374091	0.0333448	0	0.0657519	0.0150084	0.0308405	0.0296767	0.0488313
gene16899|Exoc3l2	0.1963	0.156342	0.261994	0.273497	0.145436	0.205781	0.300291	0.32319	0.182333	0.212693	0.341515	0.457735	0.144436	0.246892	0.278579	0.386461	0.184081	0.348964	0.226641	0.228528	0.17491	0.363248	0.186698	0.147165	0.204892	0.158043	0.216569	0.249717	0.217252	0.286149	0.370241
gene16902|Nkpd1	0.188135	0.140637	0.192776	0.183408	0.16923	0.150784	0.231471	0.147584	0.137281	0.174868	0.175991	0.207406	0.149118	0.229675	0.256453	0.267666	0.167297	0.248179	0.167608	0.251909	0.277687	0.278604	0.228072	0.209944	0.1628	0.195017	0.170144	0.0994471	0.216276	0.174839	0.199449
gene16920|Bcl3	0.182214	0.0911297	0.148396	0.161036	0.0899641	0.188684	0.146653	0.133748	0.158488	0.0789599	0.123562	0.12662	0.208829	0.18289	0.0854743	0.174602	0.0913034	0.14559	0.12809	0.114846	0.101985	0.177565	0.0924716	0.178205	0.173823	0.0267163	0.174728	0.101392	0.0551055	0.188572	0.186786
gene1703|Lad1	0.161029	0.194387	0.214004	0.205865	0.168168	0.210639	0.18364	0.23079	0.192801	0.161134	0.175504	0.186312	0.121362	0.168767	0.250397	0.251389	0.19055	0.15746	0.174904	0.23358	0.142472	0.213559	0.26066	0.174422	0.167469	0.203602	0.172835	0.152945	0.202803	0.141505	0.183184
gene1708|Ascl5	0.0222938	0.0388523	0.00917776	0.0193226	0.0061793	0.0334602	0.00665164	0.0203297	0.024601	0.0285734	0.0348616	0.0275166	0.00447024	0.00888378	0.0193317	0.013555	0.0185433	0.00244501	0.0223022	0.0304085	0.0226111	0.00990441	0.0140573	0.0121717	0.00436997	0.0109533	0.0153449	0.034069	0.0171192	0.0091195	0.00666418
gene17082|Krt8-ps	0.0196564	0.0140888	0.0376604	0.0205968	0.0324545	0.0157054	0.00881157	0.0348483	0.00412523	0.0254017	0.0419217	0.0340234	0.01023	0.0344324	0.0270553	0.0498645	0.0379878	0.068871	0.0184923	0.0257166	0.0101732	0.0363986	0.0145206	0.0182677	0.0292833	0.0134804	0.0407751	0.0444158	0.0123593	0.0669448	0.0481644
gene1709|Cacna1s	0.0538933	0.020424	0.0189387	0.0357677	0.0355026	0.0308491	0.0419806	0.0651321	0.0272272	0.0365894	0.0388856	0.0238033	0.0254747	0.0945024	0.027084	0.0528751	0.047706	0.0786089	0.073688	0.0558679	0.0573931	0.0622055	0.0573157	0.0432257	0.0316242	0.0383957	0.0496563	0.0249203	0.032555	0.0179446	0.0570862
gene17129|Kcnn4	0.0360608	0.0135586	0.0118906	0.0231642	0.0418171	0.0333968	0.0334467	0.0271164	0.0130136	0.0156565	0.050374	0.0138981	0.0152938	0.0617364	0.00454586	0.0368793	0.0213193	0.0563394	0.0323845	0.0299359	0.032509	0.0389922	0.0140626	0.0436406	0.0379204	0.0248258	0.0369563	0.00395943	0.0198387	0.0446458	0.0329956
gene17133|Plaur	0.137612	0.111207	0.170762	0.10952	0.140625	0.130167	0.145698	0.0548472	0.0510659	0.13372	0.0956686	0.0913029	0.126844	0.101989	0.108783	0.151842	0.0725712	0.0895001	0.0359656	0.15821	0.101122	0.239613	0.222465	0.194364	0.120727	0.107398	0.166673	0.0785341	0.234445	0.100763	0.127385
gene1719|Kif14	0.207669	0.770673	0.725765	0.439569	0.430551	0.439844	0.679648	0.6253	0.37589	0.391264	0.676739	0.497341	0.62729	0.317891	0.37605	0.461564	0.293625	0.783242	0.418232	0.375326	0.463222	0.757108	0.73625	0.795584	0.653404	0.675866	0.663284	0.678563	0.701478	0.629997	0.31968
gene17197|Gm38569	1.39328	2.72833	2.52413	1.67151	1.44282	1.20747	1.34003	1.18782	3.96678	2.51732	0.770144	0.696849	2.90797	2.69185	1.0561	2.15452	2.76658	1.08017	2.46065	3.59922	0.935675	0.81096	0.547446	0.496248	0.587202	1.6472	1.21542	1.04424	1.26888	0.406281	1.71926
gene17198|LOC108167491	0.0166603	0.0196392	0.023047	0.0273496	0.0286153	0.0356045	0.0179973	0.0146528	0.0176155	0.00933075	0.00312717	0.0221954	0.0139843	0.0184462	0.00813343	0.0101655	0.00466819	0.0134164	0.0115137	0.0247032	0.0197719	0.00947938	0.00365201	0.00340054	0.0134194	0.008083	0.0211331	0.0132163	0.0124115	0.00716602	0.0170067
gene1720|Gm29485	0.0169677	0.0173894	0.0208053	0.00821754	0.0123915	0.0156316	0.0138897	0.0141746	0.00495562	0.0178617	0.0114676	0.0128085	0.0173824	0.00733171	0.0231694	0.01142	0.0110557	0.0189472	0	0.019026	0.00913184	0.0151607	0.0213693	0.0150331	0.00983112	0.0178842	0.0120867	0.0129726	0.0129543	0.0181307	0.0188031
gene1723|Gm41958	0.187963	0.17144	0.164997	0.186069	0.18843	0.255565	0.216364	0.184379	0.163381	0.198769	0.155958	0.152451	0.184604	0.232327	0.138482	0.156577	0.17288	0.186375	0.173688	0.219303	0.178953	0.207499	0.253193	0.182831	0.185693	0.195977	0.161826	0.169473	0.157978	0.210917	0.189235
gene1724|Gm19705	0.0689703	0.032881	0.0421378	0.0471227	0.0642366	0.0389788	0.0589053	0.0475875	0.0570785	0.0303803	0.0341449	0.0628405	0.0781546	0.0524287	0.0477769	0.0755978	0.0594915	0.0688266	0.05773	0.0635915	0.0374641	0.0330719	0.0332972	0.0342996	0.0398475	0.0339531	0.0388131	0.0445808	0.0493773	0.0545482	0.0344097
gene1726|Mif-ps1	0.0015009	0.00209014	0.00631501	0.00286772	0.00204216	0.00612089	0.00363554	0.00313097	0.000497357	0.00295366	0.00793853	0.000662521	0.00124946	0.00347649	0.00775078	0.000850017	0.00794303	0.00360081	0.00497408	0.00401062	0.00247227	0.00200276	0.0102276	0.00183429	0.00679657	0.000900627	0.00422945	0.00530356	0	0.00318616	0.00208454
gene1727|Gm29718	0.141718	0.191312	0.158407	0.145181	0.133321	0.179644	0.1755	0.104035	0.159999	0.141363	0.241257	0.258963	0.180124	0.282187	0.156995	0.213784	0.169754	0.202144	0.169843	0.176249	0.156481	0.165175	0.126648	0.126196	0.126366	0.119439	0.10838	0.151076	0.121413	0.129305	0.184115
gene17293|Zfp850	1.0361	1.24032	1.2274	1.32054	1.07295	1.14158	1.19939	1.21948	1.06901	1.37601	1.17576	0.817535	1.13385	0.849987	1.16667	1.1731	0.876243	0.632545	1.10143	0.759452	1.03725	1.15518	1.16642	1.27362	0.966924	0.901179	1.04559	1.27001	1.03174	1.1645	1.02039
gene17296|Fcgbp	0.338222	0.301397	0.293383	0.235886	0.261833	0.459633	0.351729	0.279803	0.26113	0.436232	0.42123	0.311556	0.218808	0.366225	0.277945	0.284769	0.251288	0.352383	0.45976	0.409183	0.319837	0.199571	0.357527	0.289777	0.269082	0.408327	0.193799	0.275759	0.313545	0.241801	0.214517
gene17298|9530053A07Rik	0.095634	0.0534491	0.0905987	0.0990177	0.104757	0.106591	0.102474	0.0818607	0.049666	0.070175	0.0794733	0.0898411	0.145958	0.118903	0.0365187	0.0904526	0.109444	0.114684	0.107882	0.036772	0.0718144	0.0541678	0.118365	0.0762407	0.0698729	0.095634	0.0830933	0.0811956	0.12856	0.106277	0.150664
gene17319|Gmfg	0.245261	0.142969	0.3788	0.211325	0.30532	0.307656	0.314941	0.328626	0.174531	0.170172	0.329909	0.488835	0.433709	0.280726	0.317872	0.356923	0.303935	0.599541	0.37077	0.234973	0.263782	0.323589	0.171752	0.263458	0.291109	0.224441	0.345124	0.21133	0.145768	0.251794	0.159288
gene1737|Gm34353	0.0605776	0.0813226	0.0267663	0.10223	0.0637486	0.0805179	0.0877189	0.0738404	0.0726488	0.0602911	0.0545049	0.0710288	0.0951241	0.0407505	0.0883102	0.0684544	0.0341819	0.0746386	0.0185133	0.0429712	0.0550896	0.0632664	0.0906767	0.0378603	0.0415284	0.0740865	0.0551929	0.0510374	0.0595775	0.0680515	0.061592
gene17374|Catsperg2	0.0638362	0.344253	1.55552	0.877583	0.938497	0.296411	0.744079	0.539719	0.16742	0.869152	0.283726	1.05281	0.558544	0.440569	0.367423	0.801269	0.466443	0.181643	0.852266	0.262793	0.886854	0.631562	1.0843	0.38687	0.397861	0.848865	0.912714	0.796769	0.851981	0.196319	0.936531
gene1738|Ptprc	0.367119	0.424823	0.460128	0.501892	0.413595	0.460292	0.599217	0.488984	0.280522	0.458884	0.332416	0.217227	0.25594	0.274604	0.314398	0.294966	0.244981	0.218515	0.264258	0.340935	0.545958	0.720652	0.538496	0.602297	0.560701	0.393835	0.512217	0.443497	0.451531	0.532421	0.544612
gene17390|Zfp568	2.03752	2.35338	2.34264	3.38392	2.75039	2.41942	2.85741	2.84336	2.64041	2.27932	2.38917	2.23699	2.22915	1.7622	1.77252	2.27639	2.41396	1.51792	2.25682	1.84124	2.22553	2.58144	3.97694	3.48713	3.52676	2.13088	2.64505	2.58005	1.95343	3.0661	2.70363
gene174|Tfap2b	0.0103053	0.0248725	0.0168085	0.0453433	0.0114388	0.0257596	0.0307651	0.0258574	0.0275204	0.0134403	0.0160037	0.00774847	0.0242862	0.0185885	0.0390366	0.0144267	0.017839	0.00936598	0.0110173	0.0226783	0.0136168	0.364953	0.021204	0.0243767	0.0346114	0.00461348	0.0195889	0.0135646	0.00953443	0.0171762	0.0197412
gene17404|Wdr62	0.188877	0.195332	0.211751	0.17881	0.222399	0.172801	0.175446	0.187087	0.139267	0.188768	0.225682	0.23065	0.148746	0.235994	0.219836	0.293685	0.212297	0.246898	0.282403	0.196985	0.222017	0.15953	0.19678	0.204306	0.172967	0.122451	0.185709	0.175569	0.15851	0.126393	0.166681
gene17465|Fam187b	0.0144964	0.021357	0.0232268	0.0187929	0.01815	0.0221406	0.0222259	0.0172746	0.0199334	0	0.0372916	0.0449044	0.0231435	0.023772	0.0134128	0.0921274	0.00582658	0.0429001	0.0170215	0.00708858	0.00664233	0.0149156	0	0.0148962	0.0132782	0.0155794	0.0354097	0.0239608	0.00818727	0.0135783	0.0174772
gene17478|Gm10640	0.0323644	0.0722936	0	0.0547492	0.0970728	0.112629	0.0708152	0.0655269	0.0426289	0.0941135	0.0532344	0.0757795	0.0338427	0.0370259	0.0474906	0.0612123	0	0.0366722	0.156771	0.0867107	0.191889	0.0492802	0	0.0204773	0.129798	0.166265	0.0881492	0.120839	0.0817693	0.0609222	0.0566338
gene17493|Gm9114	0.0015474	0.00320732	0.00115301	0	0.0044975	0.00736785	0	0.00487014	0.00187103	0.00330882	0.00472891	0.00352979	0.00390678	0.00233966	0.0059666	0.00477763	0.00331056	0.00662489	0.00533993	0.00239534	0.00459204	0.00221381	0.0107988	0.00816011	0.0121858	0.0147725	0.00211927	0.00391635	0.00113184	0.00341496	0.00169907
gene17515|Gm9142	0.0188528	0.00753973	0.00772734	0.0137556	0.00664219	0.0336822	0.0176294	0.00632157	0	0.00695663	0.0251638	0.0063295	0.00847955	0.044443	0.0150152	0.0305852	0.0140868	0.0368443	0.0271413	0.0257135	0.0188414	0.0359679	0.00656908	0.00681394	0	0.0219392	0.00684389	0.0350791	0.00749041	0.0209457	0.0204277
gene17518|Gm9146	0.00222155	0.00460521	0.00165564	0	0.00645755	0.0181741	0	0.00699262	0.0026862	0.00475065	0.00679009	0.0103568	0.0132401	0.00335921	0.008567	0.0103514	0.00475357	0.00951213	0.0076673	0.00343922	0.0065934	0.00317877	0.0155055	0.0117166	0.017497	0.014552	0.00304292	0.0089033	0.0016248	0.00490317	0.0024395
gene1754|Crb1	0.0584177	0.0684578	0.0646005	0.0961412	0.0794621	0.0832968	0.131201	0.109976	0.0783497	0.0549493	0.0920217	0.0360624	0.0181541	0.0694824	0.050612	0.160454	0.0627175	0.0793388	0.129739	0.0866133	0.126635	0.253319	0.197114	0.13458	0.0506955	0.0544133	0.0537069	0.0900109	0.110033	0.0937021	0.0950288
gene17548|Gm5732	0.0367488	0.0398875	0.0236612	0.0420351	0.0253637	0.0447559	0.00763586	0.0064522	0.00930665	0.0307669	0.0500833	0.00638395	0.0259649	0.0823462	0.0242642	0.0285464	0.0287558	0.0299956	0.0419697	0.046336	0.0202485	0	0.0694745	0.0493681	0.0322872	0.00746383	0.0488174	0.0496355	0.038227	0	0.00692155
gene17582|Gm35378	0.00817666	0.00497413	0.018291	0.00364412	0	0.00841432	0.00476723	0.010177	0	0.00833092	0.0139344	0	0.00334518	0.0083528	0.00322737	0.012462	0.00628135	0.0152703	0.0103452	0.0153512	0.00736002	0.0106712	0.0174076	0	0.00319502	0.0122697	0.00945016	0.00575203	0.0122621	0.00707543	0.0112126
gene17586|Gm38987	0.0914449	0.123571	0.139903	0.120607	0.105536	0.237286	0.152586	0.116049	0.130093	0.126856	0.145795	0.0597095	0.0733282	0.141644	0.180026	0.0904791	0.11911	0.0833949	0.126962	0.152208	0.161591	0.121617	0.141926	0.166464	0.122991	0.155333	0.0940366	0.13859	0.154781	0.193885	0.141982
gene1759|Aspm	0.122305	0.208906	0.0364425	0.256255	0.140452	0.0287785	0.170375	0.159307	0.142523	0.156127	0.0969534	0.065329	0.05078	0.159999	0.185504	0.0970659	0.182545	0.0534682	0.0864131	0.138944	0.109458	0.261195	0.176566	0.149287	0.0928197	0.236509	0.145752	0.16625	0.127002	0.143637	0.069017
gene17591|Gm35611	0.171929	0.0836626	0.13052	0.200069	0.237245	0.255203	0.0814439	0.101507	0.158613	0.183249	0.170635	0.371717	0.317688	0.184124	0.196439	0.389674	0.310884	0.244325	0.308122	0.130204	0.180424	0.18968	0.195106	0.181331	0.215242	0.191286	0.253723	0.0584126	0.152924	0.275306	0.266487
gene17609|Tdrd12	0.902308	1.93904	2.1629	3.33488	1.37103	1.09409	1.66589	2.17858	2.99267	2.67466	3.31733	1.00038	3.27592	1.8583	0.929066	3.99092	2.07131	1.64772	3.53507	2.75291	3.31088	0.848725	2.81533	2.7824	1.99882	0.95631	1.72428	2.02087	3.00606	1.51572	3.35839
gene17612|Rgs9bp	0.024935	0.0312287	0.0227072	0.0367562	0.0306745	0.0364977	0.0223865	0.0222854	0.04669	0.0463356	0.0177031	0.0223022	0.0219264	0.0172087	0.0197956	0.0368892	0.0411108	0.00693216	0.0171599	0.020215	0.00960093	0.0135349	0.00856863	0.0205142	0.00952367	0.0149234	0.0112112	0.0188306	0.00528525	0.0144098	0.0100418
gene17621|Gm36286	0	0.0776149	0.0895257	0.153533	0.0329828	0.133979	0.0400004	0.0732448	0	0.0699019	0.0394454	0.0824953	0.112276	0	0.0369191	0.0945209	0	0.0487852	0.0432987	0.0322045	0.0310625	0	0.0729577	0.180455	0.0913056	0.04742	0.123274	0.0722559	0.0857617	0.0823868	0.0651235
gene17642|Gm28077	0	0.0102912	0.00727392	0.00892635	0.00312612	0.00889065	0.0125126	0.0172293	0.00672541	0.00530071	0.00177651	0.0105204	0.00942808	0	0.0196779	0	0.00464092	0.0138725	0.00261626	0.00773306	0.00335236	0.00405474	0.0120822	0.0070558	0.00508529	0.00662447	0.0090194	0.00745979	0.00705087	0.00736747	0.015217
gene1765|Cfhr2	0.0178685	0.0287672	0.0376249	0.0464904	0.0750259	0.0183547	0.0534897	0.0232383	0.0251389	0.0283802	0.0481553	0.0310597	0.0206433	0.0786286	0.0435732	0.0470424	0.028668	0.0441036	0.025575	0	0.0384657	0.023535	0.0283488	0.0248845	0.0164433	0	0.0359473	0.0309949	0.0245064	0	0
gene17736|Gm2308	0.402827	0.369552	0.412674	0.302718	0.300213	0.435404	0.270883	0.288793	0.290706	0.260031	0.285359	0.195843	0.243065	0.282145	0.319636	0.401735	0.339614	0.464652	0.307878	0.248334	0.279126	0.250339	0.474217	0.511661	0.584066	0.564339	0.419379	0.481949	0.264241	0.288947	0.232021
gene1775|Gm5835	0.112566	0.129951	0.0895913	0.116278	0.140849	0.111237	0.108255	0.0885798	0.150607	0.134306	0.139486	0.177753	0.133876	0.103781	0.187265	0.190446	0.181613	0.145386	0.173743	0.15496	0.102724	0.153861	0.140237	0.183081	0.142682	0.209864	0.178921	0.23262	0.146402	0.136142	0.110368
gene17765|LOC108167482	0.0112378	0.081558	0.013817	0.0546911	0.053172	0.030186	0.0701692	0.0113043	0.057071	0.0878157	0.0224998	0.135283	0.015164	0.00442446	0.0390137	0.0662823	0.0125938	0	0.0611058	0.0231944	0.0383825	0.0257283	0.0394154	0.0731138	0.0855325	0.0588468	0.0908539	0.0556727	0.0535797	0.0966706	0
gene17771|Siglecf	0.178316	0.138854	0.0840253	0.0957811	0.0786037	0.131057	0.0708581	0.127474	0.150356	0.0832721	0.0630363	0.0777763	0.0628179	0.0768466	0.0918184	0.0981352	0.0785678	0.127689	0.102968	0.102863	0.0695076	0.0477841	0.0826324	0.114006	0.0386088	0.0983267	0.0780524	0.0696308	0.0499046	0.0581813	0.0598361
gene17776|Cldnd2	0.0397338	0.0419753	0.0241878	0.0611082	0.0390549	0.0861807	0.0338488	0.0213813	0.035994	0.0523422	0.0249676	0.0373514	0.0318629	0.0167285	0	0.0395827	0.0287888	0.0299118	0	0.0363554	0.040356	0.0452128	0.00787924	0.0563959	0	0.0283056	0.0314604	0.0374593	0.0414628	0.0346036	0.0376653
gene17783|Gm9278	0.00867393	0.0345128	0.024816	0.00930373	0.0420234	0.00549535	0.0341734	0.0311835	0.0336465	0.0527596	0.0159825	0.0276693	0.0271386	0.0162026	0.015071	0.0171634	0.021922	0.0288107	0.0181503	0.0115551	0.0194438	0.0325557	0.00949436	0.0235701	0.0356285	0.0433911	0.0561155	0.0249155	0.03044	0.0443927	0.0162394
gene17788|Zfp819	0.328178	0.161472	0.454782	0.242383	0.410061	0.135895	0.300006	0.370092	0.322951	0.41452	0.204015	0.261513	0.397927	0.437568	0.286052	0.497398	0.288822	0.562886	0.246097	0.153124	0.296571	0.466573	0.410712	0.221229	0.143132	0.345078	0.121195	0.213408	0.3095	0.168935	0.294027
gene17790|Siglece	0.0147122	0.0124806	0.0160979	0.01795	0.011854	0.0246608	0.0182046	0.0120054	0.0184844	0.0104665	0.0202292	0.018627	0.0165442	0.0116221	0.0164695	0.0107838	0.00965813	0.0224782	0.0166014	0.0174942	0.0189681	0.018167	0.0189966	0.0191836	0.0287497	0.0174993	0.0201379	0.0187498	0.020432	0.0201573	0.00937531
gene17793|Klk14	0.0083553	0.0143463	0.012794	0.00564384	0.020155	0.00700242	0.00659736	0.0192883	0.00158409	0.00573373	0.0138477	0.0239232	0.0243748	0.00798151	0.0237616	0.0283417	0.0135061	0.00880927	0.0126162	0.0122101	0.00568412	0.00393547	0.00289947	0.0110989	0.0087245	0.0152311	0.00897987	0.012302	0.0085296	0.011418	0.00773815
gene17794|Klk13	0.0632748	0.0800209	0.0970129	0.0831178	0.0596101	0.0650899	0.0952401	0.10518	0.121075	0.102834	0.044453	0.0547969	0.0670082	0.0451165	0.111497	0.053543	0.0722687	0.054061	0.0724358	0.023189	0.0267482	0.0406381	0.0561954	0.06142	0.126894	0.0527101	0.0768257	0.0800346	0.108034	0.110732	0.0757234
gene17853|5430431A17Rik	0.0950994	0.0855779	0.0572067	0.0663658	0.0749638	0.0709074	0.118976	0.106213	0.0813093	0.0598738	0.100649	0.139323	0.206164	0.13138	0.0783737	0.155539	0.108709	0.176604	0.143578	0.0695202	0.0676444	0.104244	0.0815336	0.0681053	0.111085	0.100322	0.0770094	0.0479299	0.0806308	0.114371	0.0634294
gene1790|Rgs13	0.0585621	0.0283201	0.0581965	0.0521994	0.0325412	0.0540302	0.0645649	0.0309327	0.058163	0.0388404	0.0387833	0.0261943	0.0538013	0.0576368	0.0254963	0.041868	0.0364904	0.0368362	0.0343403	0.0242275	0.0211887	0.0396236	0.0657428	0.0386081	0.0369501	0.0227026	0.0413074	0.0376433	0.0270555	0.0356322	0.0414474
gene17922|Slc6a16	0.166744	0.143289	0.13903	0.169256	0.178349	0.11724	0.190692	0.212823	0.162098	0.179413	0.172959	0.210639	0.178327	0.198629	0.270135	0.122354	0.193917	0.20291	0.184459	0.144578	0.177693	0.279097	0.110969	0.126678	0.157729	0.158629	0.174204	0.115093	0.177277	0.138218	0.156111
gene17933|Ntf5	0.120026	0.124594	0.125256	0.110456	0.0821231	0.133891	0.144775	0.155976	0.0796303	0.164442	0.164675	0.160579	0.202549	0.0703961	0.201448	0.211013	0.0729	0.158011	0.197175	0.150164	0.171592	0.124238	0.0907809	0.218317	0.0836677	0.179015	0.189719	0.239363	0.205434	0.135234	0.242469
gene1794|Gm7266	0.0066724	0.0319499	0.0117942	0.0361921	0.0278135	0.0172959	0.0252206	0.0498184	0.0375777	0.0074739	0.0601161	0.0179132	0.0434133	0.0221874	0.0130658	0.0250124	0.0145828	0.0279707	0.0135339	0.0169354	0.0266732	0.056329	0.013367	0.00924754	0	0.02128	0.0137162	0.0209236	0.0493597	0.00765315	0.0241305
gene17944|Hsd17b14	0.0222611	0.0184822	0.0208673	0.0118199	0.027078	0.023209	0.0228723	0.0224939	0.0153022	0.00709613	0.00865955	0.0138368	0.0129081	0.0140471	0.0136763	0.0101214	0.00725711	0.0138969	0.0126736	0.0144938	0.00859124	0.0195233	0.0215656	0.0117113	0.00415222	0.0135671	0.0140346	0.00854459	0.0256103	0.0196976	0.0105202
gene17947|Gm31479	0.0364881	0.0268851	0.037438	0.0384407	0.0377465	0.0265418	0.0454917	0.0219172	0.0249442	0.0398215	0.0333539	0.0452377	0.0498012	0.0440104	0.0454193	0.0424361	0.0132087	0.0314847	0.035019	0.0287869	0.0400017	0.0440521	0.0506683	0.0260433	0.0438425	0.0409156	0.0505178	0.0495652	0.0651505	0.0307318	0.0471711
gene17949|Fut1	0.00400687	0	0.00961793	0.0156641	0	0.00878773	0.00589782	0.0102848	0.00605339	0.00458076	0.0120646	0.0102602	0	0.00708425	0.0338839	0.00499041	0	0	0.00678257	0.0174496	0.00817388	0.0228959	0.0191062	0.0196484	0.0237159	0.00698425	0.00754524	0.0118463	0.00346286	0.00903598	0.00926126
gene17981|Abcc6	4.49631	3.62456	3.24697	3.38116	3.13487	3.18152	5.68637	3.40601	3.46468	3.69082	5.23053	6.29544	3.26253	4.38952	4.3528	4.82543	4.58329	4.75676	3.8452	4.61969	7.15385	7.65648	4.55499	5.82803	5.4303	5.49392	6.86919	5.07165	5.03372	4.91477	6.15547
gene17987|Ush1c	0.0302217	0.0121366	0.0275206	0.092146	0.0463562	0.0327631	0.0160305	0.0667728	0.043461	0.0195422	0.0381181	0.0687292	0.160073	0.0430548	0.0526023	0.0593511	0.0530082	0.111544	0.019433	0.0307553	0.0988865	0.0408878	0.101697	0.0495153	0.0512429	0.0292258	0.0166867	0.0288542	0.0488647	0.0175728	0.0142876
gene17990|Myod1	0.0765603	0.0390487	0.0930214	0.0589441	0.117645	0.0645322	0.0818638	0.0911439	0.111005	0.0996237	0.0531039	0.033855	0.0689596	0.0511624	0.0714056	0.0489975	0.0735519	0.0565814	0.0689067	0.0607761	0.0285462	0.0834937	0.0354092	0.0523953	0.0611988	0.0360981	0.0436902	0.0156032	0.0445303	0.0229696	0.0415409
gene18019|LOC102637012	0.119051	0.0865816	0.140645	0.0854211	0.111435	0.121587	0.118951	0.0496275	0.0489121	0.0348463	0.0663822	0.15376	0.159902	0.0973925	0.109619	0.100659	0.147529	0.108808	0.062464	0.0347992	0.0782496	0.122605	0.137578	0.0644357	0.057187	0.127392	0.100627	0.0710126	0.0659305	0.0539002	0.050993
gene18023|Mrgpra6	0.00580008	0.000854219	0	0.00323197	0.00188729	0.00118099	0.0017139	0.00101366	0.00458453	0.00611837	0.00364422	0.00470397	0.00370243	0.000811175	0.000715386	0.00763947	0.00668461	0.00661004	0.00474155	0.00524536	0.00709263	0.0047173	0.00169571	0.00228378	0.00336353	0.000899082	0.00147079	0.00262935	0	0.0038649	0.000933033
gene18069|E2f8	0.414038	0.313762	0.388836	0.315805	0.247313	0.182858	0.247341	0.568102	0.231016	0.258808	0.351861	0.100216	0.0809556	0.217577	0.265615	0.333209	0.219275	0.145849	0.269191	0.458029	0.280779	0.382911	0.585861	0.435719	0.0959879	0.290658	0.548075	0.340914	0.28717	0.226914	0.270073
gene1820|Ptgs2os2	0.0228516	0.111126	0.070641	0.0672237	0.0469743	0.0416916	0.0560268	0.0702981	0.0550427	0.0818573	0.0311108	0.039125	0.108258	0.0894907	0.0404584	0.0379242	0.0957866	0.0438207	0.0343639	0.063344	0.0349412	0.0355744	0.0181664	0.0330054	0.050064	0.0536098	0.0249871	0.0360531	0.0182966	0.0341739	0.0615844
gene18223|Peg12	0.00783798	0.0162786	0.0354077	0.00859473	0.0166013	0.0109858	0.0109705	0.013167	0.00759685	0.0234575	0.015415	0.00790928	0.00353236	0.0122388	0.0238548	0.0127775	0.0234542	0.0150766	0.0112545	0.0210244	0.0222218	0.0089896	0.0107117	0.0238606	0.0101206	0.0120414	0.0168709	0.023544	0.0124807	0.0360297	0.0324668
gene18228|Gm5333	0	0.0105757	0.00346372	0.00325516	0.00785963	0.00291384	0	0.00149616	0.00215792	0.00783922	0.000735659	0.00146261	0.00339963	0.0121293	0.00774428	0.00717382	0.00833404	0.00295435	0.00328886	0.0107255	0.00297254	0.00987371	0	0.00470511	0.00383321	0.00148635	0	0.0104429	0.00504691	0.0064217	0
gene18236|Gm7482	0.026578	0.00771208	0.0105586	0.016831	0.0232021	0.0114131	0.00854742	0.0153367	0.00975422	0.00957418	0.0257516	0.0353713	0.0178909	0.0268658	0.0141888	0.0156806	0.0270229	0.0318547	0.0125596	0.0236077	0.0125682	0.00921529	0.0164328	0.0138718	0.00409546	0.0285633	0.0120582	0.00725578	0.00903066	0.0181384	0.0132976
gene18244|Gm32633	0.0475389	0.0384914	0.0514604	0.0403033	0.04654	0.0432608	0.0541187	0.0621129	0.0378628	0.0663767	0.0343713	0.0443359	0.0388941	0.0148509	0.035442	0.0547192	0.0512519	0.0615618	0.0545564	0.0407083	0.0254656	0.0491989	0.0807451	0.0419331	0.0239518	0.0576646	0.034171	0.017516	0.0308396	0.0527716	0.0359041
gene18248|Trpm1	0.0195541	0.0287272	0.0516212	0.0130914	0.0168363	0.0293956	0.0442094	0.019905	0.0197602	0.0290007	0.0132056	0.00577312	0.0181147	0.00378812	0.0158813	0.0321956	0.0470948	0.0172892	0.0202924	0.0136143	0.0363879	0.0727635	0.0476243	0.0421353	0.00844973	0.0232067	0.0249225	0.00382629	0.0235859	0.0231849	0.0292114
gene18265|BC046251	0.236796	0.284549	0.400931	0.348176	0.284412	0.452571	0.386459	0.301146	0.342536	0.362196	0.272703	0.374644	0.396239	0.315275	0.358734	0.4133	0.263838	0.162014	0.413092	0.369321	0.249913	0.339956	0.59773	0.400133	0.302623	0.166911	0.275973	0.423804	0.272757	0.346444	0.32404
gene18281|Aldh1a3	0.299911	0.266008	0.102683	0.231998	0.262961	0.290129	0.156109	0.299325	0.20213	0.272566	0.128334	0.156838	0.134509	0.254875	0.243478	0.130178	0.185653	0.0946486	0.165232	0.148725	0.389704	0.325353	0.226502	0.366097	0.267109	0.281858	0.332287	0.47917	0.322036	0.212506	0.210327
gene1830|Hmcn1	0.314352	0.562177	0.389118	0.652626	0.535093	0.52662	0.685832	0.536675	0.491133	0.531616	0.657392	0.496719	0.328329	0.284238	0.363336	0.80257	0.481194	0.261476	0.38686	0.641461	0.7888	1.02874	1.37613	0.984874	0.920878	0.48944	0.755382	0.642965	0.650646	0.566535	0.486184
gene18301|4833412C05Rik	0.0413539	0.0553802	0.0514927	0.0579676	0.0898147	0.0292455	0.0384686	0.0697415	0.0892119	0.0652799	0.0435963	0.0234965	0	0.044084	0.0354341	0.0426328	0.0261477	0.0598388	0.0550331	0.089674	0.107618	0.0444572	0.0681888	0.0884438	0.0450364	0.022624	0.0758271	0.0405969	0.0370777	0.0133793	0.0785481
gene18303|Gm39027	0.0130332	0.00746928	0.0145461	0.0100681	0.0129364	0.00823732	0.0175609	0.0102543	0.00889929	0.00857729	0.0128946	0.0213285	0.00827567	0.00362149	0.00793743	0.00654888	0.00858247	0.0131012	0	0.0100063	0.0120333	0.0087756	0.0174811	0.0107778	0.011856	0.00712517	0.00500969	0.0070419	0	0.0087103	0.00853824
gene18307|Fam169b	0.344352	0.203279	0.36237	0.334509	0.309535	0.349627	0.344492	0.323701	0.158108	0.342461	0.401345	0.409346	0.365299	0.272698	0.480833	0.290768	0.0973163	0.445401	0.456801	0.330675	0.449011	0.507869	0.6154	0.483297	0.280538	0.320879	0.374298	0.477093	0.411406	0.427494	0.526741
gene1832|Gm36139	0.248865	0.229142	0.256986	0.196095	0.133241	0.296813	0.279331	0.248621	0.234938	0.338709	0.279337	0.261884	0.344841	0.283888	0.335569	0.16831	0.150437	0.12627	0.369911	0.188689	0.29047	0.15098	0.273273	0.137934	0.0906731	0.239786	0.153754	0.270125	0.0635786	0.232684	0.289709
gene18326|Gm39030	0.380799	0.109627	0.345451	0.326654	0.289728	0.447277	0.348461	0.188627	0.228462	0.134355	0.338961	0.313985	0.249963	0.285642	0.104021	0.290332	0.102207	0.157034	0.331223	0.1885	0.369466	0.39002	0.323281	0.418578	0.117753	0.174609	0.393265	0.287647	0.195067	0.165421	0.268493
gene1833|Gm36077	0.0129007	0.0473052	0.00387907	0.033307	0.023782	0.0675702	0.0296442	0.0443692	0.0160216	0.0509023	0.0450054	0.0424244	0.0222825	0.0649452	0.035763	0.021857	0.0144587	0.0514397	0.0364231	0.0371827	0.0312332	0.0350179	0.0388877	0.0382575	0.0357358	0.0316927	0.0291785	0.0208997	0.0448365	0.0118953	0.0506569
gene18330|Gm7656	0.0113863	0.00661576	0.014371	0.0132794	0.0092647	0.00940883	0.0101793	0.00242058	0.0113471	0.00795074	0.0116479	0.0151718	0.019492	0.0137314	0.00285276	0.0145239	0.00796508	0.00685198	0.0129132	0.0131342	0.0175971	0.00711198	0.0136033	0.0102035	0.00571455	0.00966013	0.00286391	0.00336948	0.00516245	0.00167561	0.0104509
gene18350|Mctp2	0.43271	0.87014	0.667674	0.913083	0.631582	1.05674	0.943253	0.90445	0.506943	0.670629	0.528118	0.53347	0.388938	0.463271	0.802423	0.7362	0.409376	0.48573	0.885401	0.249507	0.547327	0.693372	0.861466	0.912894	0.616724	0.672644	0.771549	0.61108	0.740307	0.72654	0.837645
gene18355|Gm7693	0.020978	0.00572867	0.0111657	0.0260419	0.0108242	0.00327767	0.0169436	0.0102901	0.00442684	0.0142713	0.0267669	0.0197721	0.0208245	0.0170817	0.00733539	0.0219424	0.0170958	0.0082065	0.00988142	0.0137046	0.0248567	0.0165155	0.0276517	0.0268013	0.0282456	0.0413475	0.0384627	0.0169872	0.0109087	0.0032108	0.0120095
gene18359|Gm20083	0.252162	0.0460902	0.362411	0.256261	0.471443	0.412981	0.326265	0.330606	0.337675	0.222452	0.277863	0.0741784	0.181106	0.210088	0.294866	0.186063	0.0730562	0.379446	0.160384	0.128455	0.398146	0.234042	0.415511	0.421661	0.267467	0.328215	0.275739	0.236435	0.204661	0.103454	0.258236
gene18360|Gm30075	0.0592538	0.0639577	0.0619194	0.0785053	0.0486492	0.0627076	0.0715274	0.0893599	0.0983987	0.0721094	0.0460618	0.0882508	0.0806544	0.075409	0.0601617	0.0501694	0.0371844	0.0904086	0.056398	0.0920246	0.11579	0.110329	0.088347	0.0752865	0.0746521	0.0943912	0.0809461	0.0766696	0.0809898	0.0646834	0.0707874
gene18368|Gm7710	0.302741	0.283038	0.267451	0.217772	0.22159	0.278204	0.29764	0.20029	0.181752	0.154886	0.290695	0.547285	0.469866	0.338502	0.442615	0.510405	0.355346	0.671312	0.33895	0.36852	0.372368	0.272151	0.317415	0.267246	0.321422	0.488184	0.352087	0.202814	0.108195	0.270452	0.215634
gene18378|St8sia2	0.164894	0.228572	0.218022	0.246125	0.168167	0.215498	0.197463	0.24992	0.13585	0.188585	0.122271	0.0999608	0.171964	0.138125	0.123807	0.117221	0.141174	0.177553	0.208366	0.128838	0.209418	0.189405	0.23972	0.264569	0.139125	0.170152	0.179943	0.210053	0.169354	0.159713	0.211278
gene18402|E430016F16Rik	0.287949	0.757603	0.394961	0.410629	0.203698	0.206671	0.139356	0.505906	0.279635	0.313044	0.555125	0.258318	0.114746	0.283851	0.47226	0.296286	0.28757	0.0753209	0.248192	0	0.256802	0.144922	0.0751077	0.20898	0.400148	0.401238	0	0.222694	0.378796	0.294723	0
gene18406|Det1	0.706663	0.782506	0.767845	0.795911	0.87234	0.744017	0.545176	0.678999	0.82521	0.709373	0.771814	0.534194	0.574376	0.508821	0.58779	0.589327	0.473293	0.474018	0.682244	0.87132	0.714486	0.687262	0.504889	0.715652	0.658636	0.615888	0.733866	0.816551	0.744085	0.450495	0.553155
gene18410|Isg20	0.0508236	0.0497494	0.0488394	0.0525443	0.0715456	0.0430104	0.0599889	0.0511828	0.0616473	0.0286599	0.0797644	0.111731	0.0890147	0.0514665	0.0390048	0.067562	0.0648064	0.124675	0.0403766	0.0860947	0.0494479	0.0816949	0.068518	0.0593588	0.050326	0.0546759	0.0473065	0.0371254	0.0716118	0.0482627	0.0477935
gene18411|Gm31213	0.0530058	0.0167883	0.0331981	0.044323	0.134881	0.0374203	0.0568033	0.0987094	0	0.0671957	0.0941222	0.054384	0.0364307	0.0954705	0.0769886	0.049323	0	0.0791458	0.119416	0.0800721	0.094438	0.0277213	0.138706	0.0841252	0.0859631	0.0772519	0.0851192	0.0616156	0.112636	0.132249	0.0873417
gene18434|Plin1	0.0237666	0.012816	0.0179326	0.0134962	0.0206377	0.00799734	0.0253624	0.0114914	0.0195152	0.043312	0.0203536	0.0133356	0.0169958	0.0220301	0.014379	0.0146518	0.023555	0.0241957	0.0296652	0.0379867	0	0.0101146	0.0101786	0.0104128	0.01819	0.0125054	0.00481179	0.0122586	0.0152518	0.00378557	0.0307526
gene18438|Mesp1	0.135465	0.0564712	0.0893436	0.0298853	0.0665542	0.0238174	0	0.0865593	0.0528309	0.0806662	0.145579	0.0915117	0	0.0628554	0.0889431	0.0164	0.102017	0.138627	0.0791566	0.0469688	0.0622327	0.073671	0.0476996	0.134177	0.0585842	0.0528373	0.0446101	0.0628601	0.0860945	0.0520778	0.0617819
gene18450|Ttll13	0.810526	0.500485	0.537748	0.76401	0.611702	0.633049	0.727721	0.683403	0.522711	0.652167	0.764329	1.01882	0.803497	0.642486	0.760586	0.934239	0.528751	0.866026	0.805974	0.708411	0.6582	0.799989	0.678565	0.801903	0.525947	0.503058	0.499644	0.476673	0.540906	0.675102	0.407868
gene1846|LOC102640575	1.42445	2.65307	1.78276	1.75475	2.34627	2.15879	1.34791	2.17286	1.88497	0.875899	2.08325	2.0377	1.41352	0.8869	1.67465	1.844	1.2333	1.16309	1.55793	1.83793	1.17293	1.34186	1.44791	2.13282	1.60787	0.908328	2.66693	2.60539	1.08322	1.75986	0.595098
gene1847|Fam129a	0.128378	0.146101	0.113645	0.180919	0.147437	0.14572	0.145601	0.16942	0.13029	0.181918	0.133202	0.112265	0.112758	0.126301	0.146985	0.136372	0.129983	0.0761778	0.140319	0.150252	0.132225	0.0970658	0.123613	0.16584	0.130366	0.166737	0.213614	0.137851	0.0748855	0.152638	0.165977
gene18477|Alpk3	0.341706	0.337794	0.281915	0.453343	0.454945	0.329146	0.352495	0.418061	0.34517	0.450509	0.43347	0.52779	0.25571	0.607269	0.301261	0.260401	0.346578	0.617977	0.425649	0.330242	0.266314	0.307523	0.468222	0.261173	0.288891	0.324292	0.308728	0.305143	0.369188	0.364077	0.430972
gene1851|Gm25279	0.0278713	0.0131931	0.0442503	0.0630158	0.0460949	0.0350418	0.0613196	0.0584693	0.0484285	0.0216009	0	0	0.0375764	0.0393332	0.022502	0	0.00729495	0	0.0149829	0.0347907	0.0250168	0.0371934	0.0279297	0.0624001	0.00586131	0.0362793	0.0444092	0.0220176	0.036588	0.0373067	0.0258981
gene18511|Adamtsl3	0.62135	0.905312	0.399059	0.949417	0.630958	0.567525	1.17916	0.869905	0.568875	0.363665	0.673101	0.285625	0.416991	0.804076	0.558815	0.251525	0.193248	0.174989	0.452815	0.32044	0.87769	0.715007	0.284028	0.825542	0.554075	0.560993	0.772887	0.484245	0.676568	0.893436	0.537708
gene18516|Gm36584	0.0768827	0.00566243	0.0415619	0.0524514	0.0248402	0.0714511	0.0556897	0.0716253	0.00803565	0.0318044	0.064667	0.0613724	0.0417539	0.0333281	0.029606	0	0.0553573	0.0177626	0.0319402	0.0194376	0.0226943	0.0192031	0.0550992	0.0510347	0.0146544	0.0285465	0.0184303	0.0410085	0.024869	0.0122303	0.0211701
gene18517|1700010L04Rik	0.010822	0.0276559	0.0401707	0.036432	0.0293792	0.0436048	0.0202329	0.0355178	0.0161328	0.0304762	0.01113	0.0167965	0.0156208	0.0163357	0	0.0101759	0.0216236	0.0130372	0.042667	0.0114747	0.0222236	0.0314434	0.0384221	0.0391825	0	0.0407183	0.0328797	0.01931	0.0198795	0.0446334	0.037405
gene18535|3110009M11Rik	0.0419164	0.0344692	0.0463884	0.0194824	0.0443047	0.0538335	0.0564227	0.0535771	0.0486573	0.0563413	0.0167847	0.0263224	0.0231558	0.00990067	0.0109137	0.0557245	0.0375278	0.00983011	0.0185393	0.0129777	0.0167562	0.0447634	0.0195442	0.00909054	0.0690177	0.048778	0.0406564	0.0389011	0.0655974	0.0280546	0.16484
gene18546|Gm39045	0.0180988	0.0121908	0.0225647	0.0105534	0.0168205	0.017188	0.0217707	0.0108242	0.0201589	0.022476	0.0155877	0.00696188	0.0120511	0.0107173	0.00666695	0.00726559	0.00864895	0.00481634	0.0109726	0.0102409	0.0119008	0.0123381	0.00980941	0.0153995	0.0185548	0.0108049	0.00959337	0.00685331	0.025177	0.00755475	0.0210967
gene18547|Gm31284	0.072896	0.0910446	0.0705316	0.0457033	0.198235	0.0448701	0.0803026	0.111265	0.0299422	0.0467749	0.154368	0.173364	0.0274743	0.0986379	0.0951386	0.229393	0.0680723	0.153948	0.0747635	0.150837	0.0827388	0.303628	0.230315	0.0678568	0.0738412	0.177303	0.198977	0.314321	0.0497772	0.215479	0.211655
gene18630|Nox4	0.0112247	0.0139606	0.0226532	0.0286649	0.0381479	0.0160814	0.0148197	0.0563951	0.0108584	0.00838224	0.0300099	0.0327899	0.0448454	0.0353514	0	0.0135098	0.00836296	0	0.0248236	0.0231691	0.018653	0.0341386	0.0218728	0.0202863	0.0143811	0.0130627	0.0244508	0.0130223	0.0220637	0.0128745	0.0253221
gene18634|Ctsc	16.6735	17.8541	12.6564	17.0486	18.4022	17.5814	17.4419	16.5438	18.956	16.1648	16.3768	11.1248	12.3794	15.9148	14.7593	14.238	12.9879	10.7425	15.3192	13.9039	16.5214	21.2443	17.0092	17.6999	18.8253	18.9088	19.8298	20.9951	18.6194	20.1121	16.5929
gene18636|Rab38	0.0952009	0.101091	0.0535892	0.125679	0.0756403	0.0862787	0.0719168	0.0586486	0.0635706	0.104471	0.105515	0.0963941	0.0351234	0.0823012	0.0846919	0.129929	0.0843586	0.11502	0.0581779	0.121642	0.117847	0.105902	0.0779371	0.163439	0.106484	0.0788007	0.0703361	0.122745	0.142357	0.12739	0.104497
gene18659|Ccdc89	0.0497729	0.0361199	0.0400942	0.0468793	0.0499507	0.0584487	0.0391176	0.0902779	0.0498182	0.0707724	0.0531922	0.039531	0.0390511	0.0773382	0.0398584	0.05661	0.0500237	0.0432659	0.0783939	0.0475209	0.0332017	0.0695273	0.086311	0.0436239	0.0585227	0.0478145	0.054955	0.0536051	0.0611925	0.0752719	0.060031
gene1867|Gm8976	0.00973214	0.00218132	0.00428791	0.00447858	0.000617831	0.00683581	0.011923	0.00232463	0.00466064	0.00261925	0.0118009	0.0105286	0.0100692	0.0082363	0.00228311	0.0130092	0.00350739	0.00928253	0.0064108	0.00595504	0.00408986	0.00200756	0.00466371	0.00189439	0.0015069	0.00204078	0.0133705	0.00335117	0.00418089	0.00425993	0.00580988
gene18675|Ddias	0.0190406	0.0277939	0.0156316	0.0290985	0.0259506	0.0259406	0.0310839	0.03138	0.0165623	0.0239662	0.0247572	0.0178368	0.0178629	0.0200482	0.020235	0.020784	0.0149	0.0139418	0.0278714	0.0166706	0.0199737	0.0184457	0.0170078	0.0159748	0.0146884	0.0210308	0.0269282	0.0208097	0.0213616	0.0174365	0.0247221
gene18687|Gm8309	0.0162266	0.0140579	0.0194881	0.0227231	0.0119469	0	0.015429	0.0148694	0.0129453	0.0250989	0.0214192	0.00323624	0.0249941	0.0269877	0.0125738	0.00634307	0.0207182	0.00831138	0.0123935	0.00711985	0.0242637	0.016292	0.0329918	0.013568	0.0119845	0.0194878	0.0168181	0.0174321	0.00572252	0.0165413	0.0215313
gene18724|B3gnt6	0.0589307	0.0429883	0.0764787	0.056665	0.0579585	0.0597466	0.0497258	0.0600797	0.0564117	0.0625405	0.0747227	0.0671938	0.0655062	0.0890296	0.0719404	0.0582575	0.066248	0.0485425	0.0929587	0.0788704	0.0773951	0.0682954	0.0693708	0.061831	0.0572915	0.0537585	0.0520258	0.0618213	0.0437339	0.0692716	0.0842869
gene18733|Lrrc32	0.365565	0.466917	0.556425	0.44896	0.342708	0.402712	0.585349	0.485312	0.386622	0.348424	0.445002	0.311689	0.278171	0.475172	0.269832	0.367528	0.222611	0.333437	0.240026	0.379523	0.430029	0.679145	0.472312	0.502919	0.514129	0.267762	0.562243	0.397312	0.432188	0.288771	0.548872
gene18739|LOC105243004	0.0438574	0.0354833	0.0333186	0.0325685	0.0332859	0.0283586	0.0335197	0.0291436	0.0631677	0.0395413	0.0289114	0.0182044	0.0310688	0.0523913	0.0409866	0.0501456	0.0295713	0.0397491	0.0205149	0.0391803	0.0232345	0.0368651	0.0167402	0.0283784	0.041437	0.0320845	0.03552	0.0400803	0.0169765	0.0268972	0.0247618
gene18744|Gm39054	0.0253475	0.0253984	0.0191967	0.0286434	0.03332	0.0351293	0.028238	0.038996	0.0461354	0.0369518	0.0297627	0.0139625	0.0104954	0.026624	0.0319024	0.0305316	0.0104509	0.028228	0.0361536	0.0253848	0.0158083	0.0357258	0.0190917	0.0285532	0.0306852	0.0217	0.0312292	0.0340284	0.0296677	0.0378895	0.0250556
gene18745|Gm33770	0.0162702	0	0.00889763	0.01191	0.0304172	0.0195264	0.0308084	0.0194219	0	0.0162849	0.0109156	0.0292844	0	0.0212857	0.0307558	0.0354568	0.0183072	0.0255713	0.0281326	0.0150041	0.00726481	0.0163728	0.0246378	0.0241907	0.0234204	0	0.0138544	0.00421643	0.012997	0.00416887	0.0164629
gene18746|Wnt11	0.171104	0.270679	0.198793	0.215417	0.208313	0.180943	0.199991	0.230404	0.29437	0.204039	0.117174	0.193773	0.147395	0.209824	0.193155	0.175265	0.185685	0.236637	0.21208	0.167757	0.168121	0.108931	0.113545	0.174816	0.176654	0.125498	0.122672	0.158938	0.133979	0.146695	0.131429
gene18747|Gm33827	0.0448113	0.0382156	0.0172786	0.0496912	0.0226452	0	0.0565099	0.0172717	0.0184064	0	0.0204314	0.0141075	0.0302476	0.0148159	0	0.0201722	0.0224589	0	0.0299295	0.0538951	0.0422788	0.0357998	0.0163561	0.0274269	0.0216941	0.0443969	0.0355609	0.0315851	0	0.0295076	0.0402311
gene18777|Neu3	1.13074	1.1555	0.663924	0.82869	0.904908	0.866448	1.01239	1.21455	0.904669	0.911019	0.971266	1.00717	0.882326	1.01747	1.1097	0.975705	0.811705	0.770888	1.14333	0.954046	1.00196	0.829886	0.743582	1.04461	0.956215	0.843472	1.04194	1.17924	1.13156	0.974263	0.779786
gene18785|Chrdl2	0.0107997	0.0255717	0.0237539	0.035309	0.0271795	0.0210509	0.0293082	0.0333927	0.00544298	0.0198367	0.042823	0.0576213	0.065006	0.0279166	0.0389579	0.0346415	0.0444098	0.049215	0.0416925	0.035802	0.0485022	0.036655	0.0386973	0.0290413	0.0316463	0.0317912	0.0373964	0.0512713	0.0421663	0.0466631	0.0405913
gene18791|Kcne3	0.116699	0.171143	0.0580963	0.0671842	0.121447	0.0859267	0.0992059	0.0762562	0.0530803	0.202581	0.0531392	0.0585001	0.0788741	0.134899	0.0723156	0.0576547	0.059533	0.138419	0.10968	0.0818553	0.0802688	0.0625036	0.0207138	0.0372411	0.100198	0.0479457	0.0833881	0.0790649	0.0739764	0.0943139	0.0625477
gene18792|LOC108167448	0.146725	0.138366	0.241543	0.249985	0.167631	0.073605	0.280811	0.169796	0.160628	0.155859	0.0704327	0.0458196	0.086755	0.0914773	0.110827	0.0960168	0.095051	0.0727334	0.120426	0.118328	0.0821673	0.135996	0.124166	0.145013	0.119457	0.110032	0.180716	0.14654	0.102906	0.121593	0.123835
gene18803|Dnajb13	0.0284967	0.0227298	0.0207152	0.03745	0.0349974	0.0211814	0.0266787	0.0428057	0.0102986	0.0221418	0.0447711	0.0358639	0.0329005	0.045686	0.0419144	0.0528144	0.0384563	0.0760459	0.0438511	0.0462552	0.0316271	0.046136	0.0269576	0.0514419	0.0280395	0.0285305	0.0341324	0.0423375	0.0112964	0.0457303	0.046504
gene18819|P2ry2	1.26316	0.692032	1.08368	0.981625	0.822778	1.23658	1.13895	1.13078	1.40899	1.18297	0.658498	0.72494	1.41249	0.892833	0.82851	0.564323	0.862012	1.28057	1.55742	0.99993	1.264	1.09681	1.13771	1.48004	1.36487	0.745029	0.992079	1.00003	1.40036	1.31717	1.09595
gene18831|Gm35363	0	0.0178587	0.0243862	0.0157145	0.0213314	0.0305325	0.027098	0.0153813	0.0434759	0.010281	0.0332019	0.0331201	0.0128785	0.0165572	0.0562259	0.0174875	0.0529142	0.0162537	0.0362793	0.0341703	0.0284136	0.0321319	0.0586893	0.00946792	0.0135716	0.0306342	0.0273874	0	0.0285252	0	0.0114555
gene18869|Olfr545	0.0159707	0.0277475	0.0517788	0.0400931	0.0398651	0.0335014	0.0335596	0.0248658	0.0521617	0.0180997	0.0181722	0.0391412	0.0471484	0.0320576	0.0130894	0.017469	0.0332377	0.0112493	0.0243776	0.0348955	0.0266577	0.0205424	0.0388274	0.0542279	0.0490067	0.0344883	0.0451126	0.0412443	0.0432184	0.0474885	0.0450088
gene18871|Gm8556	0.0137168	0.00685885	0.0146531	0.0145916	0.00858622	0.0104076	0.00662967	0.0069384	0.00602354	0.0137006	0.0072195	0.00917345	0.0121305	0.0222147	0.0115503	0.0205812	0.0123241	0.00892406	0.0175848	0.0126033	0.0054556	0.00422386	0.00590005	0.0162274	0.00475545	0.0059249	0.0155758	0.010664	0.0144562	0.00806946	0.0102003
gene18876|Trim21	0.0424906	0.0618426	0.0634811	0.0670526	0.0624365	0.0599211	0.0696534	0.067997	0.0483252	0.0558597	0.0582343	0.0640197	0.053492	0.0419	0.0622305	0.0683419	0.0424296	0.0397739	0.0415101	0.0511924	0.062865	0.075101	0.0593078	0.0660792	0.087929	0.0584171	0.0732793	0.0608337	0.0680098	0.0676461	0.063639
gene18878|Olfr550	0.0262261	0.0471444	0.0374258	0.0432472	0.0277268	0.0725502	0.0231082	0.0232915	0.0281775	0.0480017	0.0311172	0.0125888	0.0159503	0.0316792	0.0251262	0.0234918	0.0270833	0.0248881	0.0379652	0.0281583	0.0252701	0.0135596	0.0238971	0.0295662	0.0221928	0.0214453	0.0327172	0.0407752	0.0328069	0.0302588	0.0272125
gene1888|Teddm2	0.0497604	0.0481851	0.0485483	0.065672	0.0703812	0.0657046	0.0864986	0.0821682	0.0634495	0.0441856	0.0480928	0.0382227	0.04518	0.0369449	0.0600582	0.0606177	0.0230208	0.0579249	0.0507451	0.0403022	0.073469	0.0513524	0.0758188	0.0656916	0.0896798	0.0935089	0.0515917	0.104405	0.116022	0.0664777	0.0505268
gene18888|Olfr558	0.136012	0.0768926	0.077453	0.20298	0.205877	0.264381	0.0709108	0.124387	0.263906	0.180049	0.197975	0.0871705	0.100106	0.0730146	0.20926	0.075444	0.0970065	0.072493	0.0410168	0.12753	0.18463	0.197154	0.209609	0.184949	0.190844	0.115109	0.249128	0.272537	0.117905	0.140485	0.11201
gene18891|Olfr78	0.0292393	0.0539516	0.0535474	0.0410025	0.0608475	0.0302727	0.0913187	0.0207121	0.0661228	0.073673	0.036615	0.0147352	0.0296123	0.0302377	0.0594366	0.0446343	0.0186301	0.00857756	0.0381303	0.0188734	0.0582066	0.0643046	0.0401964	0.0384214	0.0278536	0.00638493	0.0756864	0.0318232	0.0522143	0.0251714	0.0245826
gene18896|Olfr564	0	0.0641853	0.0774772	0.042821	0.0484867	0.0682795	0.0699213	0.0711221	0.0665635	0.0607534	0.011481	0.03003	0.0309498	0.0336206	0	0.0349867	0.0939057	0.0018981	0.014023	0.0330001	0.0744304	0.0242472	0.080446	0.0372581	0.0517287	0.015229	0.019984	0.075129	0.119006	0.0526146	0.0777634
gene18897|Olfr570	0	0.00922305	0.0182368	0.00439183	0.00779191	0.0151386	0.0205089	0.00746009	0	0.00830648	0.0530998	0.0149368	0.0100063	0.0175154	0.0169228	0.0407213	0	0.0105367	0.0133121	0.036734	0.00758551	0.0142308	0.0173393	0.0080411	0.00955695	0.0465479	0.0403812	0.0730211	0	0.0317204	0.0622369
gene189|Efhc1	0.840828	0.541835	0.864342	0.82234	1.04029	0.805225	0.835327	1.02608	0.558586	0.60177	1.21316	1.14211	0.972951	1.23636	1.13383	1.49454	1.05164	1.85935	1.29501	1.27422	0.938744	1.1482	1.15432	0.995234	0.719641	0.695607	1.32703	0.922903	0.592859	1.20276	1.07307
gene19006|Trim6	0.00663002	0.00804293	0.00506443	0.00607043	0.00303987	0.0161009	0.0169201	0.0171681	0.00927682	0.0148965	0	0.00543513	0.00299369	0.0108244	0.00866506	0.00807888	0.00248677	0.00260147	0.0109386	0.00856656	0.00886915	0.0126984	0.00843009	0.0188843	0.00708934	0.01742	0.0118471	0.00772161	0.0170326	0.0151804	0.012133
gene19007|Gm8667	0.00276224	0.00140431	0.00198288	0.00115042	0.00250957	0.00667306	0.00166735	0.0015813	0.000920338	0.00124502	0	0.00588699	0.00325841	0.00297462	0.0101317	0.00225751	0.000710394	0.00846369	0.00224714	0.00761903	0.0023869	0.00125967	0.000700629	0.00186509	0.00241802	0.00202133	0.00178758	0.00193466	0	0.000727482	0.000580399
gene19009|Trim5	0.296324	0.334648	0.232147	0.271939	0.283164	0.429684	0.39564	0.332182	0.29224	0.369579	0.222955	0.336741	0.358851	0.46162	0.285837	0.319683	0.169123	0.35267	0.24005	0.33065	0.359218	0.46074	0.280547	0.372965	0.304471	0.311339	0.417885	0.352709	0.290993	0.401461	0.418152
gene19020|Trim30a	0.126714	0.141437	0.111067	0.142657	0.157546	0.142331	0.208558	0.143619	0.157063	0.122246	0.0968126	0.123208	0.129073	0.107421	0.0784543	0.149383	0.0892588	0.0974714	0.0961243	0.105658	0.176555	0.162944	0.1627	0.208838	0.159327	0.182556	0.157651	0.164333	0.163698	0.197258	0.193089
gene19021|Trim30d	0.640041	0.926634	0.696689	1.01292	1.0083	0.851638	0.379577	1.00372	0.97093	0.976387	0.67273	0.512303	0.901735	0.416874	0.336995	0.903705	0.449021	0.457899	0.443489	0.438135	0.496742	0.906831	0.65556	1.00845	0.767761	0.611833	0.957106	0.875132	0.635833	0.619188	1.02666
gene19022|Gm16464	1.17491	1.49988	1.31053	1.50111	1.26078	1.4758	1.55727	1.40648	1.06251	1.2153	1.34104	1.11994	0.826054	1.34848	0.955025	1.39515	1.27964	0.689451	1.08705	1.15282	1.09329	1.3922	1.95505	1.47091	1.40422	1.35474	1.47852	1.31483	1.54607	1.32934	1.24073
gene19044|Gm4887	0.0210896	0.0308831	0.0326049	0.0374282	0.0276639	0.0220885	0.0175323	0.0239867	0.0282858	0.0327727	0.0393959	0.0310326	0.0242141	0.0245089	0.0228383	0.0218552	0.0172639	0.00589129	0.0290577	0.0348918	0.0302916	0.0279975	0.0286502	0.0488136	0.0453238	0.0238127	0.0264769	0.0213662	0.0431598	0.0249078	0.0270132
gene1907|Gm41977	0	0.0134131	0.0128533	0.0159094	0.0291806	0.0153101	0.0117684	0.017122	0.0456355	0.0335565	0.00983513	0.0243805	0.0225986	0.0119986	0.0174468	0.0341651	0.00623034	0.0184403	0	0.0344521	0	0.0380112	0.027856	0.00476697	0.0184182	0.0353573	0.0189197	0.0306818	0.0228525	0.0388422	0.048403
gene1908|Gm41980	0.0374248	0.0465467	0.0575258	0.0390304	0.0934283	0.0201069	0.0134944	0.0696505	0.0407291	0.0419203	0.0421483	0	0	0	0.0607586	0.0342534	0.0104855	0	0.0206916	0.0465685	0.0279958	0.0534247	0.0749607	0.0491155	0.0472404	0	0.0646753	0.0589945	0.117099	0.0722709	0.095353
gene19082|Gm4972	0.180216	0.203038	0.284909	0.201893	0.211773	0.327642	0.320693	0.225747	0.0755332	0.379242	0.240729	0.0394486	0.116592	0.213713	0.218384	0.0712187	0.0885017	0.100492	0.1489	0.139246	0.104242	0.186327	0.281925	0.324131	0.219572	0.214245	0.28116	0.306994	0.315914	0.273531	0.250837
gene19085|Gm36847	0.00673155	0.00687893	0.00454953	0.00528767	0.00974531	0.00825163	0.00822365	0.00748005	0.00692658	0.0163577	0.0114094	0.00607165	0.0112463	0.00634014	0.00797097	0.00538183	0.00414674	0.00494242	0.0034012	0.00497131	0.00493014	0.00630295	0.0106104	0.0124367	0.00271104	0.00287036	0.00648046	0.0083318	0.00976635	0.0053003	0.01236
gene19089|Hpx	0.0190849	0.0393696	0.0297459	0.0314895	0.0221463	0.0190492	0.0414269	0.0661857	0.0338227	0.0225936	0.0316509	0.049832	0.0522297	0.0306383	0.0368353	0.0308437	0.0327746	0.0349787	0.0328665	0.0293219	0.0344483	0.0585768	0.0183482	0.0487621	0.0248997	0.0291163	0.0381431	0.0484018	0.0098977	0.03511	0.0341817
gene1910|Gm9530	0.00328794	0.017134	0.0158703	0.0237607	0.0231488	0.0174707	0.0240886	0.0207553	0.023449	0.00803645	0.0163594	0.0125425	0.0349948	0.0165021	0.026402	0.0199092	0.0134772	0.00561909	0.0158053	0.021648	0.0199918	0.031809	0.0293745	0.019308	0.0211034	0.011546	0.0148477	0.0150884	0.0183744	0.0125625	0.00825278
gene19103|Gm15645	0.192258	0.262639	0.177045	0.165591	0.178907	0.288897	0.2447	0.241771	0.148677	0.235766	0.147392	0.328754	0.319775	0.254754	0.379928	0.194459	0.258084	0.41121	0.242885	0.160172	0.234119	0.349478	0.238813	0.251952	0.177599	0.225517	0.245313	0.319525	0.251121	0.285824	0.230842
gene19104|Gm4070	0.278629	0.493346	0.3313	0.541734	0.497404	0.436208	0.534548	0.33211	0.387966	0.420517	0.293674	1.33864	0.32762	0.29486	0.222673	0.630329	0	0.150713	0.173428	0.303676	0.582245	0.726058	0.639127	1.48152	0.608342	0.793366	0.559737	0.496315	0.601905	0.665126	0.614292
gene19105|Gm17757	0.0258002	0.0376069	0.0201199	0.0224651	0.0175934	0.0374515	0.0200048	0.0279066	0.0100398	0.00745865	0.0337538	0.103143	0.00748742	0.00655221	0.00180423	0.0771302	0.00621842	0	0.00122584	0.012598	0.0401996	0.0171474	0.0108427	0.0901368	0.025383	0.0719679	0.0425995	0.0347754	0.0775763	0.0267268	0.00628172
gene19106|Gm8979	0.0406574	0.06764	0.0987779	0.111863	0.100068	0.105894	0.0875349	0.101959	0.0646875	0.0681663	0.0997264	0.226646	0.0802305	0.0531062	0.0250827	0.129812	0.0507611	0.0176857	0.0472708	0.0588868	0.0982169	0.132958	0.114275	0.237349	0.119141	0.182831	0.125694	0.138559	0.132434	0.137217	0.12751
gene19109|Gm18853	0.00668624	0.0108113	0.00610241	0.00585393	0.00530051	0.0148764	0.00707198	0.00840819	0.00180535	0.00187225	0.00780611	0.0302253	0.00225539	0.0019739	0	0.0232472	0.00187399	0	0.000370106	0.00379489	0.011694	0.0042093	0.00180188	0.0319881	0.00775572	0.021884	0.00473319	0.00990164	0.0209136	0.00613542	0.0018931
gene19110|Gm8989	0.0142227	0.0183997	0.0126042	0.0133401	0.0241329	0.0141711	0.0261038	0.0169249	0.0167495	0.0172246	0.0147709	0.0425741	0.0162545	0.00459585	0.0105995	0.0200679	0.010214	0.0082625	0.00471704	0.00776799	0.0205517	0.0275797	0.0247343	0.0497182	0.0285534	0.0273956	0.0224341	0.0228683	0.0209485	0.0314268	0.0257878
gene19114|Gm1966	0.0515204	0.0530959	0.0662629	0.0505497	0.0345814	0.0545232	0.111905	0.0693232	0.0683525	0.0344909	0.0539432	0.0232572	0.0571311	0.0681345	0.0325124	0.0463622	0	0	0.0398548	0.0081186	0.0634699	0.0304022	0.0595704	0.0598213	0.032245	0.0536429	0.0766245	0.0279095	0.0194975	0.035474	0
gene19166|Gm6702	0.000356026	0.00066297	0.00011081	0.000514312	0	7.33e-05	0.000498879	0	0.001177	7.21e-05	0.000293872	0.00083381	0.000227613	0.000851554	0.000119021	8.01e-05	0.000171736	0.000354799	0	0.000624508	0.000552019	0.000368437	0.00051181	0.000173105	0.000212417	9.14e-05	0.00106808	0	0.000197976	0.000539041	0
gene19238|Scube2	0.168438	0.221964	0.342244	0.287261	0.354973	0.411606	0.337364	0.41348	0.287644	0.387805	0.278117	0.431754	0.302367	0.411652	0.355	0.371216	0.253765	0.380648	0.423723	0.323014	0.297626	0.451497	0.295542	0.453641	0.397434	0.474898	0.371375	0.173558	0.299413	0.373146	0.345774
gene1924|Gm5532	0.0150997	0.0115337	0.0185949	0.0248243	0.0199796	0.0162482	0.0212749	0.0170919	0.016457	0.0254079	0.0113758	0.00916047	0.0222351	0.0130265	0	0.02768	0	0	0.0285486	0.0156062	0.0268572	0.0259649	0.0419364	0.0286959	0.0146164	0.0241966	0.0205623	0.0241212	0	0.020584	0.0256096
gene19263|Mrvi1	0.238213	0.371416	0.342576	0.437024	0.405623	0.343998	0.495893	0.400675	0.415316	0.37531	0.533343	0.398621	0.274479	0.599824	0.357837	0.55109	0.267369	0.299891	0.259151	0.438077	0.387418	0.984509	0.494918	0.704428	0.335585	0.367463	0.439145	0.540586	0.44034	0.456138	0.44721
gene19285|2310014F06Rik	0.0347687	0.0424667	0.0502801	0.0224628	0.0440816	0.0357809	0.0458655	0.0477414	0.0362006	0.0505015	0.0511208	0.0600532	0.0454052	0.0628424	0.0262291	0.0381244	0.0369383	0.0534104	0.0392729	0.0589979	0.0448523	0.027019	0.0358585	0.0411941	0.0276472	0.0264331	0.02545	0.0404478	0.0264713	0.0257016	0.0500611
gene19288|Rassf10	0.0810285	0.0586584	0.163065	0.106248	0.116219	0.131474	0.110724	0.134959	0.106275	0.112457	0.11503	0.106745	0.0878526	0.104939	0.135119	0.133675	0.0927401	0.0896745	0.107627	0.132749	0.197318	0.0937582	0.254703	0.0894513	0.0746949	0.0889014	0.1221	0.112901	0.169745	0.117474	0.110761
gene19311|Cyp2r1	0.0201281	0.0215389	0.0151751	0.0323158	0.0104601	0.00958916	0.0152207	0.0324224	0.00717985	0.0226084	0.0243587	0.00498319	0.0100151	0.00946466	0.00305463	0.00603838	0.0110912	0	0	0.0185016	0.0163111	0.00283213	0.0323861	0.0357618	0.00956513	0	0.0450323	0.0137018	0.00561741	0.0109513	0.0109359
gene19315|Calcb	0.0387856	0.0879949	0.0606538	0.106141	0.0789338	0.0595633	0.0860576	0.105604	0.0920175	0.0384205	0.055722	0.0199646	0.0398546	0.0237397	0.0683704	0.0261762	0.0583659	0.0297204	0.0466134	0.0732585	0.0343805	0.0833331	0.265964	0.110996	0.10178	0.0883082	0.0678909	0.0288406	0.111162	0.120838	0.0863588
gene1934|Nphs2	0.0119252	0.0263671	0.0292887	0.0436017	0.0394862	0.0249392	0.0178355	0.0281002	0.030762	0.0388315	0.0238598	0.0264219	0.0558019	0.0155928	0.0499178	0.0225988	0.0168564	0.00932213	0.0174459	0.0410223	0.0260402	0.0264525	0.018589	0.0373562	0.0136608	0.0185026	0.0237374	0.017916	0.0300076	0.0242978	0.0509947
gene19354|Gm35083	0.118856	0.110795	0.19938	0.119523	0.15719	0.154413	0.173187	0.131857	0.143183	0.109578	0.21272	0.159494	0.265848	0.163642	0.17835	0.224339	0.126536	0.1733	0.115792	0.199962	0.18886	0.118153	0.0963988	0.172483	0.201796	0.139656	0.13934	0.206261	0.142442	0.125573	0.132672
gene19355|Gm35309	0.0119055	0.0387504	0.00921771	0.00789823	0.0123522	0	0.0267937	0.0249647	0.0260677	0.0114356	0.0174208	0.016352	0.0146942	0	0	0.013289	0.0065349	0.00848778	0.0120409	0	0.0211409	0.0165958	0.0252979	0.0707737	0.0278718	0.0367014	0.00537548	0.0302852	0.0292036	0.0162382	0.0311644
gene19358|Itpripl2	0.98978	1.04147	0.843227	0.950034	0.840777	1.09184	0.983225	1.15466	0.982931	1.1653	0.844496	0.579824	0.707274	0.776344	0.749485	0.829822	0.524889	0.668612	0.437537	0.63069	1.11143	1.15036	1.16082	1.15209	0.885663	0.909845	1.01876	0.963275	1.10903	0.963737	0.682268
gene19362|Tmc5	0.0432843	0.141666	0.0410291	0.255473	0.0361174	0.0956065	0.194039	0.0619817	0.0799161	0.102067	0.178417	0.136014	0.155344	0.0932157	0.0825764	0.395279	0.229789	0.291635	0.0498239	0.0821487	0.193513	0.052	0.203603	0.0988113	0.24007	0.118667	0.0983648	0.30797	0.0407296	0.0597378	0.216597
gene19375|Acsm5	0.0130174	0.0135291	0.0104731	0	0.00423268	0.00293185	0.0205579	0.0119074	0.0144841	0.0168024	0.00402059	0.0328549	0.0200647	0.0226705	0.00831616	0.00548861	0.0172054	0.011741	0.010554	0.0122751	0.0040023	0.00233919	0.00821733	0.0119129	0	0.0186956	0.0122501	0.0113277	0	0	0.00629431
gene19391|Dnah3	0.111437	0.10827	0.135964	0.165724	0.190084	0.135059	0.215732	0.224099	0.0604008	0.0959314	0.127805	0.135224	0.0970269	0.220215	0.129008	0.233159	0.215885	0.191715	0.243859	0.131077	0.258387	0.129013	0.267189	0.259357	0.167971	0.155427	0.160867	0.112852	0.189274	0.296038	0.242248
gene19392|Gm40455	0.211404	0.208755	0.452558	0.405712	0.0476983	0.126688	0.205393	0.071307	0.188196	0.250079	0.0801042	0.0237508	0.0595299	0.0555375	0.153498	0.381451	0.05286	0.0829529	0	0.29247	0.0668555	0.0630634	0.398561	0.192563	0.0909924	0.123489	0.153943	0.159739	0.276194	0.10819	0.276256
gene19395|Zp2	0.210077	0.164895	0.246775	0.24493	0.322004	0.37689	0.361772	0.298729	0.326012	0.377112	0.604899	0.481022	0.37828	0.1626	0.431414	0.548659	0.145517	0.34837	0.140011	0.265667	0.32194	0.145929	0.427327	0.270071	0.151279	0.17163	0.202969	0.158811	0.521358	0.428704	0.140466
gene19397|Anks4b	0.0429832	0.056146	0.0200649	0.0312521	0.0258457	0.0599472	0.0291466	0.0497049	0.0290744	0.0616191	0.0279621	0.0159758	0.0371194	0.0496239	0.0583198	0.055785	0.0136361	0.00956718	0.0338309	0.0084203	0.0410934	0.0443345	0.0707606	0.0528571	0.0262868	0.0237362	0.0555099	0.0684821	0.0330653	0.0257346	0.0161679
gene19408|E130201H02Rik	0.0947419	0.0705524	0.0650138	0.0733975	0.142501	0.100034	0.132093	0.167665	0.112274	0.0847245	0.0955466	0.144891	0.128923	0.138861	0.10126	0.10661	0.135808	0.100764	0.154969	0.159006	0.0940112	0.154838	0.172918	0.126861	0.0879191	0.115887	0.0939174	0.0687073	0.127203	0.131636	0.114221
gene19414|Gm5737	0.373128	0.404655	0.508025	0.557239	0.906746	0.440839	0.601781	0.622326	0.205336	0.138801	0.725727	1.06268	0.409777	0.613234	0.544445	1.2503	0.347967	0.784564	0.549822	0.753252	0.349255	0.554951	0.235569	0.39648	0.449106	0.684162	0.909282	0.759212	0.311615	0.833444	0.767197
gene19429|Gm36736	0.0566316	0.0711158	0.0694394	0.0747245	0.0718122	0.0945888	0.063742	0.0854978	0.0655903	0.0446666	0.102331	0.0445114	0.0702724	0.0890338	0.0578404	0.0525524	0.0346541	0.0505202	0.0469586	0.061565	0.072595	0.0856174	0.107853	0.0908673	0.0544446	0.0724033	0.0678377	0.0706299	0.0855139	0.0539596	0.0502726
gene19435|Scnn1g	0.011062	0.0321937	0.0212471	0.05002	0.0273955	0.0061887	0.0203063	0.0244892	0.00417877	0.00806453	0.0115316	0.008701	0.011475	0.0101634	0.0181502	0.0057411	0	0	0.0159591	0.0267482	0.0329967	0	0.0358813	0.0249825	0.0259578	0.0234588	0.0141141	0.0147588	0.0398164	0.0126491	0.0130059
gene19448|Chp2	0.0136668	0.0214338	0.0345374	0.0921122	0.0274803	0.0483764	0.0682056	0.0884861	0.0282528	0.0684134	0.0538649	0	0	0.0440874	0.0658205	0	0.0272676	0	0.0301729	0.00667866	0.0656841	0.0350653	0.0927631	0.0709944	0.0635955	0.0566864	0.0353519	0.0630397	0.0486424	0.0792814	0.0377331
gene19449|Gm29903	0.0313316	0.0280718	0.0176353	0.0369222	0.0103944	0.0358136	0.013301	0.0246925	0.0167587	0.0315147	0.0154841	0.0101721	0.0245946	0.020563	0.0422108	0.0292465	0.0171737	0.0268783	0.0234897	0.016749	0.0363616	0.0284875	0.0316702	0.0122317	0.0193401	0.0277092	0.0204828	0.0269035	0.0102783	0.00780469	0.0217535
gene19459|Gm6905	0.00223669	0.00281437	0.0110254	0.00470992	0.00423812	0.0030956	0.00286217	0.0056728	0.00453903	0.00392812	0.00458928	0.00253222	0.00250254	0.00522523	0.0156547	0.00188872	0.00279598	0.0166437	0.00631831	0.0152112	0.00177191	0.00426098	0.00490348	0.00248087	0.000664898	0.00291816	0.00583568	0.00108334	0.00212116	0.0025467	0.00266587
gene19467|Gm30335	0.00915083	0.0164228	0.0158722	0.018408	0.0127767	0.00928481	0.015561	0.0261479	0.00846931	0.00901764	0.02563	0.00903336	0.0207412	0.0135773	0.00267529	0.00989808	0.00813578	0.00299089	0.0181647	0.0158734	0.0203786	0.00164656	0.0152167	0.00751072	0.0217107	0.00887328	0.0127037	0.0143036	0.00557733	0.0189708	0.0111787
gene19472|Gm30501	0.110615	0.141965	0.195521	0.243309	0.171802	0.133772	0.173763	0.2295	0.144628	0.234358	0.165089	0.214729	0.256533	0.176765	0.13734	0.162513	0.213553	0.161933	0.134579	0.175916	0.13916	0.116244	0.129532	0.120053	0.144654	0.14998	0.205212	0.122453	0.164857	0.242085	0.13914
gene19483|Il21r	0.336945	0.339421	0.254252	0.464817	0.30653	0.227755	0.323314	0.307531	0.395116	0.341568	0.251164	0.191126	0.327336	0.2002	0.340095	0.438462	0.187731	0.336787	0.263657	0.201895	0.492076	0.602709	0.439231	0.494808	0.414383	0.570813	0.527063	0.303422	0.595649	0.472215	0.597879
gene19495|Lat	0.272728	0.424669	0.457291	0.452188	0.513406	0.543845	0.710596	0.397925	0.417455	0.48626	0.818437	1.31113	0.880209	0.651974	1.00294	0.806342	1.06543	1.00246	0.53174	0.766164	0.600116	0.541212	0.425675	0.578804	0.611692	0.476426	0.483081	0.509783	0.380275	0.541333	0.418045
gene19496|Mir7058	0.00172294	0.0132754	0.0134751	0.00934529	0.0260238	0.0172796	0.0106732	0.0200439	0.0276722	0.0183326	0.0300613	0.107931	0.0549225	0.0114293	0.0331643	0.0538383	0.0196195	0.0508985	0.0409151	0.0205625	0.0473627	0.00863418	0.00266218	0.0138892	0.00972082	0.0942349	0.0399895	0.0467235	0.0217135	0.0319943	0.0190163
gene1952|Gm30694	0.703576	0.17429	0.384853	0.13554	0	0.211636	0.235096	0.294273	0.137769	0.117383	0.13781	0.620506	0.880651	0.203692	0.90015	0.410087	0.401628	0.66885	0.108552	0.195109	0	0	0.396366	0.328503	0	0.436024	0.407488	0.0810477	0	0.0801192	0.201815
gene19546|AI467606	0.13457	0.121409	0.146675	0.153388	0.128637	0.127154	0.144379	0.191031	0.139458	0.145925	0.130545	0.123215	0.142581	0.0946386	0.112667	0.146646	0.116694	0.128373	0.124027	0.135102	0.138841	0.169922	0.196698	0.197235	0.146787	0.136893	0.199541	0.150094	0.13952	0.130437	0.0768538
gene19547|Qprt	0.0573457	0.0388967	0.0404391	0.0937156	0.0872807	0.0777938	0.127855	0.119458	0.0394028	0.0602695	0.11042	0.0321712	0.100135	0.0594234	0.102413	0.062433	0.064695	0.0614757	0.0534663	0.136268	0.0534525	0.133909	0.080718	0.0732401	0.0695584	0.109165	0.084873	0.0916329	0.0173723	0.0919721	0.050763
gene19548|Spn	0.0167107	0.0848585	0.0840725	0.091485	0.0659107	0.0540283	0.0924604	0.0388201	0.134247	0.138847	0.0818584	0.0723639	0.0586502	0.0567857	0.0628722	0.0630954	0.0240804	0.0659573	0.0407237	0.0623014	0.014442	0.0842795	0.0742256	0.0195689	0.00693057	0.0409539	0.0957592	0.134628	0.0599648	0.0968297	0.0524089
gene19559|Gm17511	0.386141	0.340413	0.459701	0.359062	0.400019	0.396696	0.416937	0.272521	0.274349	0.428708	0.586296	0.948338	0.390277	0.753852	0.688127	0.465878	0.582322	0.653266	0.468701	0.42068	0.427655	0.278428	0.421252	0.285883	0.333817	0.425523	0.42778	0.35163	0.287939	0.339558	0.429597
gene19561|Itgal	0.051212	0.0360244	0.0310444	0.0905168	0.0913211	0.110548	0.0986432	0.121699	0.0540024	0.0572532	0.0497071	0.0735407	0.0435176	0.0146602	0.082482	0.0679302	0.0231875	0.0624473	0.0226614	0.0575743	0.0467787	0.0771784	0.116446	0.0613396	0.134776	0.072228	0.151684	0.0480024	0.0632184	0.13808	0.0845039
gene19583|1700120K04Rik	0.048946	0.0643749	0.050891	0.0438001	0.061522	0.0409942	0.0590328	0.0712708	0.0767806	0.0397959	0.0501963	0.0553858	0.0941232	0.031494	0.0635281	0.0721565	0.0479387	0.0863728	0.0715809	0.0512496	0.0756084	0.062205	0.0395728	0.0703108	0.0619422	0.0683202	0.0557078	0.0776082	0.0612196	0.0621125	0.0972002
gene19585|Gm39089	0.0865255	0.103419	0.107538	0.136514	0.0775767	0.106746	0.109468	0.107455	0.123484	0.0582874	0.0486326	0.155196	0.070513	0.0828277	0.101632	0.109042	0.0977491	0.149817	0.102359	0.069527	0.131831	0.14476	0.134092	0.11122	0.099322	0.105321	0.142224	0.0895052	0.0631455	0.119938	0.117687
gene1960|Sec16b	0.0707096	0.0681686	0.0548586	0.0978224	0.0643742	0.0640908	0.0765504	0.0766443	0.0826088	0.07429	0.0862466	0.0602736	0.0915108	0.057128	0.072143	0.0644101	0.0716647	0.0631849	0.0825775	0.0392529	0.0497114	0.0778174	0.0564898	0.0724656	0.0701872	0.0564193	0.0609843	0.0540972	0.0394121	0.0671156	0.0741073
gene19607|Trim72	4.49451	7.82105	6.57893	8.05362	6.45195	5.45303	7.60264	8.16306	8.61956	7.304	10.4915	9.78855	7.19431	8.55847	8.5986	7.05398	8.04847	6.21841	6.8562	6.95424	7.87289	6.47143	10.3084	8.07834	7.14738	9.85117	9.47205	6.06607	8.6712	8.87168	7.5905
gene19612|LOC108167515	0.0374605	0.0116259	0.019939	0.0106824	0.00900076	0.0209584	0.0239975	0.0217496	0.015686	0.0185725	0.0216434	0.0220734	0.0109398	0.0472747	0.0327336	0.017175	0.00908692	0.0348959	0.0546738	0.0385913	0.0270087	0.0434008	0.0441968	0.033349	0.052694	0.0382244	0.0179368	0.0505018	0.0222232	0.0251542	0.0401143
gene19613|Itgax	0.0365714	0.0149426	0.0114353	0.0183461	0.0217456	0.015677	0.0250395	0.0135458	0	0.0140349	0.0189377	0.00762116	0.0145864	0	0.00955126	0.0260619	0.0250207	0.0158262	0.0146247	0.0248944	0.0054017	0.0277695	0.0094786	0.0102565	0.013911	0.0155888	0.0147168	0	0.00966415	0.0261262	0.0236212
gene19641|Gm4768	0.423628	0.0221937	0.576351	0.098686	0.346992	0.760977	0.372988	0.401591	0.504295	0.179915	0.260464	0.0908199	0.301651	0.0953997	0.42187	0.0974316	0.201076	0.680669	0.364553	0.418767	0.443078	0.475241	0.280025	0.517414	0.555627	1.10836	0.272113	0.567714	0.590032	0.273649	0.414814
gene19644|Gm33027	0	0.0367699	0.0570656	0.0163338	0.0339453	0.0397838	0.0545071	0.0436555	0.0586234	0.067695	0.0583832	0.0245637	0	0.0336243	0.101353	0.0906875	0.053107	0.0351442	0.0266988	0	0.0356607	0.0391568	0.141257	0.112692	0.0233234	0.0560305	0.113341	0.0829936	0.0996839	0.0759544	0.165018
gene19660|Gm5903	0.107156	0.169425	0.168521	0.155401	0.111573	0.125999	0.157603	0.196758	0.149043	0.171994	0.130135	0.0650556	0.0967224	0.106273	0.146355	0.101005	0.135763	0.0535031	0.150123	0.272957	0.175147	0.179788	0.203096	0.233592	0.183207	0.189049	0.204013	0.190406	0.195924	0.160215	0.144031
gene19661|Gm33771	0.349469	0.161903	0.278428	0.370454	0.17769	0.228183	0.270626	0.38663	0.151165	0.192805	0.230523	0.305481	0.287747	0.302036	0.185005	0.316019	0.250809	0.333421	0.267487	0.274417	0.262284	0.18723	0.306815	0.383687	0.172669	0.2461	0.137796	0.249029	0.16093	0.242322	0.334601
gene1968|Pappa2	0.0378547	0.0702049	0.0413249	0.123533	0.0171464	0.056087	0.0707115	0.0786404	0.0568652	0.0302853	0.0593412	0.0433458	0.0491256	0.0395028	0.0543108	0.0658743	0.0242435	0.0505042	0.0268897	0.0734762	0.147817	0.181062	0.212404	0.0851468	0.0417933	0.0688149	0.0727516	0.0595974	0.06588	0.0618248	0.0427913
gene19682|1700007K09Rik	0.264045	0.203733	0.346956	0.294979	0.235504	0.558123	0.140166	0.275756	0.401976	0.228662	0.229134	0.177922	0.176585	0.316329	0.439232	0.214299	0.353396	0.396601	0.271567	0.348169	0.419422	0.441175	0.0545757	0.326754	0.186179	0.138361	0.144167	0.1856	0.287454	0.231231	0.187493
gene19689|Gm39099	0.1034	0.135136	0.315749	0.233185	0.283965	0.197492	0.257415	0.244761	0.142525	0.0934897	0.184385	0.197113	0.0311779	0.111411	0.0811032	0.299969	0.13654	0.16324	0.0995185	0.126742	0.190135	0.153489	0.208441	0.150155	0.124306	0.193467	0.225717	0.239675	0.227627	0.223781	0.224119
gene19697|Gm34725	0.203334	0.990265	1.22249	1.08429	0.369202	0.341095	0.890021	1.05165	0.755965	1.20268	0.670211	0.867795	0.299895	0.824652	0.706112	0.532821	0.42412	0.662016	0.841151	0.428872	0.816166	0.466484	1.30396	1.12851	0.937836	0.634032	0.758606	1.31707	0.989225	1.00067	1.60967
gene19705|Gm35147	0.0258636	0.0099743	0.00780402	0.0319241	0.0387858	0.0417114	0.0134538	0.0053784	0.0155077	0.0114057	0.0177907	0.0107691	0.0322306	0.0333823	0.0198524	0.019095	0	0	0.0185411	0.016553	0.0267571	0.0274682	0.0388091	0.0120804	0.0155032	0.0146734	0.0217907	0.0185888	0.0500212	0.00613211	0.0312071
gene19707|Gm4587	0.00499792	0.00590868	0.00908691	0.00690995	0.00496624	0.00465031	0.00722177	0.00445902	0.00732091	0.0083734	0.00830861	0.00399521	0.00739763	0.00692929	0.00764857	0.0054206	0.00764075	0.00548168	0.0109983	0.00377924	0.00241658	0.00559316	0.0088405	0.00666354	0.00888802	0.00900032	0.00758172	0.0031083	0.00424696	0.00704694	0.0082757
gene19747|Gm36356	0.355215	0.429773	0.414171	0.261588	0.23957	0.373106	0.449298	0.39623	0.260119	0.279587	0.391005	0.501886	0.526581	0.166101	0.252247	0.37775	0.360737	0.299366	0.379187	0.204081	0.480357	0.474563	0.557282	0.293145	0.319367	0.387016	0.383342	0.340882	0.407811	0.317142	0.423831
gene19752|Mki67	0.236826	0.264292	0.321511	0.32313	0.223643	0.227006	0.317954	0.31883	0.227173	0.31385	0.241522	0.267584	0.257946	0.272896	0.230295	0.252277	0.265292	0.223978	0.228891	0.189039	0.261548	0.253677	0.308562	0.261136	0.327328	0.277738	0.267907	0.308521	0.283395	0.250216	0.236913
gene19763|Gm5904	2.17798	2.28648	1.81045	2.17563	1.69459	3.05211	2.07397	1.56841	1.7996	2.54737	2.66721	2.72529	1.77103	2.42081	1.8264	3.12726	2.98113	2.83545	2.07879	2.94577	2.37244	2.38076	2.13184	2.3725	2.13076	2.35468	2.20636	3.16504	2.4355	1.87518	1.90366
gene19771|Ebf3	0.274518	0.280177	0.218058	0.067145	0.22601	0.0870318	0.138074	0.338704	0.0649683	0.156799	0.0772108	0.10034	0.115975	0.0330822	0.154561	0.110517	0.206009	0.0831218	0.230029	0.076667	0.0611179	0.555613	0.34599	0.215519	0.0778755	0.118711	0.0742787	0.0190753	0.0949738	0.0816209	0.277396
gene19784|Gm30874	0.0468194	0.169095	0.135402	0.0428733	0	0.093374	0.14126	0	0.0261069	0.0901277	0.0392163	0.0394544	0.107752	0.149699	0.106875	0.167316	0.075869	0.0663267	0.129949	0.141498	0	0.0557931	0.0763914	0.127436	0.0252419	0.0455875	0.0692475	0	0.116735	0.1645	0.0440979
gene19789|Gm9358	0.0371319	0.0149696	0.0146412	0.0254248	0.0210701	0.0163362	0.034189	0.012997	0.0118984	0.0130232	0.0240979	0.0239075	0.00988692	0.0235553	0.0231597	0.0137672	0.0098788	0.0152631	0.0161562	0.0173587	0.0269109	0.0183536	0.0288296	0.0239615	0.0264402	0.0207586	0.0259938	0.0294007	0.0169217	0.0154117	0.0247264
gene19808|Gm7380	0.037413	0.0295306	0.0579712	0.0455986	0.0383177	0.0598442	0.0262586	0.0381253	0.0184686	0.0245498	0.0165693	0.0643807	0.00359395	0.0567113	0.0219195	0.0582386	0.0245645	0.0339646	0.00557462	0.0201152	0.0344903	0.0167906	0.0261239	0.0432614	0.032291	0.0597987	0.0462372	0.015008	0.0031746	0.021865	0.0137121
gene19811|Gm4974	0.0890007	0.0698698	0.00549776	0.0359216	0.0714428	0.0670302	0.0978625	0.0610647	0.0129755	0.0348213	0.0332971	0.0228326	0.0241323	0.0422428	0	0.0218243	0.0200443	0.0191203	0.0647347	0.0770842	0.0133523	0.0873669	0.0531986	0.0381015	0.0315899	0.0290754	0.0254355	0.0369179	0.0262705	0.0307695	0.0556318
gene1983|4930523C07Rik	1.18488	1.23838	1.49514	1.49847	1.51499	1.4151	1.78021	1.26099	1.67913	1.45937	1.61292	1.44707	1.36878	1.80525	1.42234	1.26102	1.20605	1.51098	1.19156	1.37111	1.69786	1.67139	1.54903	1.40133	1.55874	1.67385	1.13507	1.56002	1.84754	1.94676	1.31264
gene19832|Cd163l1	0.11077	0.138256	0.167475	0.125379	0.134892	0.0871725	0.158916	0.138768	0.114631	0.136782	0.199754	0.253898	0.316195	0.133915	0.147585	0.228146	0.271081	0.154985	0.127143	0.155022	0.0877748	0.0939023	0.0675395	0.121296	0.103087	0.0901076	0.141051	0.0994262	0.0935328	0.0976441	0.0758569
gene19834|5830411N06Rik	0.036385	0.0436873	0.0677782	0.02547	0.0588888	0.0203812	0.0377462	0.0212115	0.0724642	0.0261228	0.0573239	0.0188606	0.0737503	0.0746237	0.0714505	0.0324823	0.0851189	0.024669	0.0140801	0.0369833	0.0169684	0	0.0257245	0.0439873	0.0753639	0.0246978	0.0575011	0.0455144	0.0218149	0.0454319	0.0302064
gene1985|Tnn	0.0229525	0.0182387	0.0233871	0.0230767	0.0125457	0.024222	0.0392544	0.0337805	0.0198853	0.0108781	0.0341246	0.010855	0.0319125	0.0225044	0.0283082	0.00526738	0.00910514	0.0202578	0.019913	0.0296981	0.0247906	0.0377245	0.0331401	0.0187212	0.0171353	0.00994227	0.0117519	0.0100141	0.0110308	0.0234425	0.0171061
gene19850|Olfr538	0.0135412	0.0172739	0.00974129	0.0080834	0.00691913	0.00194519	0.00727576	0.00549744	0.00158665	0.0043962	0.00737961	0.00404026	0.0199329	0.00934165	0.00744728	0.00974677	0.0103966	0.00288696	0.00595723	0.0029893	0.019858	0.00169091	0.00214193	0.00394175	0	0.00665704	0.00268145	0.00700599	0.0161406	0.00282394	0.00560855
gene19852|Olfr61	0	0.013604	0.0364274	0.0381571	0.00409478	0.0166499	0.0326904	0.0155885	0	0.0216967	0.0310251	0.019095	0.0723216	0.00915022	0.00326346	0.00945473	0.0173675	0.0262932	0.0505462	0.0270921	0.000410041	0.00886908	0	0.00415145	0.0116295	0.0405728	0.0394612	0.0269645	0.00342263	0	0.021108
gene19861|Syce1	0.554164	0	0.609643	0.435783	0.358035	0.361	0.307077	0.0252124	0.143324	0.125411	0.340028	0.820451	0.398394	0.266386	0.351217	0.724647	0.361481	0.495996	0.521694	0.241311	0.269991	0.155761	0.313663	0.271123	0.480301	0.526062	0.263156	0.465266	0.493253	0.486138	0.488457
gene19864|Urah	0.194386	0.126235	0.124698	0.143135	0.226495	0.158934	0.243901	0.314803	0.17172	0.170958	0.147561	0.14906	0.0285622	0.179274	0.300267	0.234226	0.14069	0.417896	0.104206	0.232539	0.171553	0.128342	0.209811	0.204725	0.189869	0.199414	0.202382	0.178299	0.114983	0.183153	0.232998
gene19867|Odf3	0.00959745	0	0.0123152	0.00884979	0.0193269	0.0186089	0.00791983	0.0255441	0.00231794	0.0112715	0.021944	0.0339601	0.0203454	0.0154098	0	0.0156429	0.00482583	0.0130366	0.0119015	0.0242228	0.0100309	0.0271761	0.00290346	0.00859828	0.00697925	0.016969	0.0117839	0.0121607	0.00384027	0.00983406	0.0127004
gene19875|Nlrp6	0.205494	0.122305	0.154082	0.172046	0.206888	0.210226	0.211516	0.157131	0.173958	0.253125	0.299623	0.257632	0.182404	0.353085	0.140251	0.239369	0.136249	0.261389	0.284127	0.22497	0.214534	0.193019	0.186468	0.141749	0.138354	0.265103	0.14921	0.20731	0.192397	0.176457	0.252235
gene19880|Gm7514	0.0228855	0.0176462	0.0144545	0.010253	0.0165532	0.0298483	0.0232589	0.0251137	0.0180986	0.0253422	0.0206236	0.0237905	0.0126541	0.0168442	0.0143687	0.0257205	0.0189526	0.0259497	0.0182444	0.0129971	0.0141701	0.0234118	0.00538394	0.0191857	0.021132	0.0101319	0.0402345	0.0267977	0.0220227	0.0277674	0.0142291
gene19883|Ifitm6	0.0118241	0	0.00814254	0.00241565	0.0108692	0	0.00840582	0.00888201	0.00213523	0.0069228	0.00438465	0.0112547	0.0112088	0.00377561	0.00566816	0.0101827	0.00742168	0.00198903	0.0103079	0.00750382	0.00986178	0.00934367	0.0101705	0	0.00379284	0.00338175	0.00305517	0.00489032	0.00263098	0.0080849	0.00978211
gene19886|Pkp3	0.115598	0.103045	0.0264468	0.600889	0.11616	0.159026	0.304285	0.349331	0.311226	0.187326	0.11299	0.352571	0.248612	0.0832008	0.167335	0.298636	0.0416515	0	0.141156	0.486492	0.0786119	0	0.163641	0.0799157	0.239127	0.10695	0.0800307	0.0432493	0.219615	0.101518	0.599636
gene19887|Sigirr	0.455453	0.429361	0.331093	0.301848	0.346502	0.434101	0.468151	0.44707	0.375182	0.389328	0.416676	0.437853	0.435896	0.381884	0.410986	0.498232	0.299585	0.432982	0.403221	0.48389	0.359667	0.387062	0.492223	0.420474	0.362143	0.352003	0.422699	0.371417	0.42595	0.463422	0.383943
gene19889|Gm33560	0.061606	0	0.278534	0.330837	0.0716541	0.154933	0.146783	0.164881	0.0725635	0.11958	0.198968	0.131004	0	0.125826	0	0.508047	0.0599459	0	0.145485	0.319924	0.218726	0.078467	0.176837	0.201133	0.167994	0.0814255	0.240691	0	0.081857	0.139268	0.0452482
gene19896|Rassf7	1.19969	0.887185	0.890588	1.61974	1.43208	0.848146	1.19526	0.929708	0.960424	1.04479	1.69769	1.83717	1.26404	1.39917	1.39649	1.94294	0.717944	2.61792	1.31503	1.05217	1.19737	1.69808	0.980702	0.955091	1.23227	0.909337	0.887102	0.959961	1.08974	1.04775	1.46638
gene19902|Drd4	0.055395	0.068685	0.0295077	0.0476742	0.118278	0.0399683	0.0788422	0.0801194	0.0532234	0.0417354	0.0668978	0.125455	0.0691688	0.0658544	0.080653	0.074842	0.137326	0.102029	0.0819532	0.0679413	0.0647711	0.0537645	0.0504575	0.0295686	0.0398576	0.0289915	0.0473048	0.0426597	0.04332	0.0807736	0.0774324
gene1991|Gm6177	0.0260367	0.00954025	0.0278436	0.0170597	0.0177751	0.0165255	0.0193544	0.01436	0.0116424	0.0301905	0.0338951	0.0223286	0.0306566	0.0399863	0.0285243	0.014159	0.0228472	0.0342328	0.0275978	0.0164719	0.0160833	0.0168963	0.0248534	0.0142343	0.0082389	0.00868602	0.0275726	0.020163	0.0157018	0.0196219	0.038638
gene19925|Muc6	0.389202	0.3946	0.409481	0.453256	0.395362	0.343476	0.668361	0.523763	0.425954	0.498501	0.484511	0.337477	0.536688	0.719447	0.356807	0.467325	0.396094	0.111016	0.47962	0.396244	0.592341	0.274783	0.51482	0.480492	0.54472	0.395913	0.497137	0.500856	0.406747	0.418108	0.472981
gene19939|Gm29735	0.0222959	0	0.0274154	0.0318169	0	0.042726	0.0178644	0	0.0215688	0	0.0446399	0.0261536	0.0275191	0.00877745	0.026777	0.0272081	0.0416474	0.0174287	0.00816905	0.00762525	0.0468151	0.0170141	0.039968	0.0161653	0.0348755	0.0259463	0.0242818	0.0280208	0.0530988	0.0340973	0.0335144
gene19947|LOC108167506	0.00595072	0.00740137	0.0123535	0.0162434	0.0184071	0.015985	0.0155464	0.0209528	0	0.019997	0.00893569	0.0266714	0	0.0175699	0.017431	0.0145237	0.018106	0.0174445	0.00965728	0.0266547	0.0123468	0.0362707	0.0104565	0.0322452	0.00956401	0.0147408	0.0162025	0.013807	0.014424	0.008532	0.0351636
gene19952|LOC108167358	0.0210717	0.0262092	0.0215937	0.0575189	0.0206579	0.0150934	0.0522813	0.0488388	0.0203838	0.0078683	0.049221	0.0141498	0.00462608	0.0206895	0.0278092	0.0342857	0.0389909	0.016472	0.0620897	0.0289954	0.0350581	0.0241215	0.0509634	0.0495083	0.0271555	0.0306771	0.0229485	0.0432348	0.00837176	0.024169	0.0238606
gene19955|Gm5054	0.00243858	0.00305092	0.00018806	0.000161101	0.00259284	0.00263567	0.00234466	0.00493543	0.00711889	0	0.00344758	0.00494109	0.00774927	0.00577703	0.00638687	0.00598694	0.0109973	0.000175994	0.00046591	0	0.000774416	0.0112153	0.012062	0	0.00735173	0.0028546	0.00165014	0.011249	0.00292395	0.00274742	0.00277774
gene19965|H19	0.0316207	0.10101	0.00855199	0.0555432	0.046859	0.0269521	0.0284485	0.0490614	0.0377023	0.0168748	0.0704235	0.0632806	0.00975161	0.114842	0.050362	0.219012	0.0193636	0.0970392	0.0257372	0.0596316	0.0408199	0.0394167	0.0151687	0.0188078	0.0219841	0.0204958	0.0391942	0.0381516	0.00387141	0.0148744	0.0268225
gene19974|Gm7290	0.434984	0.245953	0.286603	0.284996	0.301776	0.233831	0.164833	0.21635	0.208104	0.306402	0.399047	0.616866	0.286089	0.650504	0.500069	0.317776	0.343782	0.589264	0.308152	0.335969	0.145907	0.407138	0.221948	0.335366	0.247685	0.188344	0.243763	0.328438	0.2466	0.185941	0.233737
gene19995|Tnfrsf26	0.0241453	0	0.0237174	0.029036	0.0357291	0.0259433	0.036626	0.00971641	0.0350355	0.0108182	0.00966839	0.0194542	0	0.0221414	0.00628668	0.0147324	0.0216493	0.0396373	0.0106793	0.0248886	0.0434349	0.0231498	0.0282283	0.0209153	0.0124105	0.00558616	0.0157776	0.0162792	0.0229903	0.0498167	0
gene19996|Tnfrsf22	0.836651	0.615906	0.746301	0.89238	1.0045	0.719531	0.995307	0.926069	0.779776	0.992313	0.849327	0.892931	1.0158	1.13809	0.730618	0.698584	0.543095	1.05923	0.984208	0.691455	1.09525	1.05503	1.35753	1.20682	0.651739	0.931314	1.29469	1.23278	0.970318	1.18983	1.26875
gene19997|Tnfrsf23	10.9675	12.326	12.4585	14.9942	15.1844	12.9939	19.1614	17.6731	9.13185	11.8734	11.3128	7.00307	9.83662	9.324	7.10694	8.05398	7.38005	11.2209	10.2588	10.4529	16.9446	17.5772	20.363	22.0159	13.7911	23.1386	20.0412	11.9349	16.4226	20.3561	14.329
gene20014|Fadd	8.2203	8.04667	9.50307	7.61814	6.83111	9.63725	9.30742	8.81348	9.06845	8.13391	8.21688	5.9119	7.56354	9.33288	6.68699	8.01172	7.46333	9.6796	7.87972	7.71594	7.52906	10.0042	8.42801	11.2336	10.0385	9.84107	11.094	8.0192	7.80107	9.9731	10.6601
gene20029|Mrgprf	0.0376116	0.0734387	0.00802587	0.0393726	0.0470052	0.0492092	0.0455694	0.0842688	0.040433	0.0247261	0.110511	0.0545492	0.0462136	0.0700942	0.0671264	0.0516875	0.021224	0.0520631	0.0326502	0.0399553	0.0383665	0.0653672	0.0657527	0.0660693	0.0330316	0.0244914	0.0733052	0.0194305	0.0621376	0.0377968	0.022902
gene20037|Gm30220	0.0097679	0.0273343	0.00900823	0.0326625	0.0176122	0.0258985	0.00704377	0.0191867	0.0288414	0.0136765	0.0141784	0.0195596	0.0214214	0.0173038	0.0073838	0	0	0.00379393	0.0182022	0.0246678	0.0194089	0	0.0363879	0.00794381	0	0.00960131	0.0144709	0.0189302	0	0.00560185	0.028876
gene20058|Mcemp1	1.6139	0.915994	1.63171	0.242158	0.325875	0.408228	0.801443	1.13392	0.829396	1.42368	1.60552	1.101	1.02836	0.772989	1.48822	0.697505	0.640622	0.428423	0	3.17381	1.4433	1.60087	4.14183	1.77815	2.02847	1.40189	0.896981	0.187938	1.14899	0.420358	0
gene20066|Cd209a	0.0670673	0.0783101	0.131948	0.16372	0	0.0720607	0.295639	0.187817	0.0922763	0.210341	0.134275	0.213442	0.0723955	0.189347	0	0.0327359	0	0.15728	0.0889878	0.0765412	0.48037	0.444181	0.328945	0.447384	0.276174	0.24864	0.204343	0.311208	0.191669	0.215023	0.393293
gene20070|Cd209b	0.00737736	0.0088818	0.0120957	0.0238535	0.0155956	0.00346449	0.0106399	0.00989549	0.0178414	0.00413196	0.0121062	0.0185753	0.0132731	0.0464682	0.0206397	0.0147752	0.0082522	0.0057503	0.00790148	0.0158729	0.0116993	0.0133768	0	0.0286737	0.0158276	0.0157393	0.0361565	0.00851576	0.00439672	0.0253853	0.0139099
gene20091|Gm7434	0.0105809	0.00837786	0.00913109	0.0110652	0.00683804	0.0118279	0.000825862	0.00667847	0.00713611	0.00166714	0.0121271	0.0261611	0.0236474	0.0162681	0.0125649	0.024997	0.0117676	0.0297543	0.0098645	0.0124207	0.00811088	0.00663187	0.00694126	0.00984711	0.0201689	0.0132586	0.015539	0.00457037	0.0106343	0.00225074	0.0172056
gene20092|Gm6070	0.276213	0.136227	0.302607	0.218744	0.228065	0.178468	0.281929	0.0914416	0.236085	0.277769	0.247082	0.246366	0.183464	0.354743	0.344976	0.275545	0.293456	0.266353	0.206878	0.310363	0.184124	0.188183	0.0953716	0.193913	0.132039	0.10046	0.112968	0.216455	0.0971893	0.176167	0.175126
gene20097|Gm30502	0.221179	0.235806	0.140656	0.140235	0.203575	0.169846	0.21967	0.221904	0.320172	0.243242	0.259009	0.181601	0.160651	0.136219	0.233656	0.247203	0.173412	0.112695	0.112962	0.278921	0.223235	0.257738	0.179133	0.151368	0.31695	0.214274	0.206334	0.238985	0.266371	0.270552	0.228512
gene20099|Gm6410	0.0610853	0.110797	0.0822991	0.122858	0.0926624	0.196165	0.0905517	0.0463334	0.101487	0.136526	0.046743	0.128579	0.0990719	0.0800958	0.0837027	0.0534904	0.0286578	0.169541	0.0772901	0.176603	0.131109	0.0752647	0.137085	0.0583663	0.0811227	0.113517	0.0607699	0.0508506	0.0742707	0.13826	0.16066
gene20100|Gm2676	0.477043	0.41775	0.500616	0.449102	0.612447	0.552417	0.52642	0.443649	0.496076	0.470105	0.602442	0.741664	0.577196	0.612543	0.612025	0.554513	0.715989	0.42733	0.485151	0.612452	0.480127	0.465975	0.435922	0.429504	0.615106	0.446158	0.443416	0.439493	0.317577	0.545718	0.496231
gene20102|Shcbp1	0.0658086	0.0639239	0.0642464	0.0976099	0.0960074	0.0470749	0.0936287	0.0943466	0.072142	0.076066	0.102274	0.150263	0.0432424	0.0869234	0.0629111	0.117209	0.0668574	0.0571259	0.0915069	0.144618	0.0501871	0.0655047	0.0436341	0.102375	0.0899351	0.0782762	0.0835542	0.106729	0.0718778	0.0835885	0.119708
gene2012|Fasl	0.0275506	0.0126572	0.0169512	0.00537186	0.0357025	0.0128517	0.0212138	0.0374599	0.0250039	0.00772051	0.0410757	0.017314	0.0371755	0.0162568	0.0266513	0.0378504	0.0298547	0.00808245	0.0106701	0.0142267	0.051542	0.029204	0.0458736	0.0224225	0	0.0342004	0.00562999	0.0428785	0.0408617	0.0155094	0.0234149
gene20132|Tnfsf13b	0.13892	0.149679	0.193911	0.170767	0.186173	0.246814	0.162805	0.205684	0.201827	0.159785	0.178151	0.230734	0.23354	0.166898	0.227773	0.191464	0.184001	0.155839	0.240003	0.15487	0.17561	0.220271	0.219613	0.176904	0.13261	0.16005	0.144576	0.132819	0.123072	0.20735	0.151019
gene20143|B930025P03Rik	0.0568223	0.0412801	0.016198	0.0300055	0.0617653	0.029332	0.0154196	0.0257701	0.0292471	0.0232977	0.0202784	0.0262706	0.0333565	0.0219764	0.026975	0.0251866	0.0314651	0.0207734	0.0477603	0.0305317	0.0477643	0.0528827	0.044033	0.0887675	0.0337909	0.0533014	0.0339267	0.0228804	0.0327189	0.0319931	0.0354577
gene20144|Gm2814	0.242493	0.341292	0.397714	0.299077	0.330844	0.292592	0.251646	0.264141	0.279195	0.48458	0.352445	0.497502	0.296239	0.307876	0.241711	0.167432	0.587942	0.318174	0.239987	0.250045	0.271821	0.188468	0.128326	0.556085	0.27938	0.478809	0.364869	0.254295	0.599149	0.378062	0.341439
gene20145|4833411C07Rik	0.459507	0.353597	0.212511	0.274127	0.443372	0.266019	0.32163	0.357837	0.270096	0.366734	0.280529	0.848815	0.595701	0.468931	0.33341	0.501723	0.144573	0.619396	0.431151	0.244716	0.270523	0.219165	0.207983	0.223413	0.360667	0.42115	0.270017	0.304764	0.0984794	0.129374	0.256918
gene20147|3930402G23Rik	0.0210236	0.0434724	0.0268261	0.0120802	0.059752	0.0392075	0.0691075	0.0369694	0.0106773	0.0261091	0.0436017	0.0537744	0.0148942	0.0344551	0.0211481	0.0716	0.0425707	0.0322558	0.0244101	0.0373328	0.0689768	0.0210419	0.0315025	0.0333921	0.0235134	0.0320866	0.0253393	0.027645	0.0431422	0.0371366	0.0268356
gene20154|Rab20	0.276617	0.175671	0.275542	0.275895	0.401484	0.134826	0.233143	0.387454	0.235485	0.106868	0.616365	0.435116	0.273541	0.430302	0.279078	0.717847	0.282075	0.342048	0.276191	0.45847	0.181172	0.53366	0.221012	0.218245	0.265687	0.452362	0.390328	0.435844	0.148763	0.491065	0.528091
gene20155|E230013L22Rik	0.0181488	0.018788	0.0185972	0.0176506	0.069485	0.0306272	0.0614496	0.0592912	0.0131671	0.0116269	0.0745558	0.0739088	0.0132913	0.103715	0.0618932	0.120161	0.0135606	0.0889886	0.0250846	0.0371659	0.00302291	0.0700977	0.00998517	0.0267129	0.0390014	0.0622364	0.105257	0.0695821	0.0247441	0.0853844	0.117265
gene20173|Gm33029	0.0421803	0.0786916	0.103733	0.20594	0.0544187	0.0885091	0.0811095	0.14409	0.061023	0.317053	0.021112	0.207289	0.25612	0.124537	0.153077	0.140338	0.0472755	0.111285	0.139645	0.152355	0.0843082	0.118008	0.123284	0.113941	0.104721	0	0	0.0978634	0.12569	0.209969	0.047762
gene20194|F7	0.106726	0.0699328	0.0691412	0.0915342	0.0893655	0.109942	0.181137	0.230923	0.0503818	0.0918294	0.211308	0.221846	0.204066	0.207822	0.0458174	0.0858954	0.109612	0.138758	0.167839	0.0726427	0.0562761	0.144084	0.148126	0.228081	0	0.0490493	0.105429	0.0625216	0.0979038	0	0
gene20207|Adprhl1	0.00518776	0	0.00465621	0.00276354	0.00739395	0.0172134	0.00369049	0.00340217	0.0059309	0	0.0112864	0.0122799	0.00681337	0.0132062	0.0098801	0.0308802	0.00186945	0.0115805	0.00558384	0.00637601	0.00716817	0.0141441	0.00942854	0.0254937	0.0065076	0.0120398	0.00962336	0.0116979	0.00601863	0	0.0111582
gene20215|1700029H14Rik	0.019561	0	0.0285001	0.0203987	0.0320197	0.0334781	0.0189692	0.0192864	0.0414337	0.0148133	0.0208819	0.0441872	0.0560005	0.0560594	0.0150611	0.0389989	0.0483837	0.0298952	0.00896387	0.0119233	0.0216532	0.038921	0.0263698	0.0210336	0.0100328	0.0206891	0.0252603	0.0104314	0.01502	0.0159502	0.0130167
gene20226|Gm7676	0.0305961	0.0370083	0	0.041691	0	0.021916	0.0179389	0.0102597	0	0.0228474	0.0153144	0.0017218	0.0275229	0.0267107	0.0385031	0.0311135	0.0476715	0.0110445	0.0366832	0.0368379	0	0.0277434	0.0297382	0.0159053	0.00657174	0.011868	0.00780766	0.00591542	0.0331794	0.0368472	0.00288703
gene20230|LOC105243127	0.0217085	0.034186	0.0186482	0.0371636	0.0313939	0.0145988	0.0340909	0.0201815	0.017486	0.0225717	0.0220926	0.0332849	0.0272177	0.0260639	0.0154643	0.028601	0.0131792	0.0236752	0.0244465	0.0245385	0.0203283	0.0123964	0.0228113	0.0211312	0.0240771	0.0483752	0.0110981	0.0194365	0.00809731	0.00974027	0.0143747
gene20242|Gm35340	0.0249705	0.0174533	0.035652	0.0349427	0.0321747	0.0148048	0.0441291	0.0293233	0.0308172	0.033567	0.0279952	0.0209574	0.0444959	0.0327487	0.0350021	0.0556187	0.0403365	0.0284909	0.0525072	0.0424836	0.0167541	0.0364756	0.0288228	0.0288991	0.0422232	0.0389536	0.031896	0.019191	0.0265141	0.0535456	0.0164237
gene20244|Myom2	0.0723211	0.0872739	0.0833753	0.0907492	0.0392022	0.145079	0.0773832	0.113036	0.0714765	0.0759881	0.113829	0.0280701	0.10737	0.0658336	0.104776	0.166238	0.117141	0.125774	0.114534	0.0601603	0.095872	0.0773642	0.263069	0.114137	0.0551248	0.11456	0.043767	0.0639906	0.0916318	0.0555367	0.174908
gene20264|Xkr5	0.175611	0.160059	0.100084	0.167565	0.120337	0.145687	0.100627	0.113089	0.259823	0.069931	0.299837	0.180339	0.15835	0.0662668	0.31376	0.14948	0.181478	0.209964	0.196085	0.261551	0.154549	0.0437349	0.180236	0.0706068	0.0714237	0.149313	0.0691412	0.0377696	0.127502	0.118283	0.0899948
gene20292|Gm16425	1.4761	1.35701	0.775231	0.892043	0.992619	1.13761	0.962704	0.945651	0.666707	1.21346	1.03215	0.938488	0.906632	1.08141	1.0427	1.23615	1.17342	0.941199	0.74091	0.889425	0.451182	0.96238	0.957574	0.976737	0.914888	1.34192	0.774399	1.03397	1.20335	0.776679	1.49804
gene2032|Fmo4	0.0260962	0.0162284	0.0298235	0.0321295	0.0206867	0.0607496	0.0288724	0.0360969	0.0236658	0.045974	0.071189	0.0295476	0.0395619	0.0686179	0.0296155	0.0472052	0.0255488	0.0229498	0.021302	0.0235651	0.0179298	0.0506059	0.0358603	0.017644	0.0105095	0.0113656	0.0423303	0.0251679	0.0058325	0.00748249	0.0240088
gene20323|Gm20796	0.0115663	0.0232742	0.00918047	0.0404873	0	0.0177767	0.019985	0.0138749	0.0232793	0.0117259	0.0286147	0	0.0123436	0.0133808	0.0100993	0.00700568	0	0.0122767	0.0221212	0	0.0333452	0.00795795	0.0270782	0.0124671	0.0294202	0.024543	0.0140963	0.0189658	0.0279223	0.00787817	0.00500589
gene20340|Gm15303	0.0016038	0.00243778	0.00104592	0.00116281	0.00308975	0.00198301	0.00049801	0.00048708	0	0.00156293	0.00214886	0	0	0.00182667	0.000744164	0.000672884	0.000400594	0.000837778	0.000821621	0.00210751	0.000285595	0.00333258	0.00320665	0.00195973	0.000632492	0.000289397	0.00204669	0.000746064	0.000917612	0.00276472	0.00151019
gene20354|Gm15304	0.0139306	0.0211954	0.00824535	0.00885156	0.0181741	0.00785893	0.00388841	0	0.0157154	0.0143122	0.0117353	0	0.00324839	0.0172684	0.00528678	0.00503802	0	0	0.00263011	0.0205723	0	0.0217944	0.0197826	0.00939497	0.00186209	0.0100108	0.015044	0.0135249	0.00785651	0.0242554	0.00599684
gene20362|Gm15314	0.00372012	0.00478939	0.003755	0.00268572	0.006432	0.00227589	0.00119462	0.00233911	0	0.00360458	0.0100551	0	0.00147475	0.00409834	0.000853458	0.00151617	0.000918857	0.00192273	0.00311408	0.00483735	0.000655081	0.00859235	0.00873077	0.00449836	0.000607121	0.00208405	0.00408526	0.00256255	0.00210694	0.00753833	0.00346615
gene20368|Gm7869	0.00410285	0.00620408	0.00591956	0.00308775	0.0101956	0.00425919	0.00202934	0.00071932	0.00192281	0.006499	0.0145298	0.00533016	0.0059594	0.00482564	0.00437742	0.00494387	0.00556012	0.00776831	0.00862665	0.010698	0.00347404	0.0102714	0.00715726	0.00459785	0.0039816	0.00319732	0.00873621	0.00636995	0.00527299	0.00720057	0.00430683
gene20384|Atp7b	1.15253	1.85435	1.66726	1.082	1.88005	1.88926	2.58317	1.74614	1.29125	2.25276	2.15121	1.77762	1.65407	1.8343	1.3725	1.60577	1.572	1.40208	1.75	1.52944	1.81868	1.72875	1.85284	2.01725	1.89605	2.09807	2.42745	2.16086	1.98995	1.36527	1.81359
gene20388|Ckap2	0.090258	0.0519838	0.118018	0.0787465	0.078959	0.0777053	0.0910153	0.0680832	0.0890456	0.112312	0.086834	0.0470612	0.0674876	0.129318	0.0657494	0.0992958	0.0794536	0.0610239	0.0761518	0.0791833	0.0796407	0.0689827	0.127417	0.0790888	0.0575084	0.129782	0.0609495	0.109194	0.0720166	0.0951641	0.0900266
gene20393|Tpte	0.0440668	0.0343746	0.049324	0.0398573	0.032246	0.0211117	0.0272853	0.0237571	0.014599	0.027411	0.0226319	0.0332252	0.0203636	0.0470736	0.035402	0.0450415	0.0276929	0.0290214	0.0410447	0.0280346	0.0539177	0.0341244	0.0190961	0.0271456	0.0383256	0.0306116	0.0264915	0.0220731	0.0419731	0.0275355	0.0542581
gene20397|LOC102631749	0.0351332	0.0589963	0.0337673	0.0521641	0.0598872	0.0303778	0.0367389	0.0364258	0.0273834	0.051414	0.0503459	0.0166973	0.0323659	0.0271407	0.0196198	0.0502446	0.0462951	0.0293257	0.0284629	0.0255279	0.0188335	0.017948	0.028383	0.0317103	0.0223434	0.0270611	0.0263253	0.0389466	0.0523254	0.0371816	0.0280401
gene20403|Gm30086	0.0414024	0.0204439	0.0279702	0.0120164	0.0388916	0.0316024	0.0314537	0.0165693	0.0370677	0	0.0423833	0.0422732	0.0466377	0.0194512	0.00680014	0.0265917	0	0.00643772	0.018176	0.0164927	0.0136221	0.00628475	0.0385108	0.0190363	0.0141506	0.00638851	0.0298962	0.0189355	0.0176486	0.034633	0.0248662
gene20420|Nkx6-3	0.0228337	0	0.0120331	0.0100607	0.00687548	0.00348407	0.0231043	0.0261943	0.0141995	0.0101877	0.00326569	0.00794259	0.0104322	0.0154097	0.0127147	0.0119417	0.00731181	0.0172124	0.0100616	0.0067328	0.0162806	0.0146658	0.011441	0.0176857	0.0207474	0.0239143	0.0121832	0.00378423	0.0155524	0.0112022	0.0258558
gene20438|Ido2	0.464768	0.390645	0.45582	0.410328	0.415351	0.425437	0.452417	0.488737	0.419881	0.629008	0.331714	0.410164	0.558402	0.495564	0.475935	0.352966	0.354971	0.445376	0.408171	0.512948	0.393565	0.350027	0.346759	0.407659	0.59498	0.325992	0.336844	0.455497	0.393127	0.362972	0.409397
gene20439|Ido1	0.00804504	0.0220526	0.0531891	0.0276338	0.0170071	0.0641382	0.0270742	0.0391791	0.110835	0.136115	0	0.0437876	0.0758642	0.0278097	0.0628422	0.0490894	0.0450326	0.0374628	0.0266355	0.0928459	0.0723639	0.113993	0.0564355	0.0261722	0.0594661	0.0280868	0	0.0326665	0.028769	0.0322972	0.137297
gene20440|Adam18	0.0444677	0.0578527	0.0749908	0.0578887	0.0930561	0.075409	0.0943549	0.0960952	0.0668291	0.0783208	0.0370052	0.0940483	0.0248476	0.0374576	0.0558964	0.0419255	0.106096	0.0405103	0.0905909	0.0921957	0.0602022	0.0464398	0.119117	0.0709055	0.119259	0.0686517	0.0674459	0.0482818	0.0747056	0.125431	0.105916
gene20442|Adam5	0.056243	0.045259	0.0577823	0.00995545	0.0191747	0.0189742	0.0639764	0.0770368	0.0615066	0.0305705	0	0.0127735	0.0490298	0.0255486	0.0234459	0.0494356	0	0.0261036	0.0891736	0.00938927	0.069045	0.0618081	0.0319081	0.0341199	0	0.0331912	0.0639911	0.0105537	0.068227	0.0208684	0.076277
gene20443|Adam32	0.0712219	0.0336213	0.0963641	0.0670815	0.0727886	0.0202167	0.0729255	0.0762283	0.0306688	0.0382988	0.0946515	0.0745689	0.044684	0.0773509	0.0398912	0.0567638	0.0732241	0.046721	0.0648858	0.0752827	0.0594176	0.0714491	0.0915649	0.0510211	0.0536224	0.0583811	0.0704955	0.0268603	0.0275426	0.0581882	0.0913436
gene2049|Mettl11b	0.0546176	0.0418861	0.0788366	0.0380639	0.0543066	0.0720172	0.0898764	0.0453675	0.0474223	0.0916146	0.0185269	0.0756406	0.05551	0.01808	0.0641422	0.0255643	0.0145961	0.0231479	0.0808318	0.0513637	0.0677528	0.0374929	0.0484082	0.0525779	0.0602922	0.0349397	0.00928712	0.016821	0.0719142	0.0567757	0.0600099
gene20490|Gm32098	0.0266971	0.0664095	0.0656599	0.0438288	0.112628	0.114745	0.141109	0.0974992	0	0.104053	0.0667383	0.0663526	0.232786	0.0630604	0.0868905	0.0651602	0.0299235	0	0.102628	0.136791	0.152713	0.0413301	0.14046	0.086851	0.111624	0.0764834	0.0581549	0.085172	0.0788112	0.0895251	0.0743354
gene20493|Gm29728	0.297385	0.835173	0.4517	0.44877	0.567492	0.638191	0.661963	0.638512	0.626405	0.589324	0.579805	0.466086	0.248157	0.511987	0.651013	0.354555	0.670244	0.457435	0.631825	0.647997	0.700506	0.737313	0.563949	0.764554	0.75932	0.728654	0.485174	1.01633	0.852239	0.606867	0.484109
gene20494|Gm39150	0.422576	0.632094	1.03897	0.77591	0.716481	0.842597	1.06357	1.44998	0.98649	0.923329	0.663189	0.751445	1.36642	0.844242	0.594177	1.12535	0.298026	0.782803	0.879349	0.821421	0.407954	0.777995	1.04295	0.986021	0.612631	0.819193	0.715747	0.600356	0.787267	1.07599	1.25176
gene20496|Gm32389	0.0202119	0.0473693	0.0588628	0.0478117	0.039774	0.0215624	0.0507644	0.0334312	0.012245	0.0391542	0.0296544	0.0947261	0.0834147	0.0547211	0.0419894	0.0491822	0.0386098	0.0649754	0.0771803	0.0368656	0.0162779	0.00968813	0.0519487	0.04578	0.0381122	0.0256668	0.0551438	0.065129	0.032531	0.0743062	0.0511201
gene20512|Chrnb3	0.068857	0.0713651	0.105836	0.330166	0.157011	0.0739847	0.0867465	0.124514	0.0825266	0.0734978	0.13492	0.0864733	0.0769246	0.128756	0.0784355	0.125874	0.051448	0.113076	0.0475861	0.131798	0.0618651	0.376245	0.127421	0.350746	0.084997	0.126122	0.113737	0.0858702	0.109271	0.0675582	0.0900854
gene20515|Gm1698	0.399831	0.455993	0.641075	0.381183	0.830478	0.951295	1.01524	0.371511	0.419205	0.995615	0.953703	1.84446	1.054	0.471329	1.0988	1.44024	0.607255	0.839352	0.728232	0.754217	0.713282	0.305637	0.301331	0.728422	0.65925	0.470182	0.522094	0.455649	0.775366	0.580468	0.604812
gene20518|Gm8100	0.465404	0.454424	0.38771	0.267065	0.367968	0.417567	0.234842	0.266865	0.473971	0.335986	0.334057	0.246555	0.223065	0.462756	0.32934	0.306099	0.313643	0.597515	0.455429	0.498852	0.396533	0.165214	0.324826	0.351054	0.269624	0.413778	0.331993	0.588068	0.269285	0.335536	0.389974
gene20537|Rnf122	14.3311	15.5837	14.9356	14.4597	14.045	12.9435	14.6965	15.8296	12.2326	13.3195	11.6067	10.3971	15.6493	13.793	10.8686	16.0176	16.3527	15.0731	12.2873	13.2168	13.0133	17.533	20.4168	17.3277	14.321	14.8959	16.5464	14.0694	15.0525	17.1756	17.4226
gene20558|Gm6877	0.246147	0.439663	0.314572	0.440611	0.247466	0.282712	0.317825	0.474176	0.301901	0.40896	0.311254	0.208868	0.328997	0.241022	0.352214	0.218238	0.193452	0.120185	0.30784	0.309462	0.247993	0.390902	0.263506	0.265264	0.306167	0.262018	0.368218	0.410775	0.374506	0.302211	0.349067
gene20562|Hmgb1-rs17	0.0334699	0.0949287	0.0583519	0.0560035	0.0892264	0.0203437	0.0336063	0.0363372	0.074891	0.0373077	0.0379455	0.0634708	0.0529104	0.0328663	0.0677638	0.0438026	0.0565998	0.0519602	0.0511233	0.0597482	0.0435197	0.0500487	0.055009	0.0639768	0.0576588	0.0558653	0.0289123	0.0544819	0.038128	0.0342828	0.0587565
gene20563|Tex15	0.0860892	0.115791	0.132984	0.155089	0.111014	0.129469	0.107101	0.116267	0.090214	0.140615	0.120299	0.12255	0.0787325	0.128987	0.102208	0.079281	0.0772201	0.045779	0.106565	0.122292	0.0969032	0.17154	0.146327	0.184705	0.100671	0.089304	0.144385	0.112061	0.128656	0.0839712	0.128664
gene20566|Gm33433	0.0802108	0.0254213	0.0327254	0.0356589	0.0137282	0.0581387	0.0323504	0.0408008	0.0175869	0.0529814	0.0504219	0.0712176	0.0696371	0.0311329	0.0209203	0.0593712	0.0514412	0.0912747	0.0272862	0.0569123	0.0617599	0	0.0316617	0.0430202	0.0320357	0.0494	0.0587034	0.071854	0.044282	0.017443	0.0482333
gene20572|Rbpms	0.49043	0.537011	0.605708	0.708934	0.605067	0.723633	0.568006	0.676404	0.456026	0.55392	0.542399	0.525962	0.518824	0.7892	0.443124	0.626254	0.424721	0.498869	0.398824	0.462977	0.562044	0.642113	0.727867	0.52991	0.463322	0.264469	0.595015	0.439273	0.504524	0.389265	0.60463
gene20586|LOC108167567	0.0532135	0.0444699	0.0312861	0.0487495	0.0309581	0.0445884	0.044413	0.0544544	0.0977477	0.0475456	0.0169969	0.0700545	0.0801184	0.0726588	0.0331228	0.0382819	0.0808754	0.0657876	0.0348975	0.0496294	0.0483308	0.0679953	0.0419556	0.0276166	0.0382602	0.0392836	0.018437	0.0269168	0.0303568	0.0202189	0.0340216
gene20603|Gm9939	0.0388188	0.0485467	0.0430854	0.0451846	0.0400091	0.0349901	0.0518183	0.0430449	0.0413343	0.0689818	0.028858	0.0262943	0.0300392	0.0393959	0.0374347	0.0203084	0.0381189	0.0147537	0.0431152	0.0340077	0.0432325	0.0446342	0.0253638	0.0460457	0.0624407	0.0343368	0.0836034	0.0503236	0.056261	0.0463062	0.0653925
gene20604|Gm8291	0.671671	0.448131	0.293897	0.802242	0.412797	0.230507	0.418766	0.367903	0.564608	0.339083	0.727161	0.742442	0.844144	0.972423	0.657441	0.687429	0.653754	1.08156	0.405971	0.648592	0.35865	0.408326	0.946853	0.562832	0.744072	0.403374	0.363403	0.136127	0.255284	0.760476	0.31018
gene20613|Ppp1r3b	0.244873	0.331538	0.265536	0.387129	0.370306	0.301884	0.414935	0.380666	0.225945	0.192066	0.504293	0.197395	0.240283	0.174408	0.242191	0.468586	0.157762	0.162308	0.266552	0.373101	0.23718	0.461225	0.290572	0.360631	0.355605	0.432008	0.446776	0.477033	0.286671	0.437702	0.605084
gene20624|Cldn23	0.0849681	0.0517006	0.0499586	0.0310487	0.0272312	0.066239	0.04966	0.0724563	0.0630474	0.0650452	0.0313175	0.0156712	0.0333015	0.0348457	0.0614362	0.0294182	0.0253002	0.0366833	0.0440084	0.0375294	0.0201382	0.0188533	0.0584597	0.0338123	0.0383936	0.0512169	0.0302745	0.0432777	0.0341087	0.0395172	0.0723891
gene20629|Gm38414	0.010805	0	0.0061246	0.00370632	0.00643482	0.00124851	0.00595815	0.0125901	0.00540049	0.0120704	0.00270942	0.00136425	0.00497452	0.00453603	0.0091338	0.0105072	0.00847263	0.0083903	0.00496751	0.0116693	0.00500942	0	0.00554307	0.0118977	0.0154773	0.00551742	0.00613757	0.00227405	0.00680889	0.00932247	0.00686631
gene20631|Gm35520	0.110932	0.125277	0.103769	0.106122	0.130864	0.166131	0.0898373	0.081441	0.0730613	0.0756764	0.0575953	0.0526708	0.0651233	0.0369873	0.125513	0.158507	0.0494232	0.0836543	0.0106726	0.0871692	0.0805096	0.077946	0.146431	0.141261	0.102551	0.0961699	0.0858874	0.111764	0.117419	0.0812717	0.0437199
gene20635|Gm5787	0.086298	0.110518	0.0684143	0.0581308	0.105578	0.146041	0.0548419	0.0923313	0.0514012	0.0639347	0.0827839	0.0644597	0.126816	0.0575772	0.0546625	0.062278	0.095824	0.0527551	0.0808611	0.135822	0.0495233	0.0863684	0.0864479	0.134811	0.151917	0.117659	0.138888	0.152398	0.0519568	0.0794705	0.0463221
gene20660|Gm5609	0.116434	0.143588	0.165611	0.18838	0.0933364	0.127494	0.0956928	0.158235	0.109094	0.134564	0.0843049	0.145936	0.132142	0.217199	0.107004	0.0937975	0.0715557	0.156552	0.0791166	0.10732	0.0551697	0.10359	0.100144	0.093122	0.0984023	0.0926658	0.154594	0.0610669	0.198008	0.107651	0.139149
gene20661|Msr1	0.0109159	0	0.0134229	0.0596599	0.0343754	0.0233079	0.0672066	0.0473025	0.0158385	0.0271505	0.0218544	0	0.0368227	0.0354511	0	0.0366301	0.0121271	0.0127991	0.0362102	0	0.0322889	0.0245491	0.0127612	0.0118371	0.0342385	0.0283744	0.0118884	0.0294977	0.0128969	0	0.0545214
gene20683|Gm5345	0.0295932	0.0713342	0.0556178	0.0558704	0.0443882	0.0640448	0.0569323	0.0669615	0.0203216	0.0527627	0.0639124	0.0441123	0.0655035	0.0265559	0.0276629	0.0806041	0.0559405	0.0525303	0.0645602	0.0266957	0.0769887	0.100162	0.0718763	0.139869	0.0588464	0.0308544	0.0883123	0.0617015	0.0876958	0.036322	0.055701
gene20690|Fgl1	0.0122992	0.0483676	0.0685735	0	0.0103389	0.0506157	0.066363	0.0476	0.0550101	0.0505174	0.0268847	0.01434	0.0131374	0.0286298	0	0.0235554	0.0275701	0	0.01904	0.0101544	0.0437879	0.0430058	0.0630881	0.0209305	0.0433378	0.0124606	0.0266286	0.0106759	0.0695072	0.0197499	0.0647769
gene20691|Gm16348	0.00419008	0	0	0.00678259	0.00885758	0.0128971	0.0141004	0.0166856	0.0104719	0.0211202	0.00643253	0.00570038	0.0236263	0.0222826	0.00815	0.00637632	0.0070442	0.0074092	0.00347483	0.00648639	0.0177967	0.00959269	0.0248968	0.00681522	0.010784	0.0134062	0.00679144	0.0117947	0.00995945	0.00720891	0.0150389
gene20695|Gapdh-ps14	0.13182	0.150476	0.0783326	0.101573	0.153071	0.157795	0.101225	0.0603859	0.11407	0.109567	0.110674	0.108168	0.120169	0.118858	0.0836238	0.143875	0.101823	0.074696	0.112342	0.110787	0.144124	0.129233	0.218534	0.317542	0.345337	0.271211	0.369153	0.236694	0.0805483	0.10789	0.201195
gene2071|Dpt	0.029457	0.0130966	0.00403315	0.029341	0.0213566	0.0203513	0	0.0115687	0	0.0171746	0.0213649	0	0.0278389	0.0474365	0.0149413	0.0233061	0	0.0089894	0.0211031	0.0155214	0.0153236	0.0228812	0.0133655	0.0184576	0.0148201	0	0.0146118	0.00444682	0.020695	0.0226381	0.0107376
gene20739|Lrp2bp	0.0256367	0.0199918	0.0231173	0.0285275	0.0309563	0.0134685	0.0271835	0.0412169	0.0149554	0.0202768	0.0338279	0.0209499	0.0196468	0.0170258	0.0190948	0.027297	0.0105571	0.0185122	0.0168349	0.0104842	0.0193957	0.0181207	0.0324251	0.0104612	0.0115275	0.0163594	0.0173492	0.0251412	0.019593	0.0244173	0.020411
gene20744|Gm10313	0.581417	0.460268	0.408963	0.304379	0.358233	0.715485	0.242813	0.497946	0.343792	0.678192	0.506977	0.356998	0.368035	0.731079	0.60458	0.356338	0.361589	0.61506	0.432752	0.510691	0.357366	0.149613	0.353563	0.278881	0.509396	0.292995	0.59607	0.447817	0.33153	0.283741	0.393747
gene20755|Gm31111	0.0287407	0.0247685	0.045711	0.0606873	0.0619247	0.0523086	0.0865382	0.037517	0.058907	0.0824153	0.0516658	0.0817734	0.068313	0.0757617	0.100509	0.0549882	0.0181884	0.0238017	0.0650247	0.0644222	0.0847622	0.0410268	0.0940403	0.0810545	0.0458222	0.0433054	0.0423343	0.038912	0.0617697	0.0453143	0.070983
gene20770|Gm31692	0.0678168	0.0569806	0.0665487	0.0510693	0.0415322	0.0822246	0.061556	0.0571265	0.0710915	0.0539709	0.0437404	0.0506641	0.0529086	0.0436697	0.0446257	0.0996475	0.0570245	0.0529562	0.0363637	0.074702	0.0509002	0.0523367	0.040927	0.0648755	0.0522923	0.0716449	0.0801356	0.0465259	0.0505668	0.0680615	0.0543201
gene20782|Gm39174	0	0.0979729	0	0.0115307	0.0554574	0.0245624	0.0296744	0.0545345	0.0327318	0	0.026117	0.0309921	0.0307089	0	0.0299176	0.0188316	0.0155428	0.0180947	0.0424838	0.00796242	0.0269891	0.0132486	0.0353399	0.0208181	0.00994349	0	0.0252095	0.0149511	0.0229924	0.0349179	0.0174739
gene20803|Neil3	0.0173654	0.0149776	0.022552	0.00910839	0.00691369	0.0180096	0.00419251	0	0.00632744	0.00911689	0	0.00321309	0.037069	0.0344357	0.0241264	0.0170592	0.0369852	0.00506793	0.0191306	0.0202509	0.0119714	0.0132083	0.00883153	0.0070927	0.0112395	0.0195364	0	0.0453641	0.00779643	0.0100198	0.014196
gene20843|Gm6012	0.0551112	0.0200248	0.0280046	0.0348957	0.0160267	0.0241657	0.0272439	0.0223018	0.0283198	0.0106838	0.0305374	0.0604404	0.0472176	0.0295042	0.0307292	0.0708479	0.074101	0.0319075	0.0363269	0.0517312	0.0290583	0.0444331	0.0145407	0.0279166	0.0178694	0.0345037	0.0294355	0.0188558	0.0163832	0.0270551	0.0269678
gene20880|Ddx60	0.0381196	0.111271	0.0691051	0.16673	0.0618327	0.0919584	0.0911998	0.0934574	0.0378844	0.059586	0.0723964	0.0884656	0.0698489	0.0295827	0.0554099	0.0909548	0.030918	0.0484354	0.0445864	0.0474174	0.0400644	0.0653717	0.0815838	0.0986496	0.044597	0.109623	0.0887049	0.084165	0.0387885	0.10198	0.102831
gene20885|Gm7561	0.413882	0.174227	0.253606	0.296877	0.312554	0.133728	0.367691	0.170249	0.266589	0.356644	0.262472	0.252106	0.175154	0.468904	0.422761	0.385241	0.196622	0.514789	0.240693	0.148128	0.16791	0.303321	0.794183	0.438434	0.446103	0.397127	0.379466	0.299809	0.248538	0.178193	0.265265
gene20892|Tll1	0.393087	0.646563	0.529428	0.594543	0.590236	0.590823	0.595501	0.797157	0.539748	0.727189	0.539887	0.363649	0.436755	0.484289	0.495272	0.471711	0.435852	0.169856	0.474303	0.402426	0.700973	0.65832	0.788642	0.809833	0.564981	0.807143	0.691189	0.676648	0.763483	0.694247	0.71038
gene20900|Gm40501	0.0236477	0.0245069	0.0261385	0.0302011	0.0457851	0.0313403	0.0254633	0.0158673	0.0296448	0.0208242	0.0341685	0.0302125	0.0235648	0.0312974	0.0281433	0.0303152	0.0355898	0.0213205	0.0504716	0.0406585	0.0151037	0.0129849	0.0218827	0.0140825	0.0300125	0.0238207	0.0104205	0.00913537	0.0290994	0.00560025	0.0331601
gene20902|Gm32507	0.011433	0.0207932	0.0164017	0.0150307	0.0113594	0.0130794	0.00631543	0.0028753	0	0.0106719	0.0161471	0.0245225	0.0102847	0.00450085	0.00847374	0.00444538	0.0181719	0.00468883	0.0115977	0.0117527	0.00560564	0	0.0122527	0.0142263	0.0132964	0.0147641	0.0103517	0.0210001	0.00680052	0	0.00941708
gene20919|Tktl2	0.0951224	0.0701122	0.0891223	0.0344765	0.0169232	0.0810804	0.0619427	0.129286	0.0860982	0.153294	0.120925	0.0318706	0.0758104	0.104674	0.036694	0.0196545	0.0180518	0.0472156	0.0801414	0.0166204	0.00767096	0.127213	0.103622	0.0522408	0.06227	0.0637809	0.0702682	0.0280259	0.104402	0.0780218	0.0365839
gene20922|LOC665443	0.00800968	0.0301509	0	0.00582537	0.0177281	0.00458626	0.00512998	0.021445	0.00929035	0.0035858	0.00738969	0.00720716	0.00863951	0.00882204	0.00536092	0.0182156	0.00621913	0.00637423	0.00670501	0.0119717	0.00853154	0.00298895	0.00249536	0.00810008	0.00249151	0.00790384	0.00464882	0.00742782	0.00381589	0.0100654	0.0265552
gene20927|Nat1	0.469588	0.627619	0.549558	0.49519	0.60924	0.62978	0.753556	0.686608	0.546432	0.701685	0.635283	0.307304	0.830046	0.402649	0.569247	0.616988	0.506367	0.342517	0.557224	0.593031	0.826818	0.728848	0.777449	0.70808	0.811507	0.544629	0.589427	0.587643	0.518201	0.580698	0.857937
gene20928|Nat2	1.03492	1.05078	0.89491	1.30737	0.942777	0.878045	1.07007	0.867559	1.02571	1.01437	0.979998	0.916523	1.01486	0.897928	0.734885	0.935277	0.884256	0.468183	0.850013	1.03534	0.742785	1.11501	0.851998	0.806213	0.812752	0.916515	1.04933	0.932972	0.689366	0.84016	0.956313
gene20954|Gm7688	0.225475	0.16633	0.186702	0.234376	0.261352	0.241906	0.21409	0.144555	0.189328	0.220817	0.41911	0.496961	0.241607	0.568332	0.273745	0.283032	0.302252	0.468644	0.270399	0.29161	0.232603	0.200396	0.246947	0.205751	0.191891	0.164436	0.175388	0.171605	0.158251	0.191924	0.215431
gene20955|Gm10033	0.143753	0.164824	0.146925	0.149267	0.126472	0.118424	0.246738	0.228323	0.132913	0.21267	0.155389	0.149644	0.20494	0.111435	0.113802	0.167679	0.113533	0.0978709	0.0835291	0.0872403	0.154029	0.25334	0.148369	0.158089	0.205035	0.135711	0.144667	0.15999	0.139917	0.146114	0.135706
gene20962|Zfp964	0.856264	1.07659	1.11088	0.938838	1.06935	0.941132	1.14544	0.976926	1.27221	1.0876	0.875631	0.78873	0.932403	0.781604	0.905473	1.02171	0.818884	0.916043	0.99404	0.857792	1.07411	1.01244	1.13207	1.22979	1.06128	1.10791	1.07514	1.13746	1.07665	1.14366	0.974247
gene20971|Lpar2	0.293651	0.385863	0.398065	0.406058	0.49693	0.289811	0.69653	0.64479	0.440922	0.326894	0.369965	0.596327	0.354948	0.51331	0.27315	0.363718	0.248043	0.21936	0.311114	0.449458	0.640685	1.02081	0.717915	0.552952	0.575016	0.581235	0.60088	0.545801	0.860189	0.473158	0.643982
gene2100|Gm33224	0.0216119	0.00535903	0.0243429	0.0277732	0.0136806	0.0385864	0.0263249	0.0145053	0.0125535	0.0175005	0.00998547	0.0174265	0.0154966	0.0270058	0.0219215	0.0278841	0	0.023293	0.0127547	0.0220936	0.0190347	0.0231073	0.0201697	0.0248513	0.00856792	0.0200958	0.0247198	0.0188066	0.0187033	0.0214804	0.0195244
gene21001|Comp	0.816421	0.654056	0.31	0.396573	0.479026	0.639324	1.00296	0.991208	0.657476	0.456531	0.760123	1.26471	0.484878	1.09495	1.52965	0.651335	0.992053	1.2639	0.778658	0.820794	0.523565	0.543473	0.787884	0.520126	0.644503	0.55846	0.798559	0.502367	0.689119	0.422903	0.549446
gene21005|LOC105243207	0.156423	0.261765	0.170239	0.147806	0.179951	0.134876	0.296688	0.121501	0.151934	0.179706	0.200108	0.138013	0.148488	0.244026	0.201672	0.208646	0.186077	0.198483	0.337257	0.174453	0.253363	0.114608	0.222968	0.223412	0.227751	0.250382	0.211829	0.194326	0.260373	0.210878	0.175899
gene21015|Lrrc25	0.380267	0.336445	0.260483	0.314913	0.514416	0.625933	0.683334	0.475881	0.360213	0.340655	0.318103	0.177051	0.259858	0.361472	0.326292	0.199737	0.313907	0.264337	0	0.203521	0.495833	0.949302	0.649135	0.415433	0.38976	0.604553	0.5436	0.589267	0.688234	0.666011	0.62264
gene21016|Gdf15	0.0516914	0.0356827	0.0283106	0.0595311	0.0723944	0.0578053	0.0571463	0.027344	0.00867252	0	0.0562125	0.0359397	0.0318449	0.0564731	0.0259185	0.0657109	0.0279543	0.0599669	0.0292077	0.0585789	0.0505102	0.0409281	0.0343337	0.0511909	0.0367924	0.0640255	0.0890902	0.0853454	0.0468632	0.0648881	0.0869292
gene2102|Dusp27	0.0072406	0.010506	0.0163225	0.015786	0.032773	0.0101746	0.0192061	0.0278644	0	0.00540684	0.0179784	0	0.00647523	0.0311525	0.00626549	0.0206163	0.0162141	0.0113201	0.0159024	0.0249073	0.0144719	0.0234507	0.0193718	0.0274792	0.0151029	0.0238064	0.0157709	0.0179847	0.0230144	0.0095257	0.0081989
gene21025|Pde4c	0.320225	0.69034	0.392788	0.49679	1.06277	0.53016	0.642758	0.0720786	0.541845	0.206916	0.812833	1.01265	0.731714	0.68647	0.391942	0.752823	0.516855	0.778859	0.756516	0.496778	0.412333	0.0823409	0.738931	0.569515	0.898185	0.499295	0.730674	0.541105	0.837269	0.828199	0.0831561
gene21062|Ankle1	0.0492603	0.0747957	0.0873516	0.0590712	0.129576	0.0680248	0.12385	0.102555	0.080466	0.0570504	0.0916613	0.117979	0.0923427	0.114946	0.0695368	0.0630267	0.0902933	0.0469513	0.103896	0.139955	0.0621931	0.0507014	0.149812	0.151391	0.0863951	0.0776534	0.0794052	0.0629829	0.11521	0.109334	0.103992
gene21063|Gm39194	0.25338	0.420765	0.479457	0.245164	0.195151	0.40026	0.479511	0.575261	0.313707	0.145586	0.381241	0.147262	0.544076	0.300682	0.735861	0.28293	0.262113	0.189156	0.246445	0.497877	0.440806	0.520724	0.132507	0.0700548	0.333789	0.150804	0.155627	0.317971	0.484416	0.111812	0.47443
gene21072|C430049E01Rik	0.173347	0.0904251	0.182508	0.12858	0.108434	0.174384	0.124139	0.168481	0.0112529	0.0153616	0.119419	0.138373	0.0822486	0.243385	0.0805162	0.21213	0.191911	0.364187	0.295982	0.100342	0.221947	0.0317469	0.229998	0.100961	0.00940466	0.134876	0.220027	0.172663	0.0702121	0.178976	0.103475
gene21077|Nxnl1	0.0481121	0.011473	0.0371875	0.0775903	0.0420076	0.0248386	0.0890656	0.0492611	0.0254244	0.0435277	0.0362836	0.0330451	0.0346585	0.0469701	0.0397306	0.241586	0.0237425	0.0302803	0.0299279	0.0696616	0.0159811	0.0483073	0.0449109	0.0237985	0.0373019	0.0390204	0.00767042	0.0426455	0.0270931	0.0346554	0.0550116
gene21080|Fam129c	0.552408	0.573075	0.717034	0.632603	0.62108	0.484009	0.507766	0.468454	0.48984	0.390835	0.505402	0.576837	0.557321	0.528081	0.548322	0.635404	0.699809	0.42719	0.505945	0.566261	0.580831	0.378112	0.604105	0.783478	0.578764	0.685139	0.701836	0.623079	0.575153	0.559195	0.727745
gene21107|Gm39196	0	0.0164864	0.0164936	0.0687345	0.114772	0.020257	0.0226054	0.0665607	0.0187387	0.0375611	0.0735359	0.0390964	0.0513109	0.0361611	0.0348212	0.173675	0.0662672	0.140628	0.0186041	0.101239	0.0416729	0.0844471	0.0546364	0.0989204	0.0388918	0.0521207	0.0592887	0.0259159	0	0.0906785	0.0584312
gene21140|Gm38435	1.08446	1.26875	1.38701	1.10571	1.29279	0.878918	0.893132	1.12877	1.39573	1.2893	0.864437	0.775055	0.953778	1.12716	1.24865	0.842787	1.17093	1.05253	0.782477	1.04847	1.02672	1.2039	1.05422	1.36062	1.1805	1.25581	1.03326	1.21965	1.50723	1.58057	1.14342
gene21149|Gm9644	0.00897279	0	0.0113129	0	0.0282574	0.00119064	0.0131544	0.0320437	0.0211298	0.00565147	0.0296687	0.00215187	0.0148836	0	0.0362527	0.00643443	0.0141355	0.00611277	0.00929694	0.0131693	0.0251106	0.00802153	0.0196611	0.0478948	0	0.00978442	0.00105599	0.0226645	0.00825342	0.00900895	0
gene21150|Umpk-ps	0.007858	0.00940518	0.00309964	0.0225163	0.00303947	0.0189589	0.0145418	0.0106431	0.0109728	0.00847061	0.0050469	0.015697	0.0108507	0.0184275	0.00721021	0.0158494	0.0104253	0.0237499	0.00278718	0.0199867	0.00906527	0.0057707	0.0109784	0.0108947	0.0037594	0.00879996	0.0196809	0.0238467	0.010939	0.00633193	0.0261511
gene21153|Gm10358	0.0552152	0.0291107	0.0521841	0.0307617	0.0622358	0.053546	0.035824	0.0275496	0.0308283	0.0361973	0.0380573	0.0615763	0.0360892	0.0719485	0.0308405	0.0654523	0.0610583	0.0606679	0.0315205	0.0451576	0.0316678	0.0441533	0.0523651	0.0621756	0.0568716	0.0447966	0.0473297	0.0519791	0.0283602	0.0489235	0.0250737
gene2117|LOC108167743	0.130823	0.0799109	0.200992	0.211291	0.141709	0.15623	0.110034	0.183463	0.149188	0.1601	0.144886	0.172077	0.228771	0.0750944	0.150557	0.222425	0.125316	0.1443	0.0741388	0.187883	0.168176	0.275219	0.163714	0.114954	0.207596	0.104395	0.14871	0.132922	0.157639	0.171978	0.215333
gene21179|Ttc29	0.319058	0.143957	0.163663	0.198997	0.161125	0.205283	0.136479	0.26338	0	0.234963	0.122837	0.0720109	0.115064	0.299771	0.115393	0.433686	0.532309	0.630851	0.236013	0.301663	0.447645	0.241923	0.427244	0.151109	0.126698	0.175322	0.248265	0.203581	0.188752	0.329236	0.440011
gene21206|Gm30494	0.0431327	0.0300033	0.0494421	0.0572038	0.0817229	0.0600239	0.0907806	0.0728064	0.023337	0.0628391	0.0401564	0.0161974	0.0217014	0.0277085	0	0.0879133	0.0720481	0.00937495	0.0088917	0.0414946	0	0.0460247	0.0376063	0.00872071	0.0716292	0	0.0262736	0.102287	0.0862654	0.0544555	0.0363697
gene21207|Hhip	2.37759	2.23606	2.22091	0.453753	2.9034	2.21064	2.44408	2.84022	1.90709	2.33259	1.38705	1.7685	0.249089	1.74258	1.95827	2.11879	2.00995	0.899559	1.82989	1.81631	1.28364	3.70104	4.6519	4.3899	2.85639	2.98085	3.65007	2.57299	0.796338	3.47751	2.81649
gene21218|Frem3	0.222382	0.269693	0.173423	0.12152	0.271201	0.194744	0.20899	0.334492	0.273067	0.362549	0.236808	0.118683	0.101334	0.197542	0.312804	0.161057	0.291099	0.233617	0.282175	0.225323	0.254583	0.28771	0.213902	0.230944	0.321011	0.288698	0.142563	0.288932	0.349633	0.197055	0.195203
gene21223|Gm4891	0.00629959	0.0211802	0.00811349	0.00553627	0.00944814	0.00729222	0.00817179	0.0186172	0.00446791	0.00990712	0.0181799	0.0168979	0.012719	0.00456426	0.00936672	0.00314393	0.00119742	0.0375977	0.0286274	0.0079119	0.0116023	0	0.0227377	0.0418381	0.0339525	0.0226691	0.0186837	0.0275558	0.0113477	0.0210821	0.018892
gene21227|Gm4899	0.0188143	0.00746244	0.0153021	0.0187258	0.00732053	0.00817754	0.0175911	0.0158347	0.0113125	0.00352634	0.0233574	0.0319103	0.0376556	0.0257189	0.00689479	0.00379665	0.00867516	0.0036916	0.00143327	0.0162439	0.0041456	0.00519306	0.0158691	0.00341391	0.0242943	0.00118507	0.0266214	0.0237383	0.0143032	0.019753	0.012204
gene21233|Il15	0.275859	0.589284	0.388282	0.373415	0.679295	0.363937	0.686829	0.341465	0.367578	0.762642	0.564427	0.304843	0.341675	0.65825	0.101904	0.813795	0.693536	0.483123	0.454182	0.310722	0.377508	0.630925	0.500628	0.23087	0.526357	0.289281	0.571914	0.262362	0.462287	0.393073	0.275065
gene2133|Lmx1a	0.0293198	0.0222228	0.0337943	0.0302757	0.0738934	0.0329513	0.0471195	0.0548106	0.0233277	0.0095145	0.0942344	0.0417663	0.0435071	0.043039	0.0296759	0.091942	0.0184776	0.0501846	0.0271113	0.0768029	0.00439521	0.0755342	0.0117455	0.0316193	0.0188929	0.0496707	0.0941994	0.0481589	0.0122317	0.0705717	0.143875
gene21334|Best2	0.0235869	0.0338112	0.0416873	0.0511988	0.0135804	0	0.0122615	0.00683685	0.0458387	0.0456316	0.046313	0.039261	0.0275115	0	0.0208387	0.0509289	0.035054	0.0157927	0.0275482	0.0593851	0.0600961	0.0388987	0.030569	0.0288286	0.0437935	0.0237268	0	0	0.00744835	0.023386	0.0153011
gene21354|Mylk3	0.155191	0.212653	0.137508	0.119579	0.157885	0.0840825	0.166994	0.147767	0.167034	0.138975	0.251857	0.165674	0.105979	0.150236	0.162393	0.167301	0.322203	0.138409	0.159844	0.125363	0.107653	0.11864	0.0846898	0.151093	0.175445	0.127667	0.138672	0.117459	0.0915903	0.0955128	0.119778
gene21373|Abcc12	0.0482902	0.0426492	0.0397689	0.0312405	0.0420184	0.0379952	0.030713	0.0188996	0.0467212	0.031039	0.0458153	0.0422333	0.0484692	0.0277363	0.02983	0.0391627	0.0387516	0.038951	0.0373018	0.0241217	0.033574	0.0573053	0.0561722	0.0469911	0.0491673	0.0386549	0.0426754	0.0367444	0.0248002	0.0402001	0.0448032
gene21377|Gm39215	0.160006	0.228669	0.220428	0.370766	0.30702	0.150729	0.211233	0.375828	0.231254	0.333088	0.241751	0.439839	0.215575	0.360616	0.17573	0.52236	0.476366	0.380536	0.403609	0.154281	0.294007	0.368579	0.63375	0.525318	0.334327	0.346656	0.270322	0.317441	0.330781	0.326617	0.328058
gene21410|Gm34846	0.0101757	0.00753024	0.0099416	0.0112422	0	0.00662235	0.0131457	0.0165342	0.0059622	0.0101391	0.0102833	0.0157058	0.0138283	0.00727892	0.00534922	0.0140353	0	0.0144258	0	0	0.0182438	0.00470342	0.0158581	0.00782337	0	0.00555534	0.00398801	0.00709397	0.00348608	0.00471293	0.00930549
gene21415|Nod2	0.0458076	0.025441	0.0502811	0.0297831	0.0521012	0.0396721	0.068759	0.0594338	0.0788089	0.0534393	0.0404521	0.0584309	0.0620492	0.0638759	0.0683228	0.0724134	0.0358462	0.0870454	0.0414217	0.0484915	0.0732296	0.0554203	0.0709229	0.109699	0.0548946	0.0304784	0.051565	0.0671418	0.0609549	0.0358986	0.0748726
gene2142|Gm5265	0.00118148	0.000402917	0.00321725	0.00134724	0.00129875	0.000298941	0.000982057	0.000366527	0.000940141	0.00163332	0.000213657	0.00169619	0.00109023	0.000503227	0.000127023	0.00108736	0.00133442	0.00138717	0.00189638	0.000589988	0	0.000801862	0.00171101	0.00196236	0	0.00133053	0.0013656	0.00103105	0.000386136	0.000371569	0.000697402
gene21427|Gm6625	0.0140236	0.0259094	0.0336373	0.0185892	0.0279106	0.0227833	0.0254681	0.0171157	0.0179071	0.0134395	0.015078	0.0212432	0.0274596	0.0154292	0	0.0261817	0.0336435	0.0136778	0	0.0376172	0.0299634	0.0171661	0.0192108	0.018039	0.0251406	0.0321406	0.0165077	0.017864	0.0131907	0.0103485	0.0342355
gene21428|Gm5356	0.0971124	0.0257474	0.162977	0.0591259	0.149016	0.108683	0.0737908	0.0678949	0.044692	0.126121	0.0499559	0.0869569	0.0473502	0.131816	0.109699	0.0770186	0.165746	0.152849	0.109675	0.0543953	0.0393594	0.120603	0.0628671	0.0459911	0.155194	0.177836	0.0729539	0.0474451	0.119264	0.088156	0.0785189
gene2143|Gm34535	0.325842	0.997933	0.461497	0.794701	0.773443	0.676993	0.774548	0.793738	1.10173	0.63006	0.864094	1.03349	0.425403	0.441078	1.38981	0.85213	0.939582	0.840876	0.282627	0.879927	0.686198	0.749429	0.373203	0.875571	0.527339	0.413899	1.06143	0.956806	0.835473	0.936061	0.619783
gene21437|Gm35850	0.163093	0.215143	0.187914	0.489514	0.22872	0.15247	0.293989	0.280647	0.285098	0.436571	0.234431	0.109933	0.176745	0.180481	0.142431	0.425318	0.289012	0.277674	0.324457	0.262441	0.144012	0.424396	0.384229	0.232832	0.140512	0.224307	0.0951047	0.454683	0.390326	0.198997	0.229219
gene21452|Gm9619	0.0360683	0.0259761	0.0631706	0.0290161	0.0525522	0.0341602	0.0258545	0.0483829	0.0443641	0.0437605	0.0465144	0.0340646	0.0978539	0.0561836	0.0448629	0.0578057	0.0647953	0.0194561	0.0537254	0.0402048	0.0484711	0.043731	0.083088	0.103046	0.114207	0.0672254	0.0816154	0.115727	0.0704313	0.0777883	0.0392328
gene21457|Irx3	0.256233	0.239601	0.0339846	0.240375	0.203709	0.176677	0.259492	0.229164	0.0381943	0.245703	0.134553	0.317121	0.132082	0.285416	0.0817058	0.336973	0.17028	0.26409	0.1461	0.279884	0.316072	0.975489	0.37328	0.433103	0.223578	0.0811717	0.323227	0.369582	0.226588	0.239359	0.424926
gene21465|Irx5	0.144068	0.0707517	0.0584174	0.0628149	0.0601279	0.0853532	0.0646778	0.101657	0	0.0704873	0.0866355	0.0142324	0.120336	0.101605	0.0557314	0.119004	0.123229	0.135654	0.0908475	0.141215	0.105964	0.33269	0.0760086	0.242079	0.0464335	0	0.074606	0.0748289	0.0720465	0.0532423	0.0892769
gene21466|Irx6	0.201865	0.101723	0	0.111625	0.136933	0.043682	0.0393187	0.0411388	0.0593396	0.0229051	0.0591177	0.020592	0.0529097	0.094747	0	0.224564	0.160282	0.131868	0.225957	0.0948332	0.172731	0.555092	0.326094	0.254844	0.117804	0.283288	0.240801	0.222559	0.0365578	0.057803	0.181006
gene21467|Gm3272	0.0522644	0.0183934	0.0435777	0.0170532	0.0741254	0.0234505	0.0361059	0.0213548	0.00512671	0.0369703	0.0439877	0.0607081	0.00476856	0.0474009	0.0189414	0.045085	0.017138	0.0796381	0.0405657	0.042912	0	0.0104255	0.0446319	0.0173367	0.0353479	0.0102496	0.0460202	0.053068	0.0372867	0.00909546	0.0140045
gene21483|Ces5a	0.175686	0.199607	0.164179	0.133302	0.193772	0.206519	0.128313	0.160154	0.163561	0.214928	0.176479	0.181304	0.214425	0.17179	0.259676	0.188927	0.204904	0.270804	0.126633	0.19464	0.290102	0.235491	0.262275	0.236212	0.248296	0.213713	0.174914	0.212055	0.205392	0.167155	0.180374
gene21484|LOC108167364	0.150793	0.101037	0.149416	0.155123	0.164351	0.123459	0.168816	0.141522	0.129627	0.109909	0.150464	0.231881	0.190076	0.114409	0.154973	0.168626	0.113277	0.125516	0.146366	0.24957	0.18888	0.153862	0.170236	0.232677	0.193087	0.204395	0.214539	0.19948	0.15319	0.27751	0.132633
gene21504|Slc12a3	0.025123	0.00263734	0.00888858	0.021886	0.0134434	0.00766119	0.0382547	0.0218638	0.0303427	0.0353807	0.0361242	0.0727657	0.0363854	0.0263081	0.0394064	0	0	0.0128053	0.0217614	0.0405945	0.0354037	0.0044851	0.0170232	0.00890713	0.0285699	0.0238392	0.0278709	0.0103334	0.0397723	0.0247319	0.0159517
gene21508|Nlrc5	1.40422	1.89284	2.1603	2.51842	1.42302	0.791311	1.82405	1.32436	1.43792	0.891696	1.72612	4.44704	1.55843	0.872521	0.995351	1.80869	0.998235	2.00424	1.06329	1.58904	1.64996	1.70542	1.87976	4.55975	2.54015	2.08669	2.04031	1.77719	1.03641	2.04886	2.66259
gene21519|Ccl22	0.0123302	0.012364	0.00410201	0.0227722	0.0113217	0.00827775	0.00965075	0.0172448	0.0144859	0.0112375	0.0124321	0.0130525	0.00831217	0.0118541	0.00242762	0.0120625	0.00984346	0.0121677	0.00646873	0.00949544	0.0079413	0.00495705	0.0217381	0.00952354	0.0106845	0.0129114	0.0122766	0.0125478	0.00745993	0.0138659	0.0113658
gene21532|Adgrg3	0.0394775	0.0665057	0.061492	0.0953019	0.0379624	0.0668862	0.0664955	0.0684596	0.0551133	0.0374389	0.072203	0.123542	0.123991	0.039567	0.0792295	0.105197	0.0696951	0.0596402	0.0868749	0.0511166	0.100074	0.112497	0.0666271	0.113444	0.0456319	0.0672355	0.0825161	0.0387384	0.0594235	0.0411007	0.0712869
gene21539|Cngb1	0.208269	0.13418	0.12553	0.081028	0.103565	0.0985017	0.176417	0.144971	0.0501965	0.0734955	0.120632	0.121194	0.0777538	0.15465	0.0973556	0.849343	0.114301	0.106818	0.111529	0.115854	0.123853	0.216787	0.0968291	0.183516	0.131608	0.0938145	0.0941168	0.14788	0.118892	0.10896	0.159231
gene21547|4933406B17Rik	0.550678	0.370112	0.39735	0.474503	0.24222	0.40589	0.54485	0.450438	0.356231	0.490791	0.216442	0.359349	0.311819	0.161485	0.259472	0.233608	0.226023	0.300428	0.278333	0.291532	0.307546	0.256446	0.284652	0.386384	0.345499	0.451258	0.460288	0.743339	0.305277	0.527259	0.789685
gene21550|Gm5912	0.0541609	0.0755741	0.0765768	0.113264	0.0823386	0.104735	0.0910392	0.113395	0.0850287	0.0733174	0.108514	0.0640657	0.0830047	0.0799407	0.0774665	0.0748173	0.0970607	0.0567258	0.0913459	0.0851859	0.0651223	0.0928783	0.0903793	0.0837103	0.0941095	0.0927183	0.117515	0.0904388	0.117454	0.0698961	0.0906632
gene21551|Gm31518	0.361612	0.421181	0.505765	0.381517	0.3033	0.384473	0.283665	0.383478	0.396557	0.306287	0.278615	0.229958	0.20212	0.323569	0.303866	0.338819	0.229373	0.4234	0.317259	0.174288	0.317829	0.356644	0.516484	0.313404	0.270004	0.301842	0.290252	0.196666	0.192172	0.38242	0.254565
gene21563|Gm31805	0.0646066	0.0359546	0.0915128	0.056774	0.0532132	0.0627703	0.0491476	0.0841678	0.0558684	0.0970968	0.0584831	0.126922	0.0713543	0.116901	0.094563	0.0749768	0.0818459	0.0770655	0.132674	0.0451726	0.0668359	0.120377	0.120512	0.0926631	0.061171	0.0254939	0.0348525	0.105513	0.0304651	0.0721231	0.0987423
gene21568|Gm32005	0.067098	0.208087	0.09445	0.060481	0.103492	0.128842	0.0621377	0.174147	0.0683944	0.107279	0.106015	0.0941449	0.0597118	0	0	0.0935702	0.200036	0.23269	0.137304	0.0416945	0.215024	0.145926	0.143903	0.17361	0.128711	0.0783579	0.0220005	0.0859265	0.142586	0.161818	0.105542
gene21569|Gm32122	0.0195307	0	0.00500895	0.0130357	0.0205321	0.00719602	0.0134087	0.0112056	0	0.0161797	0.00385286	0.0132929	0	0.0079147	0.00361688	0.0182615	0.00539179	0.0128482	0.00406097	0.0038961	0.0162146	0.108323	0.0398379	0.052509	0.00743984	0.00703784	0.0157504	0.00325261	0.010826	0.0241026	0.0201609
gene2158|Gm6345	0.174426	0.0922093	0.0901961	0.115625	0.107636	0.112583	0.142913	0.149264	0.118192	0.122151	0.126526	0.162455	0.111346	0.136041	0.156296	0.118971	0.0822108	0.22293	0.137262	0.120905	0.137022	0.107357	0.0670368	0.0858659	0.112048	0.116557	0.149488	0.0617227	0.111774	0.110141	0.148944
gene21607|Cklf	0.426616	0.563487	0.682236	0.619757	0.556392	0.756498	0.662011	0.742315	0.814773	0.646606	0.621369	0.698632	0.662499	0.691703	1.04641	0.779755	0.777722	1.0323	0.577719	0.75408	0.233342	0.652637	0.62678	0.577616	0.64516	0.554642	0.67844	0.472674	0.569823	0.569269	0.765006
gene21617|LOC102635660	0.000983718	0.00109467	0.00686483	0.00566603	0.00507452	0.0053959	0.00521434	0.00973942	0.00159642	0	0.00310968	0.0108038	0.0150837	0.00632836	0.00216013	0.00112137	0.00489155	0.0182062	0.00895338	0.00113543	0.000724406	0.00114084	0	0.0050423	0.010869	0.0023045	0.00743817	0.00504511	0.0022833	0.00124703	0.00564267
gene2169|Fcrlb	0.341938	0.272732	0.341253	0.33041	0.40242	0.386816	0.265443	0.344373	0.331393	0.299886	0.266577	0.463366	0.342945	0.29035	0.466862	0.362764	0.572775	0.288151	0.482898	0.35375	0.494105	0.496612	0.328642	0.193342	0.229823	0.283288	0.28616	0.359777	0.426778	0.440996	0.32542
gene217|Gm19673	0.150362	0.214539	0.296114	0.338931	0.187122	0.222575	0.338775	0.218241	0.198983	0.292644	0.10982	0.356242	0.32627	0.309423	0.139596	0.188341	0.295455	0.0857572	0.239769	0.173609	0.270041	0.167313	0.158685	0.165326	0.153164	0.148939	0.273347	0.148479	0.149558	0.155807	0.113874
gene21721|Cdh3	0.0187376	0.0143791	0.0551139	0.0554845	0.110072	0.0416759	0.11655	0.10051	0	0	0.156176	0.141129	0.0518754	0.0742794	0.0786438	0.121435	0.0210958	0.0837973	0.0348669	0.109212	0.0163561	0.108222	0.0170307	0.0919075	0.0896324	0.0630523	0.152209	0.2171	0.00558376	0.167837	0.210463
gene21725|Cdh1	0.171237	0.72575	0.0791616	2.10849	0.534274	0.557096	1.05	0.548029	0.292959	0.15166	0.709728	0.635554	0.241982	0.448533	0.264393	0.933195	0.0883298	0.158765	0.124758	0.615774	0.783617	0.516623	0.315656	0.807065	0.290305	0.511141	0.523913	0.157071	0.871643	0.565459	0.458148
gene21728|Has3	3.02343	3.14414	2.017	3.51693	2.8862	3.16039	4.43282	3.60781	4.63026	3.29815	2.94693	2.20876	2.07346	1.99734	2.77925	3.18416	2.40979	2.81894	2.48626	2.375	2.85066	2.98033	3.36469	3.40306	3.78129	3.33845	4.11019	3.04624	3.24106	2.93721	3.42672
gene2176|Fcgr4	0.206307	0.0368105	0.0443149	0.0971723	0.0312831	0.0477008	0.0272849	0.0441328	0.125805	0.0991626	0.0579501	0.0745201	0	0	0.114344	0.132465	0.0535624	0.0347043	0.0490887	0.0867818	0	0.0508186	0.0865049	0.253852	0.0572143	0.0258308	0	0.068568	0.0881951	0.0339464	0.0335139
gene21760|Gm39244	0.386516	0.628316	0.565857	0.480707	0.899016	0.236509	0.556728	1.30958	0.150796	0.297488	0.414103	0.423018	0.2227	0.422388	0.306108	0.597395	0.392037	0.360486	0.845264	0.5136	0.724308	2.32235	1.83194	0.524568	0.431212	0.628172	0.500607	0.232941	1.3395	0.476799	0.743766
gene21763|Gm42043	0.334319	0.248445	0.310403	0.224183	0.118739	0.13508	0.197189	0.240215	0.285263	0.174011	0.274068	0.588388	0.416854	0.285973	0.230168	0.425034	0.187115	0.231347	0.230036	0.234021	0.137858	0.45073	0.246003	0.104866	0.272925	0.236945	0.311583	0.0970779	0.167772	0.271859	0.435391
gene21770|Pmfbp1	0.0812763	0.105558	0	0.0739164	0.0418244	0.116568	0.0330696	0.099989	0.0814384	0.0634105	0.0602135	0	0.170381	0.0178103	0.100758	0.0361601	0.0521898	0.0916379	0.0830858	0.134037	0.0975058	0.249558	0.141683	0.0280786	0.087031	0.038136	0.0797289	0.0531533	0.0577957	0.0877481	0.0207343
gene21771|Gm35145	0.0184269	0.0146285	0.0390435	0.00971026	0.00612061	0.0128699	0.0170836	0.00961529	0.0345358	0.027923	0.00637975	0.0192552	0.0168208	0.0451576	0.0082461	0.0114163	0.0213841	0	0.014016	0.0316465	0.0309288	0.0466761	0.0149019	0.0309945	0	0.0294462	0.0171783	0.0233661	0.0226985	0.0147047	0.0317279
gene21775|Hp	0.0263398	0.0770949	0.035718	0.0461425	0.0539756	0.0211705	0.0380327	0.0875447	0.00765283	0.0523607	0.107279	0.0604294	0.0462584	0.0926624	0.0205579	0.14784	0.079314	0.156314	0.115527	0.0163291	0.0390363	0.0621789	0.0607116	0.107283	0.032261	0.0368248	0.076415	0.050142	0.0544549	0.018148	0.0473564
gene21787|Marveld3	0.0601285	0.0349273	0.0293223	0.0377126	0.0599922	0.081229	0.0827476	0.0456318	0.0319895	0.0391233	0.0569922	0.150837	0.0215012	0.0434677	0.0870534	0.097135	0.0352354	0.0712738	0.0299117	0.107372	0.0350713	0.102839	0.0650063	0.032342	0.0575004	0.0902488	0.0929383	0.112	0.0388513	0.0810684	0.0879686
gene21788|Tat	0.0253733	0.00734569	0.0221496	0.00646382	0.0337104	0.0314503	0.0326962	0.0102194	0	0.0143364	0.01419	0.0166554	0.0223147	0.0139505	0.00577989	0.0245052	0.0105912	0.0248177	0.0298115	0.0404137	0.0141243	0.0281405	0.0138102	0.00512343	0.0313776	0.0192444	0.0262418	0.0109465	0.011264	0.0328989	0.0262954
gene21829|Mlkl	0.0755485	0.0153778	0.0823526	0.142008	0.0636859	0.119547	0.135178	0.0574312	0.111166	0.0953441	0.103515	0.159397	0.0611847	0.153815	0.0275203	0.0908944	0.0762202	0.0723232	0.0518729	0.114395	0.0353987	0.0754034	0.089706	0.13222	0.119231	0.100721	0.0734605	0.0443821	0.050781	0.0708026	0.0564165
gene21842|Chst5	0.120572	0.133885	0.149875	0.106229	0.138653	0.217244	0.180688	0.149151	0.134494	0.148485	0.105145	0.0431118	0.134461	0.0914159	0.0923696	0.0938075	0.127299	0.0868073	0.137507	0.099977	0.123331	0.126051	0.197608	0.148761	0.116705	0.167352	0.130168	0.161289	0.128003	0.179529	0.153102
gene21852|Gm3635	0.108847	0.0874933	0.0796987	0.0776061	0.102241	0.0876128	0.0808497	0.0896693	0.0716399	0.0984372	0.0955294	0.134735	0.175058	0.113113	0.147487	0.104394	0.0974709	0.126432	0.107463	0.110405	0.105651	0.0770308	0.111804	0.072222	0.0733026	0.0798033	0.0891548	0.127546	0.0714138	0.0560481	0.102188
gene21855|Gm26994	0.0134692	0.0420805	0.0122684	0.0270954	0.042676	0.037489	0.0247265	0.050746	0.0318921	0.00556371	0.0251683	0.0150477	0.0201542	0.0117481	0	0.0304379	0.0416701	0.0350972	0.0215191	0.047769	0.0272127	0.0286697	0.0116645	0.0162279	0	0.0184547	0.0162031	0.0173273	0	0.0375895	0.0521524
gene21866|Adamts18	0.0890156	0.0960337	0.164514	0.142543	0.125794	0.130001	0.124416	0.0948679	0.0927182	0.0824382	0.138166	0.0813736	0.167537	0.0989844	0.0783754	0.0650339	0.0620695	0.0389558	0.123049	0.0709233	0.170208	0.231442	0.157599	0.113035	0.114475	0.0557511	0.129286	0.11715	0.104305	0.109132	0.177402
gene21889|Gm9058	0.299418	0.275446	0.259217	0.246665	0.244261	0.305052	0.284991	0.190431	0.23247	0.299951	0.368983	0.322668	0.285151	0.375563	0.335943	0.317513	0.353059	0.358064	0.341832	0.298985	0.275292	0.319956	0.296701	0.244632	0.26088	0.292969	0.271547	0.281698	0.282764	0.233904	0.22822
gene21901|Pkd1l2	0.675161	1.18965	0	1.94909	1.20665	0.793034	0.653206	1.50401	0.625584	1.66013	0.574793	0	0.404105	0.755497	1.32857	1.61339	0.257397	1.18975	0.196994	1.61136	2.7137	2.91565	0.206606	0.34006	0	0.503766	1.25066	1.54266	2.04653	0	1.24611
gene21904|Bco1	0.419164	0.347546	0.204554	0.335684	0.146299	0.418872	0.530392	0.659371	0.177911	0.250411	0.664748	0.484234	0.233155	0.516393	0.395036	0.882475	0.337609	0.417644	0.519828	0.399769	0.223414	0.748843	0.895235	0.187284	0.144054	0.227625	0.513072	0.673884	0.556612	0.350301	0.442633
gene21926|Osgin1	0.613542	0.325437	0.231503	0.455116	0.338267	0.637372	0.407285	0.742827	0.395431	0.427789	0.539838	0.642802	0.496661	0.88734	0.37992	0.463504	0.399451	0.878865	0.309004	0.724648	0.22867	0.397031	0.287004	0.315732	0.280161	0.267006	0.569938	0.2335	0.247627	0.318684	0.44903
gene21928|Slc38a8	0.0906282	0.193899	0.408626	0.279082	0.318933	0.0811476	0.280699	0.219406	0.284933	0.166593	0.347073	0.541302	0.244582	0.672636	0.235739	0.255457	0.268879	0.281724	0.150319	0.212189	0.392486	0.0864503	0.203326	0.535503	0.175197	0.21734	0.19741	0.3976	0.110809	0	0.471752
gene21934|Adad2	0.0083979	0	0.0210782	0.0168588	0.0177266	0.0516286	0.00700574	0	0.0330877	0.0117586	0.0071922	0.0149263	0.0278415	0.0142354	0.0356321	0.00355711	0.123676	0.0298605	0	0	0.0225863	0.030931	0.0742384	0.0730757	0.0445963	0.00461035	0	0.0121205	0.0125124	0.0337765	0.00476731
gene21973|Fendrr	0.0417802	0.052099	0.0466487	0.0422416	0.0511953	0.063749	0.0641342	0.060852	0.0424396	0.0509395	0.0497894	0.0827357	0.0667708	0.0577708	0.0437032	0.050831	0.0372588	0.0391656	0.0257094	0.040701	0.0545439	0.0469532	0.0709246	0.0677876	0.0420567	0.0420649	0.050661	0.0545831	0.0497664	0.0503884	0.0530199
gene21974|Foxf1	0.106193	0.11784	0.115404	0.0772443	0.143969	0.131132	0.112496	0.0859845	0.108689	0.100348	0.095496	0.14233	0.135058	0.112255	0.0746695	0.102134	0.081724	0.0686094	0.101771	0.0976369	0.117546	0.105727	0.0978145	0.09884	0.082111	0.0848303	0.0975117	0.0898514	0.117253	0.0662072	0.0934578
gene21976|Foxc2	0.185024	0.200788	0.0257648	0.302555	0.159707	0.306657	0.308088	0.256038	0.190085	0.0616706	0.423443	0.354371	0.159261	0.341204	0.172414	0.251134	0.0756664	0.189856	0.115195	0.297232	0.183741	0.181041	0.131707	0.235345	0.117428	0.126544	0.277239	0.134184	0.245648	0.300147	0.231711
gene21977|Foxl1	0.0111076	0	0.00682888	0.0182336	0.00587	0.00596706	0.0160197	0.00558665	0.00805838	0.006221	0.0388849	0.0167795	0	0.0513132	0.0216897	0.0067377	0.0124489	0.0127175	0.0061406	0.00573175	0.00555037	0.00317864	0	0.00598667	0.00715734	0	0.0446167	0.0128097	0.00638572	0	0.0188287
gene21980|5033426O07Rik	0	0.00617967	0.0169063	0.0181727	0.010479	0.0106018	0.0114094	0.0127948	0.00839719	0.00666552	0.015285	0.00934916	0.0184731	0.0164307	0.0102125	0.00724765	0.00445506	0.00437321	0.0125708	0.00912155	0.0196874	0.0336709	0.0158409	0.0101418	0.0102455	0.0235229	0.0129365	0.0115013	0.0183933	0.00911831	0.0110146
gene21983|Gm26747	0.340595	0.390497	0.29868	0.246451	0.345684	0.414528	0.356058	0.589109	0.299923	0.516619	0.361048	0.369257	0.330379	0.372308	0.260852	0.338535	0.537119	0.320427	0.436351	0.492522	0.106882	0.264343	0.545409	0.337994	0.348444	0.252989	0.290684	0.202163	0.326971	0.525716	0.312321
gene22003|Gm22	6.00114	8.43913	6.80004	9.42409	7.81104	6.79226	10.1516	8.8189	6.77952	8.25688	7.15577	6.28604	5.5419	5.64236	6.3657	6.99258	5.42646	2.94068	6.76767	6.84682	8.58833	10.792	16.4408	9.59622	10.7063	10.7475	9.35783	6.95115	11.4485	8.52706	10.1047
gene22010|Trhr2	0.200069	0.366819	0.0658166	0.189916	0.138262	0.254821	0.178168	0.409943	0.121411	0.163562	0.266056	0.121052	0.234721	0.173834	0.333242	0.263335	0.224519	0.163255	0.281121	0.32988	0.216805	1.49135	0.634528	0.639241	0.484833	0.323834	0.202226	0.2124	0.301313	0.399674	0.353274
gene22013|Il17c	0.0584879	0.0689711	0.065328	0.0333018	0.109624	0.0829612	0.048759	0.0637589	0.027689	0.0345282	0.0789084	0.0607875	0.0513755	0.0580585	0.0505339	0.025361	0.0274599	0.0152402	0.0424385	0.113659	0.0346265	0.0473466	0.0129051	0	0	0.0685732	0	0.0118653	0.0247247	0	0
gene22063|Mc1r	0.0398884	0.0216622	0.0499718	0.0190608	0.0305368	0.0124755	0.0139544	0.0407445	0.025173	0.0195085	0.0518274	0.0467755	0.0313346	0.0324673	0.0188946	0.0637195	0.0129752	0.020423	0.0410083	0.0239655	0.0232083	0.0265821	0.0404845	0.0283286	0.0434829	0.0530146	0.0189682	0.0134699	0.0276387	0.0665098	0.0471472
gene22112|4732419C18Rik	0.624502	0.528261	0.290731	0.343152	0.620403	0.679484	0.256086	0.241509	0.591179	0.34121	0.499762	0.738026	1.00163	0.249587	0.345255	1.06424	0.505025	0.283783	0.467287	0.773228	0.675093	0.738655	0.588388	0.248501	0.368447	0.42942	0.479163	0.680925	0.312909	0.186384	0.408874
gene22113|Gm36188	0.0229285	0.0241045	0.0373545	0.035027	0.0761843	0.026975	0.0512134	0.048349	0.0487323	0.0578903	0.0298201	0.0687177	0.0886454	0.0631105	0.0607799	0.0569577	0.0589582	0.089843	0.0513777	0.0260186	0.0236627	0.0440309	0.0734027	0.0462371	0.0429754	0.0280618	0.0337964	0.0404275	0.0424978	0.0214546	0.0406218
gene22131|Gm42054	0.0194399	0.0120883	0.024538	0.0372303	0.0568715	0.039133	0.0328728	0.0339642	0.014104	0.0462703	0.0241	0.0244156	0.032403	0.0378013	0	0.0134199	0.0267857	0.0284929	0	0.0100314	0.0597102	0.0380545	0.0392154	0.0568939	0.0360199	0.0278112	0.0528107	0.0450694	0.0753742	0.0488405	0.0375105
gene22134|C330016L05Rik	0	0.0848318	0.0537688	0.180292	0	0.148478	0.239613	0.0698894	0.0502094	0.103762	0	0.093159	0.228638	0.0807992	0.312564	0.108404	0.077864	0.0950419	0.0489558	0.0948354	0.115583	0.236024	0.151972	0.100152	0.282649	0.160737	0.195561	0.0537235	0.104406	0.368205	0.246355
gene22139|Capn9	0.0361349	0.0235248	0.0412234	0.0343984	0.0300029	0.0285386	0.0317561	0.0293225	0.0433171	0.0637646	0.0334009	0.0578926	0.0379522	0.0438249	0.0338976	0.0367263	0.0347386	0.0410519	0.0676077	0.00827229	0.0258277	0.0210968	0.0435733	0.0187663	0.021716	0.0263893	0.0235155	0.0203778	0.00988981	0.0262211	0.0396102
gene22146|Gm9172	0.00809876	0.0203846	0	0.0268	0.00866151	0.069922	0.00787958	0.0328788	0.0237819	0.0174948	0.0574249	0.0164098	0.0427991	0.0561325	0.0320051	0.0300008	0.00907618	0.00960932	0.0180161	0.0338286	0.0163792	0.074271	0.0249094	0.042653	0.0211221	0	0.0436798	0.00939507	0.0668812	0.0374865	0.0362445
gene22147|LOC108167561	0.634711	0.609798	0.680515	0.440793	0.761938	0.867005	1.0305	0.741829	0.796689	0.756326	0.842939	0.616276	0.662462	0.993446	0.568443	0.786789	0.543102	0.848483	0.91455	0.812962	1.01754	1.21796	0.824931	0.707405	0.649896	0.702745	0.729076	0.68019	0.756825	0.458478	0.703453
gene22148|Trim67	0.485131	0.483985	0.500956	0.482328	0.456995	0.575395	0.530209	0.515166	0.442991	0.475959	0.357268	0.249623	0.387851	0.391538	0.436149	0.373135	0.34886	0.343341	0.422702	0.381393	0.572949	0.772945	0.633398	0.599341	0.434483	0.495884	0.546546	0.453485	0.591583	0.396729	0.542034
gene22162|Map10	0.997746	1.34262	1.00172	1.00409	0.962075	0.952771	1.17278	1.20878	0.878537	1.11983	0.855214	0.561875	0.911565	0.816415	0.975632	0.821498	0.619584	0.468019	0.766419	0.71944	0.919471	1.41601	0.919675	1.24647	1.16935	0.956091	1.04221	1.13114	1.13208	0.999584	1.20961
gene22164|Gm39283	0.0807279	0.0657295	0.120985	0.0673156	0.0826815	0.0300378	0.114259	0.1214	0.0866277	0.0880401	0.07187	0.0877137	0.0693419	0.0621623	0.0369073	0.0575736	0.048798	0.0238174	0.0553219	0.0651219	0.226402	0.228453	0.179996	0.181458	0.162489	0.131437	0.101417	0.178308	0.138188	0.115565	0.134658
gene22172|Gm31069	0.141358	0.102338	0.102582	0.106386	0.117502	0.117916	0.0949191	0.0883983	0	0.07184	0	0.186413	0.0565403	0.181361	0.210159	0.0440768	0.10841	0.261935	0.136791	0.0276401	0.0943879	0.108886	0.110418	0	0.115962	0.121626	0.0839234	0.0981012	0.0372052	0.16576	0
gene22181|Gm6091	0.100252	0.181436	0.0477106	0.0499363	0.0287529	0.05939	0.0593982	0.0185346	0.0267354	0.0132929	0.0920052	0.0185564	0	0.0202243	0.0239859	0.0562093	0.0206501	0.0216051	0.121158	0.171131	0.0184135	0.0177415	0.0107706	0.0682805	0.116908	0.0635652	0.109066	0.0854968	0.0768648	0.0527075	0.0713034
gene22182|Gm39286	0.0517795	0.00819957	0.0131896	0.0330249	0.0303318	0.0167041	0.0264943	0.0183733	0.0232005	0.00590771	0.0105597	0.0182873	0.0308513	0.0363692	0.010299	0.0287306	0.0101793	0.0372786	0.00437389	0.014016	0.0146969	0.0135735	0.00711142	0.0151186	0.00657414	0.0260518	0.0279347	0.0356304	0.0229813	0.00794364	0.0202937
gene22184|Gm31546	0.0686194	0.0803431	0.0533032	0.0400971	0.0606554	0	0.072433	0.0625398	0.102449	0.0964532	0.0478182	0.0228655	0.026474	0	0.0599715	0.0509914	0	0	0.0250306	0.0496706	0.12175	0.100862	0.131276	0.0671954	0.105562	0.046235	0.144483	0.0658448	0.168297	0.0627082	0.0870584
gene22186|Gm31718	0.112284	0	0.154721	0.152548	0.108124	0.105428	0.257237	0.0386992	0.133113	0.111358	0.228419	0.14831	0.115724	0.124225	0.244637	0.104555	0.11709	0.117324	0.154742	0.146647	0.197228	0.230266	0.123825	0.155591	0.215495	0.101464	0.114196	0.104055	0.0170374	0.240262	0.178041
gene22191|Gm38574	0.0717442	0.0895515	0.0754119	0.0506714	0.0671619	0.0841625	0.0608224	0.0725698	0.0868386	0.06335	0.0614924	0.0841093	0.0744726	0.079781	0.108563	0.073148	0.0946751	0.103139	0.0833003	0.062403	0.0455804	0.0822374	0.053649	0.0623476	0.0560244	0.0625231	0.055716	0.0587052	0.0584423	0.0550966	0.0533475
gene22204|Gm9204	0.0324457	0.025139	0.022034	0	0.023031	0.0300866	0.054535	0.0153346	0.0332122	0.0245676	0.0117195	0	0.016377	0.00948069	0.0347529	0.0138782	0.0118357	0.0306491	0.0542632	0.0396486	0.0304675	0.0227545	0.0273737	0.0389646	0.0217999	0.014124	0.0344516	0.0366415	0.00922715	0.0207721	0.0169902
gene22213|Gm32856	0.227453	0.292675	0.280607	0.301947	0.235749	0.278707	0.329574	0.293475	0.255416	0.356716	0.225938	0.247139	0.294655	0.246113	0.252359	0.368105	0.243346	0.171529	0.309919	0.270262	0.287925	0.231988	0.322527	0.354716	0.327849	0.265479	0.267126	0.264986	0.260537	0.353854	0.24543
gene22238|Casp4	0.13938	0.597697	0.364767	0.956542	0.617426	1.02248	0.6475	0.958938	1.14047	0.626947	1.21337	0.693726	1.58824	1.3802	0.461721	0.592014	0.357223	0.885891	0.414949	0.767113	0.796007	0.0550457	0.4913	0.944396	1.19866	0.88564	1.11893	0.5226	0.149331	0.222751	0.642915
gene22239|Casp12	0.157626	0.167523	0.116624	0.242851	0.16641	0.276659	0.263334	0.257429	0.195822	0.127363	0.315995	0.284939	0.142139	0.34602	0.0449056	0.332941	0.133971	0.270169	0.0668598	0.29666	0.219218	0.262733	0.209899	0.291723	0.178002	0.106839	0.324771	0.17977	0.178553	0.190926	0.138519
gene2227|Arhgap30	0.153943	0.179719	0.150486	0.183032	0.15761	0.138485	0.231803	0.15328	0.169449	0.129726	0.141708	0.108099	0.115232	0.110419	0.166911	0.152665	0.177359	0.135707	0.148513	0.216722	0.207268	0.198947	0.203415	0.240849	0.245863	0.194602	0.23692	0.16393	0.198755	0.187772	0.1924
gene22280|LOC108167638	0.0189383	0.0262681	0.0323382	0.0387541	0.0353257	0.0402314	0.0319751	0.0275855	0.0385694	0.035104	0.0252405	0.0290951	0.0238308	0.0321044	0.0311017	0.0143282	0.0157962	0.0338519	0.0159942	0.0109089	0.0201068	0.0236686	0.04443	0.0238955	0.0288214	0.0155797	0.0263258	0.0340129	0.0219125	0.0151548	0.0312951
gene22305|Gm34069	0.011163	0.0106044	0.00844713	0.0169153	0.011756	0.00543793	0.00660468	0.0127952	0.00996761	0.0133637	0.00687657	0.019789	0.0104278	0.0078385	0.0121066	0.00419115	0.00768779	0	0	0.012052	0.00171635	0.0067053	0.00499968	0	0.0044134	0.00370325	0.00929681	0.00398454	0.010235	0.0088523	0.00583415
gene22309|Kdm4dl	0.00735132	0.0064999	0.00381477	0.0061011	0.00674752	0.00763565	0.00765388	0.0079208	0.00490354	0.00538769	0.00798968	0.00454306	0.00544325	0.00465836	0.00888663	0.00775152	0.0086501	0.00668076	0.00351517	0.00410054	0.00546395	0.00439364	0.00971112	0.00676243	0.00748291	0.00511291	0.00691506	0.00642245	0.00492331	0.00322528	0.00252818
gene22321|Fut4	0.130296	0.0644057	0.0689825	0.135741	0.0750383	0.101708	0.0477147	0.209497	0.0939246	0.0662675	0.0864001	0.0357505	0.0319314	0.0768587	0.0567235	0.175903	0.0530465	0.0624354	0.109594	0.0244224	0.164161	0.184762	0.124501	0.14725	0.0609951	0.142392	0.0644342	0.122973	0.0422278	0.0882153	0.0669915
gene22325|Mif-ps6	0.491001	0.492321	0.349385	0.233055	0.366393	0.425963	0.144839	0.275709	0.325143	0.364392	0.381548	0.574359	0.373246	0.475385	0.355643	0.363875	0.577812	0.225427	0.302117	0.326806	0.232801	0.157235	0.556713	0.428741	0.467041	0.522526	0.495472	0.36878	0.291218	0.507093	0.233601
gene22346|Ccdc67	0.36979	0.0952198	0.434575	0.635117	0.415171	0.345138	0.676555	0.556124	0.188462	0.449261	0.479864	0.452489	0.426854	0.461763	0.43854	0.376911	0.495761	0.660367	0.496672	0.217533	0.5364	0.600982	0.230193	0.458651	0.286461	0.297561	0.524519	0.307826	0.349455	0.409205	0.509689
gene22358|Gm4977	0.714787	0.811637	0.59362	0.751414	0.64284	0.78233	0.729099	0.54324	0.522883	0.85936	1.11934	0.712658	0.480408	0.973585	0.818419	0.75616	0.660826	0.816787	0.898416	0.851097	0.619024	0.735448	0.791089	0.794079	0.690496	0.78014	0.734087	0.774648	0.744488	0.72017	0.680835
gene22363|Naalad2	0.239647	0.262412	0.228205	0.337289	0.278764	0.244718	0.345911	0.357357	0.328767	0.390578	0.386571	0.286753	0.253835	0.331777	0.331714	0.35122	0.290159	0.273535	0.213902	0.310463	0.336836	0.313511	0.312603	0.31871	0.239844	0.29505	0.404682	0.256791	0.289262	0.249255	0.290013
gene22368|Zfp558	0.271741	0.353405	0.29244	0.348503	0.303972	0.313935	0.357066	0.341536	0.32232	0.350452	0.248071	0.240123	0.252166	0.290366	0.223754	0.324115	0.203779	0.132726	0.275736	0.170051	0.342426	0.271783	0.285542	0.309947	0.335043	0.257342	0.367486	0.247813	0.3266	0.299016	0.286221
gene2238|Ly9	0.00108584	0.00945283	0.00517772	0.0115265	0.00631193	0	0.00975153	0.00873817	0.0151154	0.00304057	0.00760217	0.00637463	0.0117206	0.00718083	0.00282705	0.0091082	0.010265	0.00381208	0.00353081	0.012227	0.00766601	0.00835722	0.00547642	0.00753246	0.00699646	0.0138094	0.00824272	0.00251923	0.0126643	0.00737692	0
gene22403|Olfr856-ps1	0.0313918	0.0127845	0.0313685	0.0263143	0.0192543	0.0212249	0.0357174	0.0152863	0.0176391	0.0332802	0.010666	0.0535274	0.0446019	0.0214927	0.0197585	0.0444813	0.0108797	0.0247773	0.0185415	0.0294081	0.0210996	0.0327209	0.0230737	0.0224478	0.0343278	0.0138134	0.0147581	0.0158649	0.02785	0.00348579	0.0335022
gene2242|Cd48	0.257186	0.572019	0.411686	0.333657	0.658827	0.573419	0.680165	0.528578	0.461564	0.751237	0.293126	0.39269	0.294098	0.624557	0.553048	0.48499	0.470033	0.439839	0.142757	0.585038	0.616863	0.439815	0.530802	0.905571	0.514541	0.395125	0.336158	0.378229	0.311969	0.420309	0.428651
gene2245|Cd84	0.379137	0.64442	0.412543	0.555036	0.373868	0.517355	0.492999	1.33405	0.555182	1.34784	0.31007	0.713765	0.987534	0.653782	0.539366	0.553656	0.784297	1.02559	0.597583	1.12854	0.838208	0.697259	0.661423	0.718398	0.493459	0.843936	0.402999	0.997652	0.603289	1.31985	0.429838
gene22450|S1pr2	0.288867	0.298419	0.268218	0.322309	0.28423	0.364244	0.36858	0.31523	0.361763	0.424023	0.229144	0.21728	0.181443	0.188865	0.289675	0.273857	0.273997	0.25854	0.318448	0.261624	0.357	0.388269	0.379819	0.281714	0.327229	0.368855	0.428031	0.299989	0.370199	0.268264	0.253138
gene2247|Slamf6	0.0490016	0.00812924	0.0240296	0.0359334	0.0341536	0.0315571	0.030443	0.00882359	0.0138601	0.0663851	0.0198876	0.0461731	0.0178178	0.0156403	0.0344809	0.0336844	0.0428261	0.0194123	0	0.0269327	0.023163	0.0143581	0.0356517	0.067294	0.0586755	0.0454187	0.0144225	0.029996	0	0.0390983	0.0395085
gene22473|Ap1m2	0.0356813	0.110784	0.0582848	0.182063	0.072746	0.108389	0.146522	0.121148	0.143918	0.0714352	0.0692448	0.123592	0.0507215	0.0172909	0.235863	0.0712232	0.0377313	0.111731	0.062408	0.136791	0.0478864	0.0652707	0.142354	0.0969124	0.0578023	0.144586	0.10775	0.0592643	0.0968365	0.120627	0.100985
gene2249|Nhlh1	0.866933	0.621098	0.78253	0.532528	0.327183	0.364565	0.734346	0.686222	0.702855	0.463924	0.477936	0.375794	0.171819	0.335312	0.408783	0.335895	0.553419	0.524349	0.37402	0.485958	0.341462	0.354001	0.263932	0.486341	0.495156	0.417918	0.443087	0.523302	0.272515	0.388449	0.404352
gene22494|Spc24	0.257662	0.248892	0.146	0.218434	0.19901	0.122748	0.19695	0.125455	0.225876	0.206495	0.270945	0.209241	0.22602	0.168478	0.222951	0.17494	0.281334	0.256244	0.21488	0.232105	0.157271	0.167275	0.0898231	0.191596	0.220607	0.14565	0.192478	0.154509	0.195585	0.240043	0.2371
gene22543|Gm36743	0.032174	0.0107548	0.0396477	0.0192476	0.0292331	0.0152775	0.0169094	0.034726	0.0382798	0.00656656	0.0410457	0.0236167	0.0158215	0.0531497	0.0576939	0.0370426	0.0422054	0.0481189	0.0324108	0.0423145	0.0292948	0.0268433	0.023908	0.0370943	0.0252874	0.00682205	0.0383085	0.0119246	0.0403079	0.0331845	0.0132767
gene22548|Npsr1	0.0350493	0.0507519	0.00690233	0.0733284	0.0220791	0.0425631	0.0532159	0.0797013	0.0453235	0.0350284	0.0321424	0.0396758	0.016466	0.0304815	0.067071	0.00869515	0.0234536	0.014714	0.0415839	0.0773824	0.0312268	0.188685	0.0221535	0.0577484	0.0480229	0.0894741	0.0610288	0.0818516	0.0763552	0.0761136	0.0494951
gene22550|Dpy19l2	0.181964	0.177818	0.282318	0.382323	0.447286	0.408266	0.286174	0.192582	0.206901	0.222344	0.472598	0.445062	0.236762	0.580313	0.319298	0.476704	0.191562	0.159934	0.336125	0.187473	0.576626	0.386013	0.384263	0.28293	0.354258	0.135591	0.222823	0.25597	0.440901	0.572014	0.471525
gene22572|Gm1110	0.0602487	0.086721	0.079207	0.0812094	0.158692	0.044797	0.046162	0.140389	0.0256906	0	0.223529	0.251259	0.0449811	0.177792	0.096195	0.341452	0.0148825	0.144894	0	0.131812	0.0571414	0.0792057	0	0	0.0836845	0.0147937	0.211115	0.0848821	0.0139257	0.212387	0.167222
gene226|Col9a1	0.114665	0.0804247	0.137746	0.0870542	0.117873	0.0897374	0.0808041	0.200357	0.0639606	0.0991528	0.105923	0.122345	0.0819882	0.085157	0.0772994	0.100632	0.103042	0.0901868	0.165474	0.0865168	0.0703254	0.0954392	0.190518	0.1474	0.0620595	0.0785767	0.120846	0.0567332	0.057281	0.0643793	0.140147
gene22603|LOC105244993	0.0098943	0.00664939	0.0049262	0.0048492	0.0065285	0.00605332	0.0093852	0.0126552	0.00965491	0.00939597	0.00731689	0.0086028	0.011268	0.00882503	0.00941791	0	0.00359521	0.00626917	0.00445102	0	0	0	0	0.0169917	0.00938161	0.0192799	0.0116454	0.00807535	0.0188207	0.0175591	0.0149546
gene22604|St14	0.509632	0.600397	0.49878	1.07534	0.613335	0.600783	0.625182	0.645935	0.319949	0.508926	0.489755	0.678238	0.833372	0.808672	0.725637	1.008	0.678543	0.739314	0.696493	0.633572	0.479326	1.03317	0.417103	0.795333	0.572675	0.387273	0.616056	0.385595	0.381144	0.454894	0.495977
gene22605|Gm16071	0.0456431	0.0573881	0.0539343	0.067404	0.0522023	0.0531378	0.0487346	0.0717293	0.0326556	0.0422133	0.056473	0.038475	0.0188673	0.0369583	0.0533087	0.0499902	0.0505401	0.0623033	0.0575089	0.0701152	0.0543482	0.0323355	0.0592976	0.0504856	0.0611176	0.034189	0.0645845	0.0704061	0.0558525	0.0626801	0.0711648
gene22615|Gm31408	0.121863	0.0505623	0.116122	0.112311	0.0543073	0.089808	0.102939	0.0961712	0.171168	0.16926	0.101459	0.150802	0.123329	0.0861791	0.0930926	0.146652	0.0939586	0.169089	0.0723962	0.219215	0.0880939	0.0928699	0.100173	0.0645387	0.0602232	0.0678853	0.0859135	0.107116	0.0160241	0.0305008	0.166856
gene22624|Kcnj5	0.0104679	0.0238697	0.0171628	0.0303707	0.0250142	0.0223635	0.0502263	0.0578787	0.0394037	0.0308088	0.0409933	0.0246203	0.00941686	0.00412063	0.0476972	0.0467387	0.0117329	0.0184127	0.0185423	0.0359563	0.0380814	0.0915391	0.0464583	0.037793	0.0179877	0.0276115	0.0304018	0.0202394	0.0166373	0.0319944	0.0234748
gene22648|Tirap	0.925681	0.876945	0.841545	0.756799	0.857972	0.99155	0.83427	1.09869	0.725161	0.765547	0.729804	0.731504	0.765079	0.748648	0.792936	0.849653	0.659557	0.631887	0.774103	0.800497	0.797766	0.960134	1.25634	1.12974	0.790938	0.815166	0.771138	0.862766	0.677313	0.687927	1.06915
gene22649|Gm39318	0.0381696	0.0126586	0.0362509	0.0319207	0	0.0290214	0.0449414	0.0387238	0.00806734	0.0326274	0.028229	0.0221531	0.0222604	0	0	0	0.0133669	0.0260488	0.0243218	0.0397256	0.0272275	0.0427178	0.0384997	0.00596285	0.0226036	0.0267773	0.0274866	0	0.0246926	0.0231703	0.0227709
gene22665|Pate2	0.0272607	0.0160268	0.0113506	0.0163065	0.0127026	0.0153854	0.0120369	0.00978508	0.0119243	0.00863667	0.00735724	0.00590597	0.0143058	0.0113826	0.00490122	0.00705678	0.00864185	0	0.0104649	0.00674608	0.020797	0.0022066	0.0102549	0.0148552	0.00495383	0.00730172	0.00814575	0.0176981	0.0142659	0.0219871	0.00777022
gene22696|Ccdc15	0.114879	0.115692	0.133062	0.166626	0.0984913	0.106854	0.18198	0.150188	0.101258	0.106512	0.125485	0.150925	0.156804	0.0974311	0.117782	0.114756	0.142141	0.0997285	0.0982539	0.133806	0.114695	0.140795	0.123375	0.108595	0.112781	0.0931605	0.120885	0.110203	0.100609	0.115855	0.140103
gene2275|Slamf8	0.0372041	0.0101505	0.0414529	0	0.0307858	0.0415925	0.035301	0.0464129	0.0242563	0.0124827	0.00554508	0.038181	0.0576732	0.0243017	0.00725424	0.0582	0	0.0195017	0	0.0436766	0.0230441	0.0297031	0.0368014	0.0301044	0.0268746	0	0.0151715	0.00928542	0.00996271	0.0407647	0.0401824
gene22767|Olfr920	0.0524279	0.0383814	0.0797612	0.0605506	0.0373091	0.0777217	0.0624606	0.0650916	0.0891429	0.0552658	0.0397787	0.0370136	0.0886745	0.0390814	0.028551	0.0726247	0.00989026	0.0258684	0.0486668	0.0432582	0.0371152	0.0699926	0.0463045	0.059355	0.0639992	0.0375459	0.0713455	0.0586484	0.0272409	0.073238	0.0669495
gene22866|Bsx	0.0401495	0.0285037	0.0245734	0.0254564	0.07383	0	0.0442704	0.0232967	0	0.0226327	0.0406041	0.0342899	0.0313405	0.0469205	0.0227448	0.163119	0.0276799	0.0409329	0.0193186	0.0240409	0	0.0173304	0.0435945	0.0504088	0.0524928	0.0406621	0	0.00675625	0.0525565	0.0333984	0.0329341
gene22867|Jhy	0.0390319	0.0358026	0.00270338	0.0950664	0.0674833	0.0444126	0.0520453	0.0867559	0.0217952	0.0291685	0.0678514	0.0755456	0.039148	0.0730614	0.0720804	0.147245	0.0429147	0.0946133	0.0519333	0.0300552	0.0575359	0.10006	0.0456727	0.0543039	0.0498762	0.035181	0.0601242	0.0459948	0.041069	0.0735258	0.08478
gene22869|Crtam	0.00424698	0.00280057	0.00145598	0.00398078	0.00426656	0	0.00575976	0	0.00530691	0.00673018	0.00768443	0	0.00657044	0.0143809	0.00793548	0	0.00744273	0.00387292	0.00404408	0.00251634	0	0.00279099	0.00783904	0.00516338	0.0183807	0.00137688	0.00448761	0.0095557	0.00145316	0.00407158	0.00393848
gene22878|Gm8707	0.0658496	0.174291	0.0801937	0.234942	0.0913597	0.114674	0.130723	0.175901	0.116545	0.0720581	0.11043	0.0512372	0.113956	0.0782667	0.136963	0.0779374	0.0652927	0.00989308	0.0987461	0.0623416	0.180395	0.171615	0.271497	0.172175	0.13178	0.204998	0.271199	0.188261	0.200222	0.11351	0.189781
gene22879|Gm35835	0.376296	0.329901	0.441793	0.357231	0.450367	0.304258	0.44037	0.474198	0.44994	0.396019	0.313533	0.483107	0.28675	0.535899	0.434088	0.653778	0.347238	0.423637	0.407828	0.433333	0.555967	0.599596	0.593046	0.46947	0.230459	0.544374	0.330169	0.418219	0.475061	0.480716	0.43877
gene22895|Tecta	0.0806968	0.207636	0.105438	0.123094	0.127471	0.110159	0.181372	0.108586	0.184191	0.121664	0.203675	0.19318	0.107738	0.0879153	0.21171	0.0979998	0.0585234	0.13591	0.201631	0.116404	0.0993173	0.177514	0.0844927	0.105386	0.112483	0.0715283	0.161931	0.114416	0.173664	0.174463	0.195713
gene22900|Gm36648	0.127723	0.0948522	0.183904	0.121628	0.111252	0.123878	0.0768447	0.138746	0.215825	0.156995	0.16486	0.261243	0.227949	0.206859	0.107939	0.204381	0.203159	0.162269	0.134685	0.119386	0.185569	0.119296	0.146851	0.146135	0.212893	0.192888	0.192665	0.0888663	0.163217	0.0921298	0.104042
gene22904|Pou2f3	0.112192	0.246789	0.209912	0.199744	0.162433	0.167112	0.200189	0.310634	0.288243	0.189854	0.358813	0.184925	0.134466	0.170972	0.194073	0.235699	0.110776	0.144797	0.204406	0.153244	0.219733	0.177033	0.101332	0.234486	0.179676	0.0929218	0.0814581	0.172855	0.148324	0.100255	0.199254
gene22908|Trim29	0.0682833	0.0658438	0.0869286	0.0275575	0.0974506	0.0685061	0.0756171	0.107337	0.0677937	0.0644447	0.0666193	0.0389424	0.104901	0.0743086	0.0743514	0.0752078	0.111548	0.134629	0.113275	0.0883979	0.0539247	0.0782117	0.0374789	0.0602532	0.0644785	0.0855672	0.0450073	0.0542495	0.0803448	0.0551329	0.0827492
gene22921|Gm39323	0.0353728	0.033277	0.0652438	0.0557136	0.0411268	0.0285055	0.0297588	0.0356895	0	0.0592278	0.00885183	0	0	0.0305323	0.0215346	0.0107903	0	0	0.0375646	0.0455783	0.0397699	0.050614	0.0412938	0.0930214	0.033989	0.0659803	0.0288932	0.044714	0.0775226	0.0659281	0.0343939
gene22978|Mpzl2	0.0887429	0.0795412	0.0382319	0.12075	0.120965	0.10527	0.0771242	0.111215	0.0708843	0.0530465	0.160996	0.162676	0.137931	0.11097	0.0736245	0.160674	0.0622895	0.08686	0.0563389	0.10623	0.0695498	0.0804224	0.0288884	0.104238	0.030397	0.0533721	0.094059	0.0707581	0.085372	0.128975	0.0897604
gene22986|BC049352	0.0325421	0.0225184	0.0243481	0.0224362	0.0148569	0.0211907	0.0228612	0.031676	0.00821608	0.0126852	0.0309318	0.0430396	0.00382011	0.0245751	0.0235894	0.028981	0.0194982	0.0099597	0.0181392	0.0239177	0.0232665	0.0677358	0.0476253	0.0334638	0.0246543	0.0305235	0.0154175	0.00641458	0.00971289	0.0227317	0.0263637
gene22996|Gm7286	0.0748738	0.0816883	0.040382	0.0233787	0.0801779	0.0674885	0.0650919	0.0654323	0.0569817	0.0489274	0.00441526	0.0211401	0.0716318	0.0717319	0.0219644	0.0432526	0.0584855	0.0520706	0.0215055	0.0299429	0.0481676	0.0359693	0.0885917	0.063384	0.0644427	0.0718557	0.0877364	0.0889861	0.0161513	0.00877654	0.0436852
gene23018|Gm31432	0	0.0609754	0.0301411	0.026827	0.0678724	0.0673422	0.180506	0.0977674	0.157618	0.0596194	0.0961463	0.0658347	0	0.0578999	0.170317	0.0299139	0	0.0191611	0.0361406	0.0337279	0.258692	0.0561197	0.112948	0.0257173	0.0842421	0	0.137245	0.131253	0	0.0843444	0.0740196
gene23019|Gm31557	0.0258054	0.0276564	0.0463803	0.0681947	0.0298162	0.0575116	0.0758975	0.0647161	0.0546076	0.0520195	0.0325628	0.0677273	0.0558047	0.0106779	0.0412063	0.02161	0.0470221	0.0501663	0.0369106	0.0494936	0.09386	0.0836062	0.144553	0.0761501	0.0519328	0.0807386	0.0708062	0.0437325	0.0989003	0.0823771	0.0829898
gene23021|Gm31614	0.716507	0.626771	1.20182	0.987444	1.13579	0.72806	1.04678	0.67765	1.26048	0.898418	0.701138	1.19325	1.04904	0.848468	0.895357	1.14944	0.567929	0.553465	0.386848	1.5686	0.991157	0.810351	1.20029	0.722721	1.05684	1.27454	0.712929	0.820673	1.02783	0.614998	0.805959
gene23022|Gm39330	0.103302	0.130684	0.117705	0.0740951	0.104706	0.130373	0.0724613	0.104183	0.0950273	0.07443	0.103588	0.279506	0.124774	0.0775495	0.145901	0.187903	0.0961526	0.188013	0.102925	0.087338	0.0660587	0.121075	0.044954	0.159254	0.106482	0.0564139	0.135279	0.0515136	0.0663262	0.0675864	0.108713
gene23026|Gm31698	0.0912859	0.115551	0.130158	0.151821	0.102511	0.135894	0.117719	0.102798	0.0794336	0.127161	0.131165	0.036166	0.0763983	0.181857	0.0553848	0.105651	0.0322404	0.0630257	0.127603	0.0905434	0.145541	0.100275	0.142279	0.207411	0.143066	0.10131	0.1002	0.12458	0.144627	0.0977743	0.107075
gene2303|Pyhin1	0.0360671	0.0173418	0	0.0117384	0	0.0138296	0.020625	0.0280539	0.00933846	0.0336116	0.00858948	0.0172837	0.0260512	0.0076007	0.0223412	0.0287948	0.0216379	0.0221945	0.00895726	0.0309934	0.027508	0.0196442	0	0.0197722	0.0221166	0	0.0116811	0.0099541	0.0357968	0.0384983	0.0267197
gene23033|Gm40518	0.32903	0.75362	0.63322	0.763822	0.330201	0.831221	1.03884	1.05333	0.463666	0.481537	0.407895	0.818309	0.361672	0.313779	1.43254	0.750754	0.349449	0.514497	0.314913	0.92795	0.363378	0.50529	1.51803	1.25316	0.823485	1.10427	0.844758	0.669687	1.40912	1.61846	0.979252
gene23059|Ankk1	0.077631	0.114659	0.0652433	0.0871004	0.224323	0.0285008	0.0892785	0.0964942	0	0.0434367	0.212465	0.130764	0.0358006	0.303771	0.137013	0.248712	0.162663	0.23	0.072316	0.148971	0.195108	0.272873	0.124062	0.0575315	0	0.0463044	0.0547395	0.0615514	0.152251	0.0599619	0.225307
gene2307|AI607873	0.0785346	0.0487894	0.0792162	0.0877317	0.0637929	0.0188687	0.0506558	0.0264984	0.095557	0.0344243	0	0.117192	0.0831763	0.0180864	0.105065	0.15015	0.0221414	0	0.0364087	0.0226533	0.0284684	0.125639	0.028894	0.0592001	0.0385081	0.030654	0.0486858	0.0152796	0.0366301	0.0847149	0.0869984
gene23073|Plet1	0.0629792	0.015786	0	0.0138904	0.0167691	0.0282741	0.0121318	0.0410725	0.0276257	0.040568	0.0190588	0.0558803	0.0256896	0.029979	0.00826158	0.0309767	0.0530519	0.126529	0.0245598	0.0260816	0.0453653	0	0.0265867	0.0269473	0	0.0277745	0	0.0270996	0.0113045	0.0581881	0.059814
gene23097|4833427G06Rik	0.125083	0.0385229	0.101409	0.15194	0.198632	0.123717	0.156252	0.168296	0.0606488	0.0553947	0.238566	0.266585	0.0400713	0.147066	0.0964646	0.260859	0.0687738	0.247384	0.0799992	0.189444	0.177194	0.177548	0.091385	0.183732	0.0760444	0.0650176	0.174858	0.249999	0.0486771	0.235304	0.119815
gene23103|Gm684	0.258642	0.171217	0.182409	0.125494	0.214067	0.132687	0.231172	0.241407	0.273588	0.207418	0.178863	0.19963	0.097539	0.266407	0.156672	0.209677	0.0950889	0.149645	0.152405	0.162078	0.192971	0.151543	0.216309	0.276312	0.207651	0.108158	0.218591	0.205239	0.183151	0.179154	0.12336
gene23105|Gm32819	0.032454	0.0445768	0.0307718	0.0275697	0.0240507	0.0319228	0.0383612	0.0432234	0.00538311	0.030018	0.00967094	0.0330157	0.0386498	0.0312457	0.012267	0.0364667	0.0207004	0.0411482	0.0201577	0.0309563	0.0393451	0.0396032	0.0580442	0.024674	0.0303619	0.0249807	0.0228562	0.0564988	0.0404751	0.0459732	0.0489136
gene23108|Gm7293	0.0807987	0.113194	0.0784314	0.0479377	0.0471114	0.0823916	0.0278638	0.0565313	0.0659071	0.0333305	0.0406162	0.0259911	0.0328037	0.0562465	0.0819693	0.0427332	0.069537	0.0629226	0.0432401	0.0513245	0.0449292	0.0300157	0.128671	0.0575329	0.0907748	0.100122	0.0763638	0.0700081	0.0413332	0.0361879	0.0628884
gene23109|Gm8959	0.0232484	0.0290655	0.0282421	0.0110087	0.0171458	0.0215461	0.0143528	0.0207652	0.00234258	0.0143902	0.0177776	0.0385793	0.00766261	0.0168331	0.0210318	0.0011449	0.0189102	0.0111115	0.0157914	0.0102104	0.0132995	0.0219046	0.0272756	0.0203077	0.0568188	0.0353976	0.0278124	0.0274775	0.0184492	0.0189962	0.00737309
gene23123|Gm33210	0.0360501	0.0657929	0.0405192	0.0690695	0.0344492	0.0496153	0.110176	0.0707264	0.0523631	0.0710399	0.0681318	0.0618455	0.0633901	0.0687945	0.0360741	0.0404971	0.0685085	0.0380511	0.0387083	0.0526108	0.0678536	0.0766944	0.0579013	0.0464712	0.0142044	0.0483453	0.0706953	0.0498	0.0573196	0.0680171	0.0561229
gene23129|Exph5	1.06405	2.11668	1.21417	1.53084	1.35307	1.66471	1.15315	1.95859	1.50033	1.83581	0.896598	0.697112	0.971626	0.835684	0.937415	0.876215	0.827231	0.456714	1.17181	0.844979	1.49463	2.42914	2.32483	1.16274	1.9592	1.19657	1.11797	1.56546	1.23014	1.48043	1.50971
gene2313|Ifi203	0.500708	0.449414	0.585371	0.612573	0.685909	0.557813	0.526143	0.599626	0.548224	0.627579	0.531167	0.455575	0.41568	0.369869	0.395877	0.454593	0.517713	0.283246	0.413978	0.324445	0.432529	0.49421	0.416939	0.74212	0.696814	0.612138	0.647803	0.65249	0.444289	0.607324	0.565828
gene23148|Gldn	0.61411	0.586646	0.72354	0.672134	0.508275	0.531901	0.605572	0.641204	0.796409	0.648204	0.471305	0.37279	0.559248	0.374587	0.568229	0.319663	0.462554	0.481938	0.440968	0.336105	0.552115	0.763828	0.411798	0.572208	0.525348	0.56492	0.481969	0.568975	0.397509	0.609592	0.546994
gene23166|Chrna5	2.74288	2.41564	2.68231	2.33818	2.77439	2.55524	2.15747	2.50875	2.45537	3.5282	1.25936	1.79982	1.56764	2.0251	2.59933	2.94196	1.9092	2.47164	1.99497	2.33743	2.30474	2.12386	1.50079	2.01086	2.77322	1.92271	2.48349	2.15774	2.92639	2.51714	2.34934
gene23167|Chrna3	0.0801682	0.073468	0.0521096	0.080403	0.0704174	0.0685556	0.0662416	0.0735467	0.0587457	0.0457229	0.0544939	0.0489672	0.0519852	0.0746592	0.0807418	0.458015	0.0229104	0.0503265	0.0578404	0.0572271	0.06637	0.202732	0.071775	0.36726	0.0514343	0.0748933	0.0784825	0.078145	0.0518438	0.043049	0.0843954
gene23177|Isl2	0.0236313	0.0146957	0.0333771	0.0517244	0.0122685	0.0327307	0.0227216	0.00552082	0.0228597	0.0220584	0.0275865	0.0154513	0.00781877	0.0469816	0.0358316	0.319532	0.0218376	0.031377	0	0.0153983	0	0.0261725	0.0607805	0.0252364	0.019392	0.0114311	0.020463	0.0388369	0.0328624	0.0180696	0.0264704
gene23187|Gm31261	0.00325823	0.0141003	0.0162679	0.0133806	0.0133144	0.0236624	0.0130882	0.00747809	0.00729006	0.00703856	0.0125954	0.0161198	0.013598	0.0204953	0.0065598	0.0100624	0.00282382	0.0236334	0.01269	0.00780023	0.00503579	0.0164126	0	0.0105421	0.0243773	0.0175906	0.0054876	0.0116908	0.0159973	0.0110489	0.015566
gene23194|Gm31529	0.0579125	0.0316243	0.105441	0.0721586	0.061936	0.123467	0.100957	0.0689831	0.0613921	0.11524	0.0478627	0.044851	0.0892799	0.0436668	0.0847306	0.0523337	0.0319844	0.0588102	0.0383711	0.0868928	0.034234	0.0649859	0.0721085	0.0364062	0.1267	0.0508018	0.0637286	0.0703083	0.0285964	0.0379309	0.0676227
gene23202|Gm19936	0.0127048	0.00451455	0.0133774	0.0347484	0.0228848	0.00390023	0.0169578	0.0215124	0.0182179	0.0182608	0.00929825	0.023021	0.0110062	0.0149916	0.00354411	0.00221479	0.00610242	0.0106409	0.00602056	0.0240192	0.0190453	0.0205555	0.0230787	0.0198657	0.0140204	0.0190084	0.0315335	0.0442772	0.0216334	0.0287888	0.0172997
gene23216|Trcg1	0.704061	0.0957188	0.908497	0.678938	0	0	0.676817	0.484096	0.666663	0.463722	0.804248	0.238628	0.418953	0.845446	0	0	0.450934	0.518105	0.127947	0.179283	0.362022	0.145979	0.600722	0.537566	0.255937	0.53138	0.197682	0.753329	0.123362	1.02731	0.234387
gene23220|Gm5121	0.109698	0.052274	0.0839229	0.0952974	0.108718	0.127722	0.124803	0.15281	0.127936	0.0919497	0.168589	0.104476	0.128953	0.179547	0.212629	0.122749	0.117689	0.149556	0.0959693	0.143984	0.0617298	0.091625	0.0990426	0.158684	0.139007	0.0788256	0.103916	0.099482	0.0662403	0.0955706	0.118494
gene23238|Cyp1a1	0.0187803	0.00745727	0.00718047	0.0218733	0.0144395	0.00858986	0.00768675	0.0211645	0.00833077	0.00878361	0.0100037	0.0100646	0.0148328	0.00944147	0.0104077	0.02317	0.0100144	0.0117179	0.0195385	0.0122844	0.00699091	0.00343157	0.00233663	0.0151707	0.00239392	0.0139548	0.0119719	0	0.00476467	0.00458475	0.0113159
gene23298|9230112J17Rik	0.360765	0.506908	0.67847	0.950745	0.767311	0.859809	0.967715	0.756353	0.565126	0.592409	0.617321	0.563845	0.456091	0.78837	0.613595	0.752084	0.443372	0.597356	0.597166	0.680747	0.743487	1.14156	0.861399	0.876411	0.843031	0.870383	0.733349	0.938676	1.03562	0.86388	1.28031
gene23303|1700036A12Rik	0.0264289	0.0348039	0.0193442	0.0427404	0.0166276	0.0101417	0.037657	0.0315853	0.0422806	0.0258983	0.0157297	0.0346882	0.00636815	0.013005	0.00819201	0.034487	0.0211578	0.0147355	0.0146254	0.0159101	0.0313758	0.0180074	0.0321428	0.0193553	0.0285121	0.0228196	0.0325326	0.0145998	0.0430172	0.0155071	0.00708345
gene23307|Gm39348	0.00256199	0.00532308	0.00720173	0.0067966	0.00757363	0.00188719	0.00381088	0.0071813	0.00617948	0.00700783	0.00571658	0.00717628	0.00351233	0.000923376	0.00374374	0.00194647	0.0105655	0.00278897	0.00554042	0.0107049	0.00919039	0.00570871	0.0039641	0.00803109	0.00231392	0.00666792	0.00667336	0.00922958	0.0105224	0.00481631	0.00564742
gene23308|Gm33699	0.107553	0.0722982	0.116533	0.0576172	0.164491	0.0827559	0.203463	0.137799	0.0603378	0.0621882	0.114832	0.205501	0.18662	0.08789	0.0673304	0.215821	0.0711593	0.117585	0.111424	0.114365	0.107229	0.0953492	0.0776287	0.19752	0.153901	0.214616	0.116298	0.328911	0.0696301	0.161029	0.19018
gene23309|LOC108167657	0.405776	0.31507	0.63967	0.378365	0.329677	0.377673	0.391807	0.484706	0.431804	0.344932	0.57752	0.830758	0.468029	0.40548	0.508661	0.589352	0.49425	0.530876	0.420015	0.393336	0.49431	0.298711	0.25913	0.32893	0.431586	0.292609	0.57497	0.671756	0.453966	0.415112	0.315804
gene23329|Kif23	0.18476	0.36961	0.53889	0.418785	0.292885	0.196374	0.292466	0.296939	0.300802	0.301113	0.289737	0.273233	0.139952	0.338912	0.357338	0.457758	0.168624	0.251913	0.266915	0.34523	0.266645	0.523923	0.388114	0.251466	0.274545	0.338863	0.3941	0.323286	0.37739	0.323354	0.409851
gene23330|Paqr5	0.862383	1.08305	1.08053	0.939064	1.17832	1.28628	1.04975	1.13608	0.958015	1.11121	1.33606	1.41182	1.03274	1.59092	1.14071	1.40349	1.10897	1.45676	1.09571	1.42303	0.989558	1.30958	1.14764	0.946181	1.0336	0.952206	1.35819	0.929028	1.008	0.995063	0.878128
gene23334|Gm39351	0.0619058	0.116756	0.149438	0.199314	0.220726	0.180306	0.255622	0.231962	0.201399	0.189646	0.053941	0.102454	0.176097	0.0626368	0.139399	0.199544	0.0898172	0.129942	0.092471	0.118667	0.110655	0.148755	0.268666	0.171782	0.153724	0.134099	0.0805077	0.144933	0.214086	0.280385	0.231316
gene23336|A730043L09Rik	0	0.108358	0.141441	0.0703645	0.0914854	0.135217	0.055846	0.0818329	0.140136	0.0397135	0.113668	0.0389983	0.100406	0.0796246	0.0882169	0.0590659	0.0617792	0.219012	0.0997423	0.137867	0.226015	0.0372172	0.165854	0.119719	0	0.0336621	0.0421722	0.100939	0.115386	0.0525121	0.25386
gene23344|Gm39352	0.254361	0.301255	0.225355	0.155504	0.339155	0.190844	0.251268	0.391865	0.258818	0.615497	0.422536	0.2518	0.254635	0.177371	0.259445	0.336888	0.171184	0.322253	0.206884	0.18154	0.28741	0.32548	0.274247	0.327225	0.366247	0.26425	0.425664	0.538168	0.634601	0.248424	0.612206
gene23347|Gm7653	0.0266203	0.00625902	0.0395867	0.0245009	0.00477234	0.036107	0.0282629	0.0107166	0.0247389	0.0207303	0.00437868	0.0189946	0.0406162	0.0170524	0.0259915	0.0248227	0.0197674	0.0281262	0.0208281	0	0.0024676	0.0152629	0.0227642	0.0178753	0.0236996	0.00492583	0.0374949	0.016232	0.0238257	0.0150236	0.00902711
gene23355|Gm35658	0.355914	0.353868	0.4644	0.1295	0.432916	0.309622	0.462839	0.303673	0.359271	0.507199	0.452028	0.410587	0.406701	0.383649	0.432816	0.606157	0.452036	0.263065	0.53172	0.471894	0.11883	0.294734	0.75016	0.433906	0.41483	0.282824	0.450612	0.330639	0.460053	0.260767	0.246982
gene23357|Skor1	0.344294	0.183696	0.372194	0.264793	0.319587	0.543954	0.415097	0.662748	0.398783	0.393457	0.268801	0.228289	0.260044	0.227553	0.243511	0.195056	0	0.061391	0.427207	0.344844	0.266999	0.188161	0.491055	0.147152	0.348997	0.0892647	0.588215	0.290865	0.292753	0.401035	0.323679
gene23368|Gm35941	0.0816416	0.119707	0.0692166	0.063139	0.0808594	0.0361958	0.0832875	0.0726187	0.125283	0.083458	0.155131	0.0581614	0.20688	0.112467	0.150213	0.0634245	0.0755116	0.170642	0.132862	0.137302	0.0796939	0.133111	0.0868544	0.0768638	0.0124038	0.165405	0.115307	0.0669939	0.114724	0.0665615	0.105684
gene23372|Gm36033	1.27952	0.61646	0.993579	1.52756	0.686717	0.70872	2.03981	1.44275	1.11862	1.57619	1.84005	1.24613	1.21633	2.45664	1.23836	2.64419	1.10528	1.9555	1.11772	1.50304	2.16272	0.939719	1.18658	1.51644	0.878977	1.39932	1.32739	1.50575	1.83668	1.61345	1.16064
gene23373|Smad6	1.75887	1.67853	1.44162	1.77866	1.45463	2.60434	2.17614	1.97491	1.87637	1.48338	2.22408	1.28806	1.03801	2.2237	1.15643	1.80573	1.13113	2.19172	1.04763	1.70411	1.73471	2.25184	1.6052	1.95812	2.13104	1.39003	1.68165	1.35599	1.88623	1.73806	1.88601
gene23415|Kbtbd13	0.0244266	0.020313	0.00824977	0.0178653	0.0171613	0.0348392	0.0143717	0.0239364	0.0217239	0.0195946	0.0136248	0.00822446	0.0238204	0.00964425	0.0194799	0.0215034	0.0128405	0.00956616	0.0225739	0.0041808	0.0282039	0.0179164	0.0299052	0.0198023	0.0286732	0.0234127	0.0198103	0.0141451	0.0323599	0.0287787	0.0230813
gene23422|Pif1	0.0485058	0.0390528	0.0500879	0.0245342	0.0373237	0.0377482	0.0427283	0.038523	0.0266125	0.0352697	0.0352922	0.0473903	0.0346947	0.0188255	0.0403999	0.0455674	0.029573	0.0423752	0.0247113	0.0397372	0.0523032	0.0343012	0.080862	0.0329933	0.01447	0.0482354	0.0378778	0.0198929	0.0229969	0.04061	0.0323958
gene23437|Dapk2	0.576102	0.486191	0.439309	0.394596	0.569981	0.497713	0.600723	0.630161	0.538048	0.619393	0.425542	0.697781	0.567924	0.44552	0.501134	0.604136	0.620155	0.647084	0.371237	0.535542	0.278532	0.76955	0.509423	0.638263	0.635692	0.49219	0.494401	0.385919	0.408113	0.398963	0.684204
gene2345|Opn3	0.504312	0.672995	0.457726	0.60707	0.468948	0.459225	0.588775	0.657701	0.472823	0.357129	0.57427	0.452419	0.281021	0.464044	0.557627	0.484195	0.320757	0.507731	0.342208	0.700033	0.651515	1.7512	1.10555	0.780053	0.30342	0.536852	0.708491	0.35426	0.783055	0.829537	0.903973
gene2346|Chml	0.504906	0.696861	0.494001	0.715628	0.624145	0.591348	0.622526	0.5823	0.514827	0.581696	0.445739	0.434862	0.483255	0.424693	0.607893	0.553495	0.321774	0.264293	0.454364	0.534259	0.55981	1.13211	0.89432	0.648205	0.581748	0.586139	0.627643	0.555739	0.658981	0.69408	0.60801
gene23467|C2cd4a	0.139503	0.14233	0.130385	0.0976307	0.152868	0.144451	0.129921	0.10784	0.129251	0.117776	0.164519	0.0920051	0.0842833	0.110437	0.132068	0.108079	0.118679	0.138292	0.154827	0.11026	0.104284	0.0939994	0.0633743	0.108228	0.0874515	0.100253	0.105897	0.100892	0.133992	0.0764606	0.119871
gene2349|Gm36360	0.0436226	0.0204251	0.0478343	0.03095	0.0299355	0.082477	0.0433285	0.0153608	0.035415	0.0388981	0.0141761	0.0924515	0.0453609	0.0752585	0.059806	0.0344595	0.0158713	0.0497658	0.00782924	0.0364926	0.0516137	0.0398784	0.0706691	0.0386369	0.0539445	0.00823957	0.0477243	0.0204865	0.049992	0.0446182	0.0381838
gene2350|Exo1	0.421173	0.112923	0.390535	0.171229	0.223672	0.139121	0.355014	0.101487	0.117104	0.236109	0.146456	0.142242	0.0219379	0.14297	0.130401	0.19697	0.111869	0.0591481	0.292235	0.297801	0.18729	0.241157	0.160045	0.109391	0.20571	0.117395	0.217027	0.117031	0.0961993	0.127281	0.453957
gene23518|Aqp9	0.528016	0.586415	0.550174	0.617301	0.438668	0.678631	0.503436	0.587262	0.618146	0.549751	0.312574	0.408712	0.384848	0.448838	0.48507	0.39641	0.363073	0.29772	0.360928	0.333601	0.566506	0.563226	0.78822	0.695522	0.455386	0.592017	0.442889	0.552932	0.621544	0.399973	0.500403
gene23525|Myzap	0.090063	0.188953	0.0756192	0.207595	0.110173	0.0878104	0.228166	0.243776	0.172761	0.11316	0.162773	0.253581	0.183809	0.362818	0.146875	0.233866	0.0881713	0.0755566	0.129839	0.175429	0.205026	0.241334	0.179996	0.251345	0.12521	0.0985235	0.217481	0.196973	0.176245	0.216125	0.244216
gene23541|Gm27254	0.00625708	0.00365612	0.00726206	0.00526975	0.0127376	0.0127721	0.00566478	0.00573555	0.00421116	0.00572558	0.0102458	0.00354237	0.00284743	0.0130903	0.00268775	0.00536405	0.00498013	0.00890217	0.0126926	0.00656271	0.00770367	0.00632115	0.00441496	0.00488943	0.00626427	0.00418239	0.0122496	0.00343548	0.00265849	0.00657889	0.00599917
gene23561|Khdc3	0.031001	0.0774449	0.054628	0.0641189	0.0629347	0.0337042	0.0578646	0.0729478	0.0641994	0.0690347	0.048882	0.0648426	0.0451379	0.0225756	0.0716929	0.0674525	0.0801953	0.0330205	0.0447657	0.0782883	0.0784557	0.054125	0.102759	0.101186	0.0987883	0.0517941	0.0581689	0.0886394	0.0672543	0.047722	0.0476595
gene23568|Wdr72	0.0193938	0.0162666	0.0160822	0.0460542	0.0725322	0.0420383	0.0565863	0.0483618	0.00878757	0.0278069	0.0882686	0.0634945	0.0704845	0.0463371	0.0417135	0.0715849	0.014615	0.0441469	0.0207981	0.043866	0	0.0631403	0	0.0496361	0.0329168	0.0342435	0.0882686	0.0777134	0	0.045002	0.0203768
gene23570|Gm33459	0.0125817	0.0216593	0.0106126	0.0150106	0.0163433	0.00519957	0.0231721	0.0213231	0.0111937	0.0108409	0.00584731	0.00779778	0.0130592	0	0.00503969	0.00708628	0.00415212	0	0	0.00596855	0.00952437	0.00886286	0.0261618	0.022003	0.0122528	0.00673101	0.00928793	0.0144957	0.0234675	0.0125561	0.0218636
gene23597|Gm3671	0.841791	0.754925	1.1784	0.807343	1.13986	1.55619	0.884925	0.67168	1.15581	0.816114	0.806868	0.787871	0.602001	1.31911	1.06262	0.813228	0.906871	1.03264	0.953227	0.988879	0.788963	1.03581	1.07147	0.733789	0.925579	0.803466	1.20872	0.856419	1.04375	0.858789	0.500125
gene23599|Bmp5	11.2531	14.1548	7.66602	16.2325	12.1245	18.833	16.1768	14.9301	11.1868	10.4265	14.0019	6.63677	5.99993	16.0266	7.20743	8.32793	6.98508	2.45958	8.94418	10.812	9.74133	13.3011	8.89794	12.6332	10.7623	6.26717	11.4842	12.331	9.88487	14.9449	10.3768
gene23611|5730403I07Rik	0.0702998	0.0474045	0.0151052	0.138441	0	0.041544	0.0228809	0.0439437	0.0306021	0.0379605	0.042112	0.0341515	0.0378882	0	0	0.0214468	0.0157583	0.0123648	0.0116597	0	0.0105382	0.035881	0.0328758	0.0266355	0.0856997	0.00818105	0.00765649	0.0151435	0.0245057	0.0241898	0.0317952
gene23614|Klhl31	0.083814	0.0606178	0.0465419	0.0952118	0.0412001	0.0523063	0.0937798	0.100907	0	0.0437253	0.13721	0.10783	0.0457038	0.0561359	0.0498176	0.190551	0.0437508	0.0572181	0.0621117	0.123961	0.0335774	0.161131	0.0227517	0	0.0929271	0.090187	0.0902817	0.0606032	0.0290809	0.0667029	0.127087
gene23627|C920006O11Rik	0.0606946	0.0514946	0.0725403	0.0693304	0.0633269	0.0522007	0.0807743	0.0636713	0.0739576	0.0416194	0.0446954	0.0576366	0.0752175	0.0679219	0.0404201	0.0455753	0.046006	0.0474532	0.0636218	0.0577001	0.0463642	0.0442598	0.0504447	0.0404633	0.0370012	0.0330874	0.0481461	0.0404881	0.0384069	0.0479307	0.0508255
gene23637|Gsta2	0	0.116391	0	0.537708	0.198967	0.177074	0.23489	0.540985	0.174417	0	0.0857968	0.189739	0.292876	0.118579	0.927783	0.491284	0	0	0.0870338	0.263758	0.121536	0.207611	0.905863	0.335004	0.603901	0.678242	0.519382	0.298549	0.655051	0.55895	0.646457
gene23640|Ddx43	0.0156892	0	0.0441754	0.0304106	0.0131956	0.02853	0.0306101	0.0173035	0.0112207	0.0120879	0.0353853	0.0178936	0.0385442	0.0391489	0.0137531	0.0389932	0.038333	0.0274946	0.0295759	0.0132444	0.0121789	0.0380016	0	0.0134881	0.0404151	0.0258035	0.0294818	0.036407	0.0447509	0	0.0385091
gene2367|Gm29856	0.413996	0.274125	0.36543	0.344618	0.267964	0.283417	0.338099	0.393724	0.206408	0.275764	0.328136	0.351789	0.429904	0.35837	0.299386	0.247612	0.266767	0.249149	0.233621	0.222767	0.257421	0.184761	0.200367	0.278223	0.276223	0.332305	0.345566	0.187576	0.26159	0.274291	0.383659
gene23680|Mei4	0.0733851	0.123263	0.130224	0.138734	0.115254	0.0910568	0.0557896	0.115395	0.0875477	0.154202	0.0741957	0.0816284	0.0767365	0.128074	0.153032	0.120474	0.0897172	0.0287273	0.100029	0.0806493	0.112036	0.10624	0.111519	0.0526488	0.133757	0.0704353	0.0581829	0.0909195	0.106291	0.0556023	0.142197
gene23689|Gm39383	0.0781654	0.0380802	0.0431235	0.173512	0.140795	0.0723754	0.0797956	0.146833	0.0975323	0.115558	0.12487	0.0245962	0.0328561	0.0433922	0	0.0747266	0.027291	0	0.046521	0	0.0718535	0.132277	0.114463	0.125381	0.133086	0.0988422	0.153155	0.0639347	0.20635	0.109735	0.102364
gene2369|Gm30013	0.00517893	0.0064413	0.019509	0.0437767	0.0147793	0.0150567	0.0109751	0.0333157	0.0146973	0.0457095	0.0165264	0.0122442	0	0.0151753	0.0178903	0.0184039	0.00425587	0	0.0125118	0	0.0168208	0.0129986	0.021006	0.0220993	0.0258029	0.00301309	0.020691	0.00750978	0.0251263	0.02079	0.0130713
gene23690|Gm35746	0.0140703	0.005062	0.0185134	0.0317604	0.0130038	0.0106912	0.036768	0.0314106	0.0100615	0.0250382	0.0355963	0	0.0276889	0.0213479	0	0.0190388	0.0314858	0.0264944	0.00957932	0.00815929	0.0221345	0.0126604	0.0406525	0.0145326	0.0149599	0.0200603	0.0300106	0.0314878	0.0327686	0.032584	0.0176144
gene23707|Gm39386	0.0620064	0.0341794	0.133627	0.144416	0.13658	0.147869	0.11037	0.117039	0.0666487	0.190747	0.115096	0.211078	0.19383	0.162638	0.131223	0.151558	0.094674	0.154305	0.0858298	0.106025	0.259739	0.0856144	0.0890651	0.115119	0.185714	0.171376	0.134689	0.213335	0.16473	0.0663017	0.166177
gene23709|Ttk	0.0797682	0.0977133	0.121184	0.0403024	0.106636	0.187272	0.0186888	0.199998	0.0593381	0.117994	0.107462	0.109378	0.128797	0.142901	0.0783527	0.0897672	0.0132114	0.0662433	0.0902223	0.11943	0.117009	0.128032	0.0748642	0.143936	0.163827	0.106653	0.190989	0.0442039	0.142882	0.1049	0.0675124
gene23737|Gm36539	0.0164143	0.0558209	0.0259305	0.0290291	0.0234159	0.0243256	0.0545237	0.0241253	0.0623335	0.0420627	0.0390543	0.0314925	0.0584153	0.0172291	0.0456371	0.0145673	0.0339957	0	0.0406943	0.0123195	0.042585	0.0536795	0.0390078	0.0598977	0.0589234	0.062889	0.0390154	0.0641548	0.0584894	0.0188273	0.0563233
gene23740|Gm8282	0.0095774	0.00285558	0.0199437	0.00836363	0.00884023	0.0217088	0.0125092	0.0300534	0.018109	0.0187367	0.0169259	0.0110332	0.0112635	0.0193098	0.00631943	0.0213732	0.0109179	0.0143069	0.00743471	0.0187016	0.0188587	0.00456162	0.0157793	0.0130348	0.0107787	0.0159733	0.0219953	0.0143446	0.0191924	0.0231768	0.031532
gene23744|Tbx18	0.534046	0.664581	0.576233	0.801035	0.553808	0.691699	0.982539	0.790125	0.701526	0.472269	0.58779	0.548591	0.428354	0.884727	0.43771	0.81301	0.221946	0.290506	0.333532	0.435298	0.755413	0.922163	0.672944	0.706264	0.591328	0.442931	0.941368	0.674724	0.733618	0.607114	0.741859
gene23750|Gm5066	0.0168783	0.0126099	0.0354585	0.025804	0.0326648	0.0160631	0.0235017	0.0385388	0.0255873	0.0215336	0.0321015	0.0126843	0.00340661	0.0146157	0.0186992	0.0221494	0.015118	0.0188241	0.0121453	0.0143207	0.0118215	0.0161345	0.0252531	0.0520934	0.0406602	0.0294967	0.0313408	0.0348709	0.0385185	0.0198952	0.0132818
gene23757|Trim43a	0.600527	0.517743	0.836928	0.66271	0.690944	0.84639	0.686277	0.629999	0.58369	0.513547	0.604045	0.66446	0.591201	0.574918	1.38358	0.827332	0.581576	0.83536	0.636161	0.84296	0.599722	0.702155	1.28086	0.792667	0.860234	0.729934	0.843664	0.519623	0.53443	0.739181	0.628718
gene23758|9430037G07Rik	0.0949473	0.252275	0.159822	0.246528	0.120133	0.195675	0.202421	0.122255	0.122976	0.260718	0.0774458	0.180789	0.149059	0.127888	0.150877	0.0990019	0.113642	0.128815	0.207177	0.202936	0.153112	0.197124	0.3099	0.24059	0.267546	0.194281	0.223787	0.188112	0.239403	0.234648	0.121525
gene23782|Gm40543	0.049208	0.0906441	0.135195	0.117282	0.0848139	0.0332787	0.153177	0.0799482	0.149409	0.0150323	0.115082	0.17613	0.209281	0.182371	0.216042	0.088243	0.116741	0.185912	0.0766412	0.117517	0.145304	0.154053	0.165462	0.166008	0.173191	0.107437	0.0569659	0.0517732	0.0130168	0.0410175	0.144659
gene23783|AF529169	0.284082	0.485124	0.4675	0.652258	0.458901	0.327368	0.439371	0.500388	0.390574	0.380269	0.29399	0.264927	0.367411	0.353357	0.377299	0.308885	0.200884	0.174764	0.259334	0.297495	0.505936	0.764075	0.667339	0.767642	0.394231	0.369324	0.346144	0.396116	0.547755	0.547972	0.499065
gene23785|Ankrd34c	1.43055	3.53055	1.33598	2.90812	2.6389	2.62424	2.36874	3.56568	2.06394	2.61108	2.29666	1.65878	1.21909	1.45305	3.78296	2.30392	1.00525	1.91164	2.25162	1.82768	2.1108	6.69833	3.72892	2.78919	2.90826	2.92455	1.82012	1.85321	2.41669	2.57041	2.43212
gene23794|Adamts7	0.0704865	0.0529193	0.122247	0.125022	0.0941052	0.0606886	0.127376	0.094244	0.0717141	0.0460094	0.0866292	0.148167	0.167654	0.151563	0.111916	0.0923173	0.0837342	0.0935678	0.046789	0.0888878	0.125517	0.0661543	0.0810561	0.1063	0.117529	0.0790314	0.113863	0.0735963	0.122643	0.0669183	0.122519
gene23807|LOC102633322	0.13537	0.0724794	0.0916884	0.118845	0.158963	0.0845535	0.106556	0.164876	0.112675	0.153796	0.21727	0.200983	0.140374	0.232386	0.143082	0.242615	0.0986181	0.135141	0.130808	0.107311	0.0923213	0.0943362	0.114827	0.174776	0.0772121	0.0821794	0.174364	0.0857249	0.0960152	0.0872733	0.126925
gene23842|Gm32018	0.0373143	0.052619	0.0135021	0.0488805	0.0826412	0.0453744	0.0482581	0.0269091	0.0340881	0.0462918	0.0380001	0.00570043	0	0.0250576	0.0122359	0.00610694	0	0.0233579	0.0334755	0.0442156	0.0207967	0.0299804	0.0675444	0.0233005	0.0360714	0.0514646	0.0174897	0.0321124	0.0615715	0.0372316	0.0475923
gene23846|Gm32133	0.818108	1.11525	1.26532	1.2865	1.04646	1.08301	1.28345	1.317	1.18973	1.01698	1.01334	0.592619	0.937247	1.08423	0.615134	0.780843	0.946573	0.782363	0.908611	0.898957	0.817309	0.933399	1.08007	1.0363	0.88152	0.75434	1.12426	1.09309	0.998219	0.908564	0.90811
gene23888|Gm33302	0	0.0040597	0.0128991	0.00714452	0.0204838	0.00933868	0.0104242	0.0184785	0.0126302	0.00974976	0.0259998	0.0276398	0.0249582	0.0282692	0.0224464	0.00771647	0.0168427	0.0164606	0.0151728	0.0267637	0.0238579	0.0169529	0.0252012	0.0256504	0.0194492	0.00740317	0.0248146	0.011345	0.0114483	0.0215233	0.0193771
gene23913|Foxl2os	0.142758	0.271165	0.24482	0.275485	0.17213	0.213103	0.33508	0.297985	0.141839	0.170382	0.239077	0.282989	0.269785	0.414225	0.174473	0.242226	0.173226	0.141131	0.183642	0.229732	0.24883	0.142592	0.184012	0.271534	0.202389	0.108159	0.260359	0.190393	0.1563	0.147052	0.246022
gene23914|Foxl2	0.238304	0.230664	0.331755	0.195697	0.19264	0.278356	0.276171	0.332825	0.17972	0.197957	0.201055	0.166203	0.200813	0.35961	0.204346	0.283878	0.166797	0.166714	0.211932	0.285626	0.215323	0.243297	0.205893	0.218356	0.140558	0.233751	0.223378	0.219483	0.263823	0.186075	0.204315
gene23964|Ky	0.413868	0.363139	0.322917	0.439702	0.4223	0.435737	0.3618	0.488841	0.40849	0.46432	0.508038	0.301442	0.3126	0.363265	0.374658	0.360906	0.529801	0.308983	0.484488	0.320418	0.419516	0.374637	0.357163	0.455019	0.516528	0.368766	0.470304	0.330828	0.556363	0.527103	0.507036
gene23982|1300017J02Rik	0.0451144	0.0381396	0.0272941	0.0537584	0	0.0396673	0.0283458	0.0606449	0.014228	0.0377166	0.0555249	0.0591847	0.0753506	0.069613	0.0354166	0.0214197	0	0.110291	0.0297128	0.0583074	0.0616094	0.0209558	0.0714806	0.0704645	0.0113344	0.0373219	0.0697369	0	0.0696239	0.0964521	0.0510274
gene23983|Gm31701	0.0809091	0.0274093	0.0900832	0.0791166	0.0281118	0.0397636	0.0361056	0.0710658	0.0297891	0.0680113	0.0640154	0.0331859	0.0716163	0.103508	0.106709	0.064634	0.0927052	0.101006	0.0861873	0.042436	0.0613695	0.022052	0.0382567	0.0200246	0.0298085	0.04391	0.0434854	0.0396444	0.0183239	0.035272	0.0505677
gene23995|Gm29154	0.0214929	0.03464	0.117644	0.127732	0.0409093	0.0655125	0.0794569	0.0914196	0.0404129	0.0586331	0.0801464	0.0336599	0.0901952	0.104715	0.0538531	0.105126	0.123306	0.065316	0.168306	0.0888058	0.0835028	0.0457261	0.0651229	0.0890391	0.0478392	0.0667712	0.15297	0.042796	0.116254	0.0414938	0.134927
gene24025|Col6a5	2.32159	2.01259	2.8576	4.44881	4.38332	3.06982	3.30658	3.37229	1.93513	2.3192	4.52203	5.00517	5.58894	6.79367	2.93724	3.29627	3.34306	3.61347	5.25948	4.60808	5.48323	3.63521	4.62836	3.18926	3.92769	3.58304	2.98449	2.71608	3.02041	2.69684	3.31725
gene24035|Tlr9	0.0422791	0.0709429	0.0363699	0.0345906	0.0157845	0.0368319	0.0435369	0.0708354	0.0130225	0.0540825	0.025483	0.012166	0.0142622	0.014266	0.0274654	0.0165835	0.0244139	0.0205672	0.0393476	0.0222677	0.047555	0.0632814	0.0448854	0.0773967	0.0467641	0.0386361	0.022529	0.0612408	0.105308	0.0311533	0.0307764
gene24056|Gm39421	0.00378916	0.0188502	0.0282931	0.022807	0.0073893	0.011863	0.0278184	0.0215474	0.0219922	0.0143439	0.0113571	0	0.0153382	0	0	0.0135232	0.0161874	0.0133288	0.0239245	0.0278576	0.0359516	0.0201481	0.0366355	0.0328695	0.0244156	0.0132279	0.00793764	0.0232346	0	0.0108648	0
gene2406|Gm37336	0.166333	0.325851	0.244515	0.26913	0.428132	0.242918	0.291985	0.376854	0.252838	0.273033	0.312212	0.355217	0.229735	0.20682	0.224524	0.224108	0.283463	0.273472	0.299691	0.265454	0.173323	0.313121	0.3974	0.228247	0.308336	0.373044	0.171284	0.180269	0.334074	0.313499	0.208485
gene24094|Gnat1	0.0127308	0.0237507	0.0313085	0.0416343	0	0.0273577	0.030601	0.036121	0.0337906	0.0254708	0.0255638	0.0603696	0.0127551	0.0075176	0.0896805	0.0434408	0	0.0947722	0.014077	0.0975728	0.0409369	0.0551656	0.0919908	0.00690231	0	0.0197966	0.013865	0.0676097	0.022137	0.0418305	0.0144157
gene24154|Ucn2	0.0281792	0.00702582	0.0208391	0.0461497	0.0345261	0.030349	0.0294581	0.0302268	0.0245912	0.00632766	0.0453108	0.087885	0.0248407	0.0388916	0.0293304	0.0493907	0.0632769	0.0363154	0.031085	0.0290124	0.0508106	0.0913292	0.0470471	0.048969	0.0158453	0.0459394	0.0703908	0.0484566	0.0715728	0.0255746	0.044138
gene24162|Gm39423	0.0511571	0.0540415	0.0456828	0.0317287	0.0141765	0.0497579	0.0711706	0.0626266	0.0269404	0.0386078	0.0119642	0.0124966	0.0249544	0.050826	0.0205032	0.026459	0.0464148	0.0272714	0.0302346	0.0391846	0.0364316	0.0651123	0.0786787	0.036085	0.0227477	0.0639942	0.055428	0.0379085	0.0835707	0.0721545	0.0501672
gene2419|Gm8101	0.0185219	0.022749	0.00679509	0.012134	0.00870992	0.0124429	0.0184333	0.0209944	0.0136708	0.0143715	0.0136704	0.0173858	0.0156465	0.0201296	0.00798243	0.0158698	0.0214422	0.0396457	0.0075053	0.012507	0.0132918	0.0131351	0.0380711	0.0128503	0.0123278	0.0516558	0.0274372	0.00847362	0.00385932	0.0310293	0.0218479
gene24193|Gm39429	1.61393	1.29123	1.23755	1.1914	1.97891	1.71082	1.65219	1.11861	0.626982	1.12598	0.954331	0.46633	1.03255	0.780068	0.928401	1.0998	0.91941	1.08506	1.3721	1.08072	1.90142	1.15547	1.92264	1.41395	2.27169	2.2419	1.85237	1.50002	1.71333	1.5674	1.04106
gene24194|Mir6236	0.00693976	0.00546575	0.00622027	0.00318328	0.00487894	0.00611471	0.0058061	0.00399159	0.00818888	0.00532979	0.00466837	0.00743508	0.0056526	0.0110336	0.00399243	0.0934249	0.00418132	0.00476383	0.00648489	0.00619938	0.00636673	0.00494003	0.00632066	0.00488535	0.00568396	0.00550033	0.00380484	0.00335597	0.00689637	0.00417024	0.004672
gene2421|Gm38293	0.162248	0.193083	0.422967	0.412873	0.436931	0.201672	0.457359	0.38703	0.197587	0.512486	0.526978	0.455859	0.413209	0.504977	0.269475	0.273648	0.274757	0.502571	0.381017	0.106813	0.241345	0.208371	0.320295	0.530769	0.258387	0.355648	0.15029	0.254274	0.528814	0.356127	0.390651
gene24214|Prss43	0.104311	0.0520442	0.0715728	0.0809057	0.0848429	0.0198576	0.0606241	0.0807562	0.0429075	0.0483374	0.0580292	0.103117	0	0.0619796	0.0372075	0.0540744	0.0912387	0.097521	0.0420032	0.047661	0.0967425	0.0466916	0.0527892	0.122563	0.0903221	0.0422055	0.0476293	0.113449	0.0748477	0.101685	0.084411
gene24215|Prss45	0.0433873	0	0.0319781	0.0215926	0.0385059	0.00849997	0.0199956	0.0330197	0.0328499	0.029285	0.047019	0.0346346	0.0171079	0.00947724	0.0170343	0.0208911	0.0284142	0.0271058	0.0509888	0.0165355	0.0399421	0.0503785	0.0289958	0.0309625	0.039117	0.0253899	0.0363129	0.0422392	0.0365563	0.0377814	0.0151449
gene2422|LOC102634584	0.0468612	0.0303479	0.0496101	0.0718379	0.0659657	0.10359	0.12726	0.120176	0.0676208	0.0666895	0.0845718	0.0778697	0.163446	0.032562	0.0861825	0.0975858	0.125585	0.119632	0.0880095	0.0907605	0.0648549	0.0484271	0.0493119	0.0424699	0.0222268	0.0443669	0.041634	0.0405952	0.106574	0.069712	0.0612709
gene24221|Tdgf1	0.0903846	0.141379	0.0744482	0.14104	0.155338	0.103334	0.108256	0.110554	0.134067	0.193051	0.0649385	0.176525	0.169124	0.150683	0.112532	0.0786635	0.116327	0.0756471	0.131996	0.12919	0.179309	0.139033	0.117045	0.131235	0.131826	0.147157	0.158516	0.136932	0.0854804	0.165088	0.135042
gene24222|Lrrc2	0.515382	0.524873	0.509403	0.507989	0.537561	0.517122	0.534614	0.472728	0.488494	0.515759	0.517488	0.503283	0.689845	0.422867	0.543981	0.476041	0.422607	0.59577	0.483989	0.428967	0.701661	0.572145	0.539265	0.525087	0.56947	0.66416	0.661303	0.554206	0.540198	0.69745	0.516366
gene24223|Rtp3	0.0959293	0.0812592	0.11648	0.113387	0.0145799	0.148654	0.174599	0.125717	0.201575	0.0695899	0	0.0491801	0	0.100214	0.060046	0.0671564	0.117938	0.134777	0.0269056	0.108872	0.16084	0.0992278	0.216758	0.190378	0.158216	0.141146	0.193553	0.193078	0.14829	0.14744	0.0758174
gene24224|Gm10030	0.101343	0.156732	0.146734	0.160535	0.101596	0.152376	0.18034	0.153529	0.152395	0.12621	0.099342	0.210924	0.153036	0.111803	0.115841	0.11838	0.110365	0.180761	0.105009	0.124168	0.162812	0.0793826	0.169857	0.117226	0.0926266	0.104281	0.0887765	0.147507	0.126611	0.104844	0.11162
gene24226|Ccrl2	0.132828	0.175361	0.123716	0.118055	0.204269	0.117724	0.120618	0.124191	0.155014	0.205836	0.146376	0.110006	0.0704791	0.117095	0.115596	0.101983	0.0696979	0.106461	0.108482	0.163837	0.174624	0.194034	0.169797	0.172216	0.180005	0.212702	0.232481	0.118845	0.1822	0.17363	0.0808204
gene24246|Gm36251	0.407247	0.907478	0.596924	1.085	0.542915	1.56313	1.46334	1.64051	1.29911	0.743296	1.46727	1.04545	0.344482	0.87261	1.89077	0.911367	0.297137	1.13665	0.412897	1.78422	1.97583	1.88487	4.55104	0.980411	0.3246	1.36396	0.594196	0.598328	0.934447	2.06526	1.26322
gene24250|Gm39436	0.0598471	0.064246	0.0935108	0.0831403	0.0870783	0.0673111	0.0690897	0.0496544	0.119997	0.0733656	0.146613	0.117512	0.0921769	0.123355	0.0610906	0.188508	0.0220482	0.0558127	0.143165	0.101556	0.223298	0.125061	0.191506	0.0763906	0.0660202	0	0.0697433	0.0955205	0.074661	0	0.0684849
gene24256|AU023762	0.0882205	0.194731	0.138229	0.160981	0.109453	0.198352	0.219359	0.140456	0.0978989	0.156369	0.212184	0.075744	0.0840312	0.0817487	0.119435	0.121399	0.145184	0.0865422	0.13233	0.0911077	0.183746	0.27313	0.300598	0.135256	0.0822783	0.0922577	0.134771	0.211132	0.098819	0.12018	0.149199
gene24257|Gm7183	0.0334917	0.055166	0.0498816	0.0399173	0.0396884	0.0708651	0.0434925	0.045563	0.0195241	0.0225073	0.0398113	0.026426	0.0163035	0.064635	0.0217607	0.0310154	0.0362989	0.0425036	0.0407125	0.0216186	0.028055	0.0371551	0.0540586	0.0713894	0.0366005	0.0574271	0.0588263	0.0302893	0.0285227	0.0231657	0.0177134
gene24262|Gm38623	0.0303533	0.0387695	0.0492082	0	0.0496277	0.0289118	0.0569035	0	0.0516331	0.0488095	0.0457673	0.0296183	0.0410034	0.0490661	0.0404539	0.025172	0.0295333	0.0458442	0	0.0508444	0.0494881	0.0524903	0.0550138	0.0297772	0.0411335	0.055925	0.0282988	0.052053	0.0459302	0.0413584	0.0506856
gene24282|Gm7780	0.0313667	0.0902728	0.0644824	0.0514664	0.0589115	0.0562354	0.0567505	0.0323035	0.0753753	0.0338753	0.0770019	0.106928	0.0456069	0.0796997	0.076379	0.0607116	0.0698315	0.0956533	0	0.112883	0	0.0623244	0.109243	0.0537262	0.0459461	0.042232	0.0521038	0.0523206	0.0196574	0.132139	0.0273966
gene24339|LOC102636563	0.05767	0.0460405	0.075522	0.155013	0.0430545	0	0.11375	0.154289	0.1014	0.035964	0.095783	0.135244	0.121307	0.0607154	0.150328	0.135448	0.108001	0.0903132	0.0998008	0.11153	0.195285	0.22013	0.207949	0.107028	0.113152	0.0747265	0.0674425	0.110694	0.121881	0.0736093	0.104941
gene24367|Gm33800	0.00911113	0.0175276	0.0132495	0.0138907	0.0383064	0.0118041	0.0154578	0.014606	0.00553573	0.010683	0.0370386	0.0527345	0.00772171	0.0105255	0	0.0516129	0.0202728	0.0758749	0.0172122	0.0310162	0.00937423	0.0108403	0.0124409	0.00987988	0	0.0128483	0.0223627	0	0.012649	0.0304913	0.00863984
gene24368|Xirp1	0.0164155	0.0530046	0.0336047	0.0890562	0.0491627	0.0293989	0.0676268	0.0274913	0	0.0112702	0.111827	0.0700318	0.0295342	0.106594	0.0562766	0.142194	0.0183993	0.0536811	0.0302527	0.11447	0.0295685	0.0438478	0.0543785	0.100734	0.0174465	0.0540508	0.026487	0.0661328	0.0293513	0.0720061	0.10425
gene2437|Gm39716	0.208096	0.499963	0.492816	0.516915	0.303337	0.335806	0.58892	0.337862	0.213412	0.532702	0.233625	0.198533	0.145072	0.238321	0.249714	0.224081	0.349313	0.25691	0.261125	0.265398	0.609118	0.344878	0.34364	0.43223	0.9321	1.03571	0.656695	0.247802	0.481576	0.560827	0.835419
gene24384|Gm7229	0.0162137	0.0126031	0.0229527	0.010298	0.013699	0.0283638	0.0250048	0.0175013	0.0232422	0.0276803	0.0256931	0.0071527	0	0.0181326	0.023103	0.00757536	0.0113574	0.0151175	0.0127302	0.00966707	0.0212247	0.0160251	0.0162875	0.0274521	0.0238803	0.0275185	0.0158468	0.0238967	0.042468	0.0189872	0.0402135
gene24388|Gm34323	0	0.0129309	0.0145818	0.0234088	0.00850441	0.0211457	0.0157209	0.00626032	0.0158893	0.0230638	0.0164519	0.0118362	0.00822252	0.00884833	0.00558179	0.0121458	0.00523609	0.0246572	0.0131591	0.0080992	0.0214718	0.0179202	0.0170697	0.0152781	0	0.0197859	0.022997	0.0163021	0.0219616	0.0154225	0.0149777
gene24389|Gm39456	0.0209749	0.021107	0.00668501	0.0277166	0.0171064	0.00809557	0.0323774	0.049367	0.00949424	0.0190295	0.0377407	0.0313691	0.0469227	0.0423868	0.0332171	0.0133567	0.0473071	0.0477505	0.0300902	0.045633	0.034426	0.0488849	0.0307157	0.045765	0.0217246	0.03437	0.0182941	0.0273723	0.0438042	0.0347245	0.0354377
gene24422|Ackr2	19.2342	18.0616	17.6726	16.5045	11.1928	14.0872	17.1519	16.9152	13.7374	21.9768	16.1722	14.0991	14.098	13.2961	17.6679	14.9078	11.4959	19.7747	15.0425	15.4926	16.4025	11.7086	14.327	10.1491	14.1469	16.1384	18.0654	17.8449	15.817	13.5648	15.2492
gene24423|Cyp8b1	0.00978362	0.0107195	0.0116005	0.00866769	0.0125566	0.00425463	0.0118253	0.00864696	0.00574591	0.0158376	0	0	0.00267169	0	0.00512508	0.000255609	0	0.0124553	0.0166648	0.00817351	0.00903245	0.0066394	0.0161494	0.0104823	0.00282183	0.0212791	0.0149423	0.0205376	0.010912	0.00681303	0.00617239
gene24427|Gm39463	0.17382	0.118977	0.19026	0.123938	0.17807	0.186537	0.129289	0.141722	0.132442	0.16639	0.182912	0.152762	0.0714723	0.218057	0.157002	0.133451	0.151037	0.160761	0.214228	0.0829017	0.203811	0.193468	0.198623	0.137568	0.188746	0.241987	0.184573	0.168322	0.152164	0.196108	0.238367
gene24442|Gm35501	3.86783	4.76406	4.61697	3.32958	4.0336	4.29814	3.01856	3.54864	3.88643	4.26835	3.36411	3.25517	3.86849	4.13519	3.41206	4.01475	4.53379	3.28418	4.44231	4.28077	4.21384	4.27246	4.66755	3.78329	4.06001	4.07548	4.25324	4.34362	3.9205	4.64485	4.11481
gene24449|LOC108167692	0.363105	0.442911	0.599081	0.406152	0.375497	0.522717	0.536573	0.689274	0.539584	0.573653	0.310629	0.280713	0.34788	0.433543	0.485322	0.37196	0.409615	0.306496	0.221271	0.298476	0.466847	0.664079	0.39298	0.395779	0.360101	0.497857	0.385782	0.48903	0.530264	0.531564	0.641355
gene24458|Cdcp1	0.0101865	0.0550493	0.0470312	0.158975	0.044232	0	0.0468045	0.0654715	0.0605444	0.0155783	0.0417696	0.0770003	0	0	0.112525	0.152093	0.0389255	0.0570336	0.0153785	0.0429773	0	0.0592559	0.0569124	0.0374822	0.0982667	0.0767826	0.0870095	0.03227	0.0573412	0.0319041	0.086574
gene24480|Ccr2	0.027615	0.0496022	0.0160756	0.0707749	0.0113762	0.0475438	0.0406628	0.0100713	0.0288957	0.044754	0.0223386	0.0372103	0.0145236	0.0178904	0.00498927	0.0225317	0.0153733	0.00450426	0.0237625	0.0162036	0.0284757	0.0167695	0.0197648	0.0224874	0.0210634	0.0104165	0.0552757	0.0187608	0.0211119	0.00706635	0.0206206
gene24481|Ccr5	0.127103	0.152389	0.100207	0.108794	0.0856544	0.130274	0.170597	0.186521	0.0651033	0.166699	0.0991571	0.11745	0.122841	0.0906704	0.109383	0.0939727	0.100653	0.0518716	0.0716603	0.104094	0.154062	0.269392	0.182451	0.177411	0.168528	0.187011	0.220791	0.211365	0.168978	0.162258	0.106781
gene2449|Gm8146	0.280137	0.366883	0.421719	0.316901	0.296486	0.386595	0.308957	0.362151	0.251508	0.394733	0.372513	0.354595	0.604462	0.290366	0.372231	0.528595	0.328542	0.491166	0.398128	0.377905	0.356265	0.397109	0.32041	0.253116	0.461803	0.358418	0.165567	0.212253	0.298079	0.205099	0.352811
gene24520|Ccdc170	0.0980223	0.111228	0.0541015	0.140243	0.140798	0.105649	0.207804	0.121342	0.0214506	0.0450619	0.14181	0.0313693	0.0579375	0.111943	0.0808562	0.143621	0.108758	0.0830377	0.120143	0.0668469	0.157774	0.223637	0.191001	0.267237	0.16679	0.0887533	0.252225	0.148138	0.123757	0.244291	0.13343
gene24522|Esr1	0.140189	0.140589	0.14624	0.158142	0.154716	0.174002	0.149436	0.121449	0.126982	0.0241958	0.138954	0.0133981	0.119637	0.165343	0.0907715	0.181271	0.0635126	0.114719	0.163216	0.102125	0.034792	0.22728	0.214921	0.138154	0.0998904	0.140049	0.193844	0.127915	0.157716	0.107958	0.18384
gene24525|Myct1	0.0402405	0.06099	0.0367328	0.0367192	0.029946	0.0470547	0.0321108	0.0475648	0.0364298	0.0391129	0.0475179	0.0507024	0.0354589	0.0428311	0.02727	0.0160076	0.0135722	0.020038	0.0185941	0.030158	0.0407503	0.0485582	0.0301587	0.0457978	0.0165963	0.0188922	0.0431352	0.028608	0.0532172	0.0297672	0.0371591
gene24527|Gm40595	0.0293856	0.114092	0.0492018	0.0805361	0.0504965	0.0586841	0.036134	0.100402	0.040283	0.0514461	0.0334673	0.0345724	0.0839274	0.0493893	0.0357061	0.0329104	0.055348	0.0543289	0.0225964	0.0705718	0.0265789	0.166775	0.0464755	0.0398264	0.0649825	0.097958	0.0332798	0.0352032	0.0557461	0.0378423	0.0878095
gene24529|Fbxo5	0.695523	1.07813	1.10621	1.03325	0.974091	0.685309	1.17081	1.11905	0.92383	0.854528	0.854573	0.716611	0.754225	1.08502	0.670341	0.971901	0.724538	0.440238	0.939777	0.758007	0.911396	0.907745	0.645812	0.966924	0.948505	0.824393	1.11701	0.925619	0.845526	0.948248	0.951938
gene2454|Ccdc121	0.469342	0.269674	0.195182	0.374526	0.427802	0.415413	0.495751	0.60581	0.161275	0.300974	0.287126	0.352603	0.306013	0.74649	0.27516	0.408413	0.52975	0.486841	0.677806	0.441254	0.654019	0.362679	0.683506	0.386762	0.300826	0.385844	0.293844	0.268627	0.322255	0.572274	0.5436
gene24543|LOC108167778	0.00177116	0.0119886	0.00761979	0.0174459	0.00327294	0.00388364	0.0154931	0.00815979	0.0107245	0.00636181	0.00646177	0.0115693	0.0103357	0.00152493	0.003585	0.0121824	0.00987854	0.0101918	0.00685184	0.0230885	0.00280485	0.00246232	0.00844503	0.0199338	0.00598881	0.0118289	0.00779898	0.0127968	0.00459796	0.0127992	0.0035082
gene24555|Zc3h12d	0.192906	0.144862	0.339703	0.169799	0.102795	0.0417976	0.224204	0.226437	0.0564455	0.0871465	0.272603	0.0783597	0.10498	0.0475624	0.151927	0.0474758	0.0912079	0.136846	0.0832487	0.160348	0.0777533	0.0843459	0.106741	0.142928	0.0501321	0	0.142052	0.315902	0.18488	0.266867	0.167652
gene24559|Gm30906	0.0597779	0.0424826	0.0368384	0.0421873	0.0359655	0.0461546	0.0227451	0.0439466	0.0615238	0.06706	0.0321089	0.0446705	0.0482393	0.0586265	0.0484549	0.0469791	0.0458607	0.0220442	0.0577811	0.0385902	0.0221161	0.0398359	0.0283971	0.0392703	0.0263947	0.0228844	0.0326262	0.0277324	0.0374715	0.0144788	0.0257385
gene24560|Gm30959	0.442075	0.521116	0.300583	0.467488	0.417234	0.588074	0.456854	0.486905	0.36308	0.387531	0.316569	0.312103	0.312765	0.34264	0.338158	0.419016	0.312534	0.441593	0.342495	0.343718	0.274117	0.278032	0.269634	0.254646	0.281912	0.261684	0.304171	0.326839	0.342398	0.262984	0.308553
gene24564|Gm40600	0.0405788	0.0253895	0.017475	0.0273903	0.0794535	0.0342587	0.016654	0.0813611	0.0504959	0.063345	0.0238199	0.0141896	0.0415916	0.0227117	0	0	0.0253089	0.0104856	0.027244	0.037143	0.034553	0.0688536	0.0281532	0.0405189	0.0738531	0.0661119	0.0522063	0.0686623	0.0200601	0.00736937	0.0675919
gene24574|LOC102634128	0.288283	0.607231	0.631002	0.770141	0.296939	0.519964	0.651089	0.914892	0.986148	0.376098	0.317663	0.249994	0.337248	0.0983904	0.688553	0.406217	0.151184	0.17096	0.276092	0.467826	0.435526	1.10399	0.979596	0.695115	0.549428	0.354998	0.356401	0.432217	0.457372	0.848303	0.648163
gene24575|Adgb	0.0900006	0	0.106177	0.141794	0.17549	0.188525	0.135185	0.134364	0.027733	0.0933042	0.1534	0.193048	0.105626	0.219821	0.0555985	0.156543	0.197829	0.194062	0.152956	0.111397	0.234208	0.0968939	0.182803	0.209011	0.111774	0.123546	0.146369	0.0580394	0.176406	0.168857	0.0917066
gene24578|Gm5177	0.13396	0.0510892	0.0778296	0.112494	0.0485728	0	0.112169	0.0593122	0.143897	0.080974	0.0888602	0.0556686	0.104857	0.092354	0.058185	0.0673189	0.0668489	0	0.0814898	0	0.070297	0.0421799	0.0200189	0.0398423	0.0473499	0.0722685	0.0589462	0.0299223	0	0.040774	0
gene24589|B230208H11Rik	0.035808	0.064717	0.135967	0.0493858	0.0575614	0.0915614	0.132403	0.0817691	0.0472274	0.0437377	0.0936894	0.023788	0.135752	0.0431137	0	0.19142	0.049427	0.0432579	0.0381933	0.0446008	0.0700247	0.136637	0.196336	0.0317134	0.11997	0.0459927	0.0275187	0.111928	0.0713865	0.119525	0.112304
gene24590|n-TLtaa3	2.99e-05	0.00215193	0.000220701	0.000383039	0.000341478	0.000587185	0.000639749	0.000406262	0.000382842	0.00035434	0.000682768	0.000263244	0.000230074	0.000310008	0.000887904	0.00044462	0.000343389	0	0.000525921	0.00022848	0.000285206	0.00070661	0.000276287	0.000579573	0.000410574	0.00100255	0.000809548	0.000592646	0.000372798	0.000370101	0.000233729
gene24591|Stx11	0.0208797	0.0333435	0.0131866	0.0286842	0.0226695	0.0518165	0.0360871	0.0161821	0.0328406	0.0300295	0.0107041	0.0262382	0.0432828	0.0221265	0.0069803	0.0130862	0	0.0251493	0.0345264	0.0608686	0.00535844	0.0491012	0.0219403	0.023188	0.0260812	0.0436771	0.0116789	0.0155505	0.019173	0.0430491	0.0617421
gene24606|Gm8330	0.182176	0.154741	0.0781254	0.136106	0.12787	0.135693	0.086576	0.124611	0.116229	0.101215	0.141879	0.118066	0.274684	0.241223	0.149494	0.152182	0.173068	0.162134	0.184265	0.0979514	0.11051	0.108844	0.145938	0.142249	0.0923566	0.111485	0.14292	0.20715	0.0969149	0.114074	0.118841
gene24608|Gm40603	0.00360985	0.00694633	0.00572306	0.0068674	0.00393556	0.0139318	0.00692836	0.00932023	0.0324168	0.00834139	0.0120154	0.0149999	0.0138017	0.00865244	0.0308087	0.00894034	0.0135627	0.0148316	0.00411707	0.0123641	0.0118529	0.00950211	0.0265517	0.0138225	0.0103733	0.0119027	0	0.00320152	0.0243837	0.00747362	0.00632435
gene24633|Gm20655	0.184252	0.201672	0.392089	0.444666	0.454385	0.372695	0.454415	0.39998	0.463157	0.349278	0.330881	0.390298	0.443333	0.346356	0.360316	0.33013	0.227811	0.423205	0.244841	0.262298	0.202323	0.25014	0.368372	0.328161	0.586349	0.460083	0.116737	0.331227	0.154029	0.359847	0.468308
gene24634|Txlnb	0.60271	0.797739	0.849451	0.788346	0.730316	0.770036	0.996468	1.01961	0.678853	0.96397	0.555462	0.611953	0.593148	0.425529	0.520074	0.394773	0.458819	0.372543	0.361972	0.47983	0.762837	0.744019	0.963003	1.16331	0.837852	1.01501	0.9247	0.575026	0.751247	0.960001	0.839282
gene24661|Il20ra	0.235388	0.361517	0.470825	0.17471	0.186873	0.0791519	0.136159	0.0592848	0.291253	0.228712	0.144886	0.266301	0.159044	0.114225	0.115084	0.233727	0.0660511	0.0691053	0.162912	0.22736	0.176691	0.259604	0.560472	0.30317	0.219615	0.137162	0.430713	0	0	0.236584	0.302459
gene24662|Slc35d3	0.337653	0.504362	0.348168	0.37218	0.401077	0.280314	0.255872	0.390913	0.424852	0.34606	0.213497	0.193091	0.261232	0.122034	0.219392	0.301122	0.295142	0.230389	0.392797	0.279908	0.257119	0.83194	0.784631	0.2761	0.179155	0.288803	0.211712	0.236369	0.480121	0.271673	0.446042
gene24673|Mtfr2	0.579455	0.612997	0.601347	0.703641	0.582685	0.703477	0.459615	0.449053	0.616154	0.59564	0.590031	0.582391	0.669408	0.692394	0.509618	0.801062	0.832658	0.26023	0.502232	0.658129	0.472646	0.626047	0.586468	0.448109	0.471931	0.750228	0.50529	0.695454	0.449874	0.520984	0.313725
gene24681|Myb	0.116759	0.0644103	0.117737	0.103553	0.127509	0.104278	0.138605	0.179474	0.0709175	0.0713329	0.0811999	0.028913	0.0806868	0.125965	0.0426174	0.125944	0.110278	0.0657861	0.127624	0.127201	0.13237	0.131787	0.155361	0.106061	0.0700008	0.0703039	0.112985	0.114186	0.106266	0.104425	0.0984206
gene24686|Gm2467	0.0274273	0.0335377	0.0613571	0.0256706	0.0596385	0.0705731	0.0339772	0.0172589	0.0183576	0.030078	0.0175649	0.0198723	0.0260223	0.0224911	0.0247554	0.0313003	0.012955	0.0419243	0.0253462	0.0129611	0.0257953	0.0111347	0.0683953	0.0761874	0.0688683	0.0524063	0.0579479	0.0555023	0.0428922	0.00600222	0.0200078
gene24690|Aldh8a1	0.0179849	0.0313962	0.0179659	0.0282949	0.00741153	0.0324096	0.0248586	0.0221089	0.0375153	0.0189378	0.0166654	0.041188	0	0.0170326	0.0336248	0.0501259	0.0184374	0.0252339	0	0.0283289	0.0309806	0.0489188	0.0244205	0.0390845	0.0276031	0.0375494	0.0298825	0.00993872	0.0420296	0.0148271	0.0193742
gene24691|Fkbp1a-ps2	0.00340268	0.00257264	0.000639627	0	0	0.0046489	0.00491915	0.00209325	0.00438667	0.00272142	0.00331234	0.00034512	0.00270863	0.00122138	0.00328236	0.00333068	0.00152964	0.00358088	0.00108272	0.00107375	0.00520468	0.000399361	0.00347717	0.00490406	0.00587563	0.00363206	0.0032392	0.00147674	0	0	0
gene24696|Platr6	0.0565119	0.0849224	0.152589	0.0605235	0.0841213	0.0796122	0.0372865	0.0490888	0.0708057	0.115036	0.0223042	0.114209	0.0216379	0.0713938	0.0955817	0.0865879	0.0742296	0.0755279	0.0676668	0.0665128	0.110989	0.0571672	0.0630927	0.0948654	0.101987	0.0454274	0.0885735	0.0485276	0.091895	0.0323715	0.0366636
gene24703|4930444G20Rik	0.00655283	0.0026093	0.00904402	0.00158021	0.000887051	0.00565648	0.00214771	0.0102123	0.00727014	0.00258492	0.00440778	0.00526491	0.00332705	0.00247767	0.00443415	0.00698162	0.00697099	0.00661599	0.00578833	0.0010958	0.00104837	0	0.00855562	0.00280342	0.00402375	0.00585347	0.00795377	0.00121679	0	0.00186274	0.00188933
gene24712|LOC108167769	0.0570126	0.0552594	0.0515935	0.0422476	0.0685203	0.0529954	0.0406815	0.0354764	0.101343	0.0741768	0.0638826	0.069976	0.0332407	0.0157182	0.0481167	0.154339	0.0636713	0.0830761	0.0210689	0.0465271	0.0282198	0.0115829	0.0645383	0.120068	0.0286982	0.00811724	0.0668713	0.0445365	0.080028	0.033015	0.045732
gene24729|Gm17794	0.0340586	0.0217253	0.0446264	0.0367646	0.0280744	0.0616718	0.054821	0.0358275	0.0371134	0.0363631	0.0131749	0.0567145	0.0286199	0.0455927	0.0561939	0.050478	0.0425084	0.0437166	0.0243202	0.0302099	0.0395779	0.0348325	0.129962	0.0848477	0.109064	0.119427	0.0876074	0.0891074	0.0371736	0.0191083	0.0168674
gene24735|Eya4	1.18049	1.53756	1.14495	1.3437	1.17356	1.31439	1.55456	1.71428	1.3645	1.89043	1.06317	1.13997	1.73207	1.18142	1.32508	1.31455	1.0306	1.03228	1.085	0.765841	1.04061	1.25102	1.40227	1.40033	1.19874	1.11659	1.38869	1.05848	1.15632	1.49554	1.18863
gene24770|Enpp1	0.927241	1.36147	0.816703	1.24017	1.1473	0.689755	1.10382	1.66765	0.912387	1.17046	1.17267	1.04818	0.841223	1.49372	0.812186	1.52825	1.27937	0.827751	1.08241	0.859509	0.989068	2.18503	1.958	1.99969	1.31606	1.57054	1.41983	0.832502	1.53826	1.40203	1.43668
gene24771|Enpp3	0.0165861	0.0356828	0.0104042	0.03248	0.0158117	0.0342875	0.0171619	0.0176218	0	0.065453	0.0244027	0	0.0226296	0.0194757	0.0334636	0.0350945	0.0322782	0	0.00665876	0.0358081	0.035429	0.0186217	0.0596638	0.0197846	0.040086	0.0260298	0.0280429	0.00608611	0.0277083	0.0274539	0.0141684
gene24788|Gm36543	0	0.00279519	0	0.00405528	0.00165924	0.0050605	0.00679262	0.00287466	0	0.00527546	0.00628616	0.0078469	0.00211846	0.00556219	0.0101236	0.0104319	0.00351917	0.00368176	0.00952702	0.00887279	0.00621805	0.0026088	0.00438669	0.00680946	0	0.00273074	0	0.00637442	0.0149698	0.00900324	0.00882319
gene24796|Samd3	0.0767141	0.0760012	0.0360266	0.0052088	0.0458717	0.0321707	0.00693911	0.0896751	0	0.00427494	0.0275497	0.0208248	0.0152986	0	0.0411203	0.00813702	0.053244	0.0391988	0.0591407	0.018802	0.0139559	0.0691558	0.117971	0.0453699	0.0301633	0.03244	0	0.0205644	0.0113731	0.00796572	0.0581538
gene2481|Ccdc185	0.0163259	0.0406098	0.0601072	0.0625344	0.0344107	0.0701661	0.0627886	0.016424	0	0.0352832	0.0490299	0.082212	0	0.0578421	0.0633848	0	0.0910583	0.0574299	0.0992863	0.0856297	0.0326319	0.0535361	0.0190873	0.0354052	0.0631187	0.0189972	0.0354553	0.0757569	0.0583784	0.0935155	0
gene24815|4930519F09Rik	0.04209	0.0534508	0.0325798	0.0332776	0.071941	0.0370424	0.0160971	0.031061	0.00643246	0.0336501	0.0651081	0.0394486	0.00570041	0.0404069	0.01616	0.0263492	0.0193489	0.0466016	0.0380049	0.0396152	0.0214225	0.0297316	0.0446342	0.0125553	0.0219797	0.00515872	0.0287422	0.0302529	0.031208	0.0741191	0.0772492
gene2483|Tlr5	0.0630338	0.357058	0.209597	0.0985454	0.233919	0.202949	0.129764	0.186498	0.154025	0.219289	0.19683	0.0906864	0	0.0957125	0	0.128754	0.161474	0.17489	0.149353	0.102	0.142606	0.257565	0.252656	0.476835	0.248712	0.167164	0.137294	0.248737	0.0842252	0.123937	0.161703
gene24834|Gm232	0.12645	0.0857748	0.099343	0.159671	0.0563203	0.100753	0.0914241	0.131887	0.120158	0.188435	0.114976	0.0945765	0.056956	0.102916	0.0487465	0.0604263	0.0664095	0.0268236	0.0850658	0.0828608	0.102445	0.106793	0.160914	0.141643	0.0911025	0.0809946	0.12254	0.170517	0.200466	0.143056	0.11204
gene2484|Gm33747	0.118535	0.290469	0.266701	0.351244	0.328829	0.446137	0.452741	0.374972	0.272607	0.226585	0.335054	0.227537	0.24854	0.164097	0.288531	0.273405	0.12437	0.183357	0.249896	0.324937	0.272684	0.475278	0.529632	0.483243	0.371272	0.321579	0.229395	0.374945	0.432567	0.298756	0.396253
gene24846|Gm30618	0	0.0683254	0.0338271	0.151747	0.0490883	0.0865737	0.0673441	0.0481019	0.0798317	0.0547117	0.102379	0.0695559	0.108323	0.0812197	0.0895303	0.0839221	0.123324	0.0197024	0.030418	0.0425826	0.0962215	0.116732	0.0723625	0.0594835	0.0825493	0.0500416	0.0938572	0.0319128	0	0.0788783	0.0821807
gene24860|Trdn	0.0101561	0.0164221	0.0183845	0.00793306	0.00820328	0.0126803	0.0107141	0.00821324	0.00816225	0.0116437	0.00842514	0.0190906	0.00419073	0	0.0175396	0.0175671	0.0221984	0.0208291	0.0169438	0.00860421	0.00268138	0.0122923	0.0210691	0.011632	0.00479477	0.00402397	0.0081388	0.00699989	0.00128984	0.0103193	0.000217464
gene24868|Gm10327	0.0995768	0.134046	0.0878009	0.106419	0.139405	0.137775	0.113145	0.0832494	0.103156	0.0804639	0.105789	0.0636842	0.0593633	0.0955817	0.101574	0.0974894	0.0962764	0.126972	0.115117	0.0806433	0.131073	0.0545658	0.133195	0.121102	0.101405	0.0921468	0.104684	0.121226	0.120251	0.0771821	0.148063
gene24878|Fam26f	0.0838557	0.0621331	0.028495	0.0585931	0.0834975	0.0363219	0.0929362	0.0749437	0.0291769	0.0640455	0.0532526	0.0340858	0.0907447	0.131432	0.0167703	0.0287645	0.0587561	0.0687727	0.0889341	0.0413794	0.064225	0.107422	0.0520587	0.101798	0.104629	0.0232086	0.0612852	0.0392621	0.031966	0.0582279	0.0925636
gene24894|Hs3st5	0.197406	0.257691	0.222576	0.287398	0.187938	0.15863	0.156464	0.255254	0.175384	0.210127	0.108002	0.0924186	0.108491	0.111692	0.141781	0.115609	0.0820778	0.0701338	0.157202	0.171249	0.196065	0.388752	0.375375	0.185695	0.137934	0.150238	0.136454	0.161474	0.208484	0.162803	0.170888
gene24897|5930403N24Rik	0.180898	0.169806	0.132065	0.059164	0.202219	0.206844	0.193436	0.174624	0.0750689	0.0696897	0.278488	0.177607	0.229127	0.164561	0.153344	0.0837373	0.169116	0.199118	0.134093	0.166446	0.248724	0.298353	0.262372	0.20566	0.118872	0.141034	0.269269	0.182308	0.183294	0.164728	0.116052
gene24901|LOC108167804	0.557808	0.152209	0.413846	0.133935	0.171205	0.327583	0.362952	0.123119	0.532744	0	0.367541	0.369772	0.412847	0.34986	0.357536	0.364581	0.547886	0	0.192235	0.498517	0.264783	0.280181	0.427561	0.407229	0	0.565897	0.226275	0	0.504127	0.210554	0.31181
gene24912|Gm6477	0.244999	0.344686	0.336966	0.33914	0.366813	0.3147	0.304026	0.413814	0.285495	0.259775	0.199711	0.204034	0.0914517	0.338804	0.233962	0.240142	0.236978	0.0774553	0.250086	0.240278	0.188924	0.263524	0.309234	0.288748	0.30287	0.277366	0.305402	0.308944	0.215509	0.329074	0.285954
gene24928|Mfsd4b2	0.0174969	0.0395655	0.017479	0	0.062809	0.0267565	0.0128131	0.028952	0.0124772	0.0263409	0.0316371	0.0624439	0.0389564	0.0170367	0.0297652	0.0359778	0	0.00903347	0.00494812	0	0.0330772	0.00851874	0.0488047	0.0266036	0.0258449	0.0275151	0.0352484	0.0415317	0.0192233	0.0252212	0.0254367
gene24930|LOC108167363	1.01607	1.78487	1.84767	1.72267	1.08622	0.886592	0.856746	1.42379	1.4024	0.987173	1.20855	1.2249	1.59271	0.950824	1.08622	1.21803	1.03948	1.13731	1.28183	0.931837	0.843805	1.25575	2.33479	1.99566	1.75364	1.00931	1.66635	1.71256	1.38933	1.25463	1.90604
gene24931|Mfsd4b3	0.0225825	0.0302698	0.0240431	0.0394584	0	0.0461938	0.0642674	0.0298009	0.0309851	0.0461133	0.0295145	0.0215985	0.025989	0.0360333	0.0195856	0	0.0321152	0	0.0197381	0.0316221	0.0295466	0.0134295	0.0427716	0.0362948	0.0465472	0.066561	0.037437	0.0361331	0.0294475	0.0384936	0.0374541
gene24932|Mfsd4b5	0.00575168	0	0.00717994	0.00885403	0.0151791	0.0044304	0.0198127	0.00649419	0.0102185	0	0.00583311	0.0110741	0.00608266	0.00446511	0.00365623	0.00649938	0.0084128	0.0137985	0.0131275	0.00819514	0.00669549	0	0.00851978	0.00956248	0.0142236	0.00550039	0.00999061	0.0106672	0.00865951	0.00624334	0.00786918
gene24933|Mfsd4b1	0.734005	0.564461	0.61381	0.793988	0.686791	0.526711	1.13952	0.935916	0.882047	0.948877	1.08396	0.68768	0.588539	0.835741	0.656978	0.646632	0.638558	0.872253	0.90256	0.748793	0.850547	1.1464	0.912542	1.25359	1.12718	1.08448	0.789464	0.862668	1.39599	0.617485	0.931703
gene24934|Gm8055	0.129721	0.0764952	0.0761902	0.0847151	0.114377	0.104739	0.0832761	0.104536	0.0981541	0.0628898	0.0738998	0.0695689	0.0748575	0.0820735	0.0844756	0.0838297	0.0635057	0.146869	0.142003	0.0818057	0.0818964	0.0726999	0.196814	0.16795	0.146351	0.117368	0.135688	0.110416	0.117686	0.0641342	0.053108
gene24935|Slc16a10	0.987347	0.158262	1.40856	0.186568	1.23392	0.966608	0.276691	1.36342	1.39436	1.20631	1.02928	0.990478	0.92158	0.895141	1.12152	1.01035	1.13223	0.626479	1.04764	0.777588	0.740849	0.911035	0.921457	1.13644	1.20923	0.976427	0.121563	1.06409	1.16237	1.306	1.36419
gene24968|Ccdc162	0.11516	0.07754	0.0891112	0.132457	0.156869	0.108423	0.134428	0.174547	0.0338642	0.0764293	0.167912	0.155982	0.106324	0.200633	0.0764724	0.221334	0.124378	0.225349	0.181293	0.218587	0.117972	0.13425	0.120514	0.161221	0.0768887	0.0841689	0.150326	0.12976	0.0636461	0.129912	0.206142
gene2499|1700056E22Rik	0.0463056	0.0230641	0.0331183	0.0654752	0.0291096	0.0597164	0.044469	0.0642387	0.0259472	0.0405545	0.0369073	0.109225	0.0904088	0.0554036	0.0488581	0.0910576	0.10058	0.0989511	0.0333206	0.0430605	0.0375068	0.0434658	0.0658155	0.00825873	0.0362752	0.0983937	0.0408737	0.0326534	0.0384847	0.0753302	0.0424349
gene24995|Gm5079	0.207056	0.159101	0.321778	0.302943	0.206455	0.208567	0.337289	0.219682	0.225779	0.254809	0.162363	0.177811	0.180403	0.119446	0.23932	0.138337	0.132746	0.155258	0.146415	0.187044	0.235549	0.184936	0.218602	0.19002	0.119877	0.21822	0.20724	0.233787	0.20048	0.197227	0.229523
gene25017|Aim1	0.496022	0.714283	0.910351	0.990705	1.00884	0.704298	0.896535	1.0399	1.15321	0.941008	0.918919	0.842123	0.846444	0.285611	0.799449	0.935084	0.542766	0.416723	0.691263	0.70894	0.847414	1.04014	1.09687	1.22878	0.497184	0.998259	1.05661	0.832914	1.13631	1.08356	1.03735
gene25027|Prdm1	0.0210993	0.0504136	0.0466072	0.0357039	0.0254513	0.0326127	0.0460654	0.0288813	0.0397197	0.0346879	0.0297493	0.0157479	0.0206768	0.0325045	0.0274803	0.0320648	0.0266426	0.0128345	0.0172794	0.021889	0.0371634	0.0458618	0.0499591	0.0490544	0.0422811	0.0136464	0.0305222	0.0327499	0.0453876	0.0383731	0.0300997
gene25033|Gm4795	0.0245818	0.0207581	0.00384849	0.00656583	0.0114578	0.00803056	0.00614373	0.00493688	0.0164045	0.00810668	0.000655172	0.0115528	0.0160739	0.00596839	0.00854931	0.0261684	0.00337978	0.00813961	0.0124658	0.00200144	0.0058696	0.0111452	0.0165863	0.00757425	0.0205408	0.026023	0.0345851	0.00662143	0.0161535	0.00410081	0.0185377
gene25040|Lin28b	0.110479	0.126169	0.173735	0.247873	0.208331	0.16987	0.261899	0.284974	0.211025	0.162646	0.109674	0.17636	0.135424	0.120062	0.148524	0.134114	0.0748236	0.0459819	0.108528	0.146281	0.160646	0.433232	0.486021	0.216226	0.148619	0.196444	0.213192	0.157766	0.242755	0.243078	0.250581
gene25044|D030045P18Rik	0.0601765	0.0871873	0.0454411	0.0329288	0.0793375	0.0969385	0.057316	0.0416189	0.0327437	0.0336528	0.0888103	0.0283622	0.0790455	0.0701797	0.0587547	0.0642542	0.0500374	0.0440491	0.045745	0.0310512	0.0411843	0.042932	0.0716481	0.0228958	0.0193877	0.017455	0.0327684	0.101991	0.017932	0.0905894	0.0499033
gene25049|Gm35552	0.229689	0.22065	0.0596722	0.32589	0.243824	0.190062	0.258366	0.0848585	0.146194	0.0337674	0.255716	0.0444695	0.287756	0.286989	0.328748	0.160414	0.111801	0.163453	0.0835744	0.239481	0.0928846	0.144087	0.160809	0.105029	0.226615	0.214867	0.301219	0	0.142738	0.205749	0
gene2506|Hlx	0.316844	0.237257	0.30404	0.157493	0.229949	0.234639	0.235741	0.238066	0.301056	0.221077	0.19312	0.116255	0.30674	0.303803	0.211081	0.396921	0.295072	0.225847	0.27744	0.382047	0.387239	0.196639	0.407118	0.274492	0.267079	0.166102	0.240901	0.131318	0.261119	0.233031	0.286943
gene25069|Gm5040	0.028841	0.0627124	0.0225934	0.0104578	0.0298329	0.0443152	0.0150211	0.0158896	0.0540301	0.0317598	0.010549	0.0406664	0.132712	0.0212645	0.0244634	0.0678361	0.0227136	0.0267016	0.00937787	0.0251708	0.0200074	0.00930702	0.0514065	0.026503	0.0677577	0.0232396	0.0334151	0.0612117	0.0261273	0.0337812	0.00472866
gene25071|Lilr4b	0	0	0.222253	0.174217	0.0806133	0.0885073	0.223609	0.106695	0.062918	0.0543063	0.307678	0.184391	0.271221	0.253377	0.0564496	0.403508	0	0.0997239	0.191785	0.123531	0.0924888	0.0579084	0	0.10037	0.135104	0.1713	0.0801416	0.180837	0.0855333	0.110946	0.128026
gene25072|Lilrb4a	0.0236272	0.0352745	0.0231053	0.0787814	0.0409419	0.0643875	0.0433303	0.0488062	0.025696	0.0358202	0.0433545	0.0330227	0.0530089	0.0386683	0.0183365	0.0630027	0.0377486	0.047607	0.0150984	0.0421402	0.0281873	0.067438	0.0372132	0.0465347	0.0583417	0.0352224	0.036922	0.0126801	0.0128147	0.0658559	0.0351312
gene25080|Vgll2	0.0165981	0.0192017	0.0123963	0.0298809	0.0153716	0.0139418	0.0147936	0.021296	0.0210833	0.00250839	0.0067254	0.0195823	0.0180949	0.0132082	0.00956921	0.0301892	0.0219542	0.0210227	0.0131237	0.011202	0.0134151	0.0153655	0.0194051	0.018241	0.0141078	0.00869165	0.0103295	0.0102083	0.0339785	0.0138248	0.0204208
gene25089|Zfa-ps	0.00540716	0.00981194	0.00932327	0.00988848	0.00513	0.00704137	0.0159329	0.00760583	0.00528579	0.00815668	0.00544852	0.000917168	0.00327684	0.00251373	0.00474238	0.00481148	0.00226159	0	0.00499551	0.003741	0.00540369	0.00486473	0.011645	0.0113235	0.00508591	0.00669535	0.0133295	0.0109129	0.0100336	0.0121865	0.0105954
gene25102|Tmem229b-ps	0.160328	0.147836	0.127485	0.163158	0.147277	0.120639	0.13606	0.195695	0.135897	0.193681	0.08637	0.0709217	0.0631331	0.110375	0.164449	0.0930579	0.14096	0.0580105	0.112458	0.0980784	0.0362341	0.236993	0.131265	0.137918	0.0983281	0.111191	0.14445	0.159265	0.125458	0.188596	0.123785
gene25104|Gm20597	0.10495	0.0721176	0.0848908	0.0413051	0.0486376	0.0658787	0.0643344	0.0675617	0.0639745	0.0774113	0.0308826	0.0476635	0.0725229	0.0247949	0.081963	0.0654075	0.050965	0.0589968	0.0510172	0.0416513	0.0835334	0.0664145	0.0908178	0.0626734	0.0865821	0.053721	0.0500623	0.0702312	0.0550551	0.0332595	0.0301654
gene2512|Gm39727	0.0242446	0.0220806	0.00619421	0.0112539	0.00522804	0.0110324	0.00988712	0.0224078	0.0106996	0.011303	0.0128071	0.0181775	0.0067338	0.0143162	0.0167334	0.0219043	0.0108748	0.00602866	0.0170554	0.00530602	0.0147168	0.0288856	0.0395332	0.0097566	0.0347482	0.0228485	0.00820113	0.00596482	0.0168531	0.00424041	0.0167627
gene25125|Gm9795	1.23305	1.01606	1.4816	1.32513	1.28059	1.43925	1.1358	1.35998	1.12646	1.63044	1.34072	1.58364	1.26856	1.28351	1.53689	1.85426	1.38233	1.64885	1.04889	1.8331	1.60286	1.46608	1.40804	1.29483	1.27623	1.568	1.42231	1.41054	1.30841	1.50822	0.912256
gene25129|Gm40652	0.139618	0.126983	0.128367	0.118518	0.0310451	0.151644	0.139279	0.177217	0.18083	0.122586	0.0297374	0.0927246	0.0935728	0.0888578	0.0300338	0.0749997	0.0973408	0.0353979	0.091155	0.0517806	0.052737	0.12973	0.134374	0.120679	0.0794403	0.113923	0.123625	0.142282	0.196813	0.158536	0.0509903
gene25139|Gm5777	0.031194	0.0376459	0.0121498	0.0188172	0.0199766	0.0219353	0.0152144	0.00912764	0.0126523	0.0138931	0.0239699	0.038133	0.0411732	0.0381901	0.0403377	0.0331169	0.0217924	0.0145864	0.00693243	0.0170749	0.0121597	0.0206581	0.0171738	0.00953358	0.0256666	0.0227537	0.0323921	0.0182937	0.0144705	0.0210321	0.0165928
gene25142|LOC100504180	0.0305344	0.00375604	0.0620126	0.0107158	0.00766044	0.0103844	0.00874622	0.017281	0.0989039	0.0316928	0.0198818	0	0.0240671	0.02568	0.0176913	0.0290478	0.0148127	0.00951952	0	0.0345935	0.0468906	0.0058771	0.0257747	0.00458301	0.00197903	0.0283155	0.0167539	0	0.00239882	0.00138563	0.010943
gene25144|Duxf3	0.438909	0.160417	1.27485	0	0.249938	0.0231005	0.272009	0.167568	1.40306	0.373209	0.268974	0.0216599	0.576277	0.22622	0.68931	0.128982	0.180688	0.151208	0.326802	0.393737	0.853071	0.375936	1.42925	0	0.0276794	0.237642	0.0468183	0.267328	0.435565	0.0986272	0.097341
gene25145|Gm4981	0.0131965	0.00582068	0.0108222	0.00636073	0	0.0100867	0.00225661	0.00708298	0.0047675	0.00668049	0	0.00945481	0.00633383	0.0190106	0.0030555	0.0136041	0.0098639	0.00330218	0.0123266	0.00242207	0.0176026	0.0106988	0.0258403	0.0025449	0.00453707	0.00682768	0.00796867	0.00272254	0.00829351	0.00269209	0.00633129
gene25148|Gm40668	0.0109039	0.028293	0.00949229	0.0265123	0.0684412	0.119388	0.0727822	0.0253984	0.0784074	0.0445995	0.103263	0.104956	0.0642037	0.066047	0.0331633	0.0188402	0.0692141	0.0513095	0.0919261	0.0256047	0.0418362	0.0890226	0.065347	0.0584634	0.111058	0.0359318	0.0210179	0.0147038	0.0368048	0.0268263	0.053882
gene25153|Edar	0.0217263	0.0694845	0.0228987	0.0402819	0.0584329	0.0266791	0.0567007	0.0623367	0.0270214	0.0380384	0.0372845	0.0187192	0.0209406	0	0.031291	0.0372956	0.0139146	0.0543338	0.0475227	0.0416788	0.0676207	0.0565954	0.0462339	0.0336565	0.0318592	0.0696439	0.105272	0.0609135	0.0295962	0.0281023	0.0932396
gene25166|Oit3	0.234286	0.0462952	0.159203	0.0689041	0.118534	0.103064	0.169323	0.0390753	0.138967	0.108768	0.0802426	0.130203	0.182386	0.112593	0.126412	0.0592486	0.240497	0.0361679	0.0626332	0.0668068	0.0818208	0.101889	0.0567634	0.0158975	0.114468	0	0.113841	0.0563229	0.0854465	0.145332	0.0892112
gene25183|Chst3	0.218194	0.242359	0.20355	0.180699	0.180678	0.193565	0.216832	0.227943	0.175299	0.255835	0.162276	0.101569	0.0968054	0.131671	0.149719	0.162553	0.155347	0.112465	0.117966	0.137178	0.18021	0.277387	0.336122	0.320974	0.22868	0.178346	0.286145	0.184061	0.16578	0.202679	0.226784
gene25195|Gm26947	0.233447	0.242496	0.244605	0.510455	0.378072	0.667807	0.694845	0.421258	0.469192	0.392332	0.53673	0.438807	0.280617	0.43921	0.367263	0.360235	0.115357	0.295753	0.450032	0.544782	0.406156	0.41316	0.785856	0.508315	0.348797	0.307056	0.414902	0.29383	0.546937	0.443808	0.406988
gene25206|Nodal	0.130058	0.146186	0.0950603	0.0771401	0.0861221	0.0824889	0.130707	0.119507	0.170669	0.120991	0.0546013	0.0809299	0.0420504	0.0912364	0.0822192	0.0554277	0.0662572	0.0660891	0.067852	0.118707	0.172965	0.164951	0.223669	0.163045	0.151133	0.108637	0.0990234	0.132196	0.173067	0.124259	0.0972622
gene25220|Col13a1	7.54264	12.6695	11.8689	15.9254	24.0064	11.8721	24.2049	20.2499	16.4799	14.3081	31.0299	26.6354	22.1412	29.8272	20.5574	35.7043	18.16	17.2796	22.9156	16.5008	17.3869	20.5715	18.5492	15.7763	14.3412	8.65577	23.4505	17.3805	15.7541	7.5564	16.4513
gene25229|Tacr2	0.0871369	0.0915932	0.113529	0.19616	0.0842249	0.142734	0.0710176	0.065017	0.107175	0.14869	0.098407	0.136022	0.197863	0.20653	0.119346	0.178103	0.103478	0.173217	0.081671	0.11434	0.438552	0.169096	0.49297	0.107889	0.0349816	0.306267	0.160885	0.169355	0.0879103	0	0.102281
gene25247|Tet1	0.560899	0.802288	0.720418	0.810676	0.654739	0.669318	0.863078	0.912697	0.62564	0.774718	0.429738	0.369668	0.447463	0.429948	0.449249	0.473802	0.305943	0.234973	0.450188	0.425753	0.569439	0.800094	0.81934	0.884579	0.72013	0.666586	0.78483	0.672774	0.693206	0.677902	0.723
gene25255|Pbld1	0.139723	0.110632	0.311133	0.499928	0.172852	0.266886	0.599275	0.13052	0.463062	0.353165	0.127129	0.677939	0.432877	0.410192	0.514651	0.194862	0.24571	0.289476	0.533351	0.396111	0.580522	0.239636	0.498227	0.230573	0.159484	0.206721	0.156467	0.338068	0.154646	0.365765	0
gene25257|Mypn	2.04281	3.56549	2.65331	2.52856	2.44797	2.76024	3.30751	4.0726	4.52916	2.82871	2.58573	3.28111	2.22158	3.16276	4.09738	5.52604	1.85159	3.3723	2.88358	4.18766	2.28716	3.08542	4.75394	2.5483	2.66954	2.51248	1.871	1.888	3.02552	3.41218	2.76134
gene25262|Gm7075	0.0673888	0.059766	0.0657494	0.0435011	0.0338165	0.024068	0.022304	0.0574437	0.0511761	0.067488	0.057121	0.0782229	0.0731128	0.0590076	0.0323858	0.0652241	0.105598	0.070444	0.0828471	0.0386727	0.0685641	0.0994154	0.0534558	0.0424555	0.0888488	0.0536235	0.0505286	0.0449576	0.0720165	0.0320652	0.0734791
gene25269|Gm4796	0.0437709	0.0273584	0.0162721	0.0137157	0.0402747	0.0302861	0.0174387	0.0312453	0.0334341	0.0715855	0.0359236	0.0598178	0.0128144	0.0318913	0.0763077	0.00826447	0.021567	0.0226001	0.0401098	0.0214975	0.0115134	0.0360875	0.0604742	0.0212287	0.0147469	0.0483903	0.0486201	0.0166608	0.0758051	0.0593436	0.00374604
gene25282|1110002J07Rik	0.303712	0.378412	0.244948	0.227541	0.323599	0.391815	0.381498	0.430895	0.455884	0.492071	0.286985	0.311858	0.341054	0.203515	0.177132	0.314106	0.190971	0.236476	0.291787	0.210796	0.281289	0.230809	0.377556	0.327445	0.260207	0.274794	0.386296	0.208929	0.229217	0.326039	0.37365
gene25308|Rtkn2	1.84341	1.67523	1.30381	0.987184	1.55595	1.74921	1.21701	1.89983	1.28668	1.36855	1.51547	1.87368	1.31448	1.97791	1.92909	2.20581	2.39246	1.53435	0.976381	0.845014	1.0182	2.23586	2.98192	1.75966	1.16239	1.50789	1.72997	1.03043	1.62533	1.46057	1.45459
gene25316|Tmem26	0.00899489	0.011187	0.0163037	0.0294738	0.0332761	0.009665	0.00864899	0.0404533	0.0130522	0.0301969	0.00900439	0.0271773	0.0242744	0.0159347	0.0234198	0.0101371	0.0151222	0.0158208	0.0397832	0.0365303	0.0134835	0.0720446	0.0649529	0.034052	0.0114556	0.0313404	0.00979658	0.0260867	0.0265832	0.015232	0.0254641
gene25327|Cdk1	0.064651	0.0665211	0.082772	0.062487	0.0525917	0.0495947	0.0587867	0.0599094	0.0271561	0.0470155	0.0484274	0.0667284	0.0420565	0.0635756	0.034953	0.0959782	0.0960071	0.0892505	0.123945	0.0999767	0.0629127	0.0991605	0.0263877	0.0447097	0.035048	0.0718028	0.0717388	0.0511289	0.0251773	0.0717682	0.0793588
gene2533|Gm34969	0.0403655	0.0418202	0.0451599	0.0476487	0.0427897	0.0468345	0.049548	0.0621714	0.0421563	0.0299484	0.0512636	0.0292791	0.0349091	0.0426446	0.0587541	0.072857	0.0324123	0.0303586	0.0279958	0.0331567	0.0818877	0.0553688	0.0546348	0.0661705	0.0438249	0.0710851	0.0801997	0.0792528	0.0824577	0.0508725	0.0623227
gene25335|Mrln	0.0646959	0.0568777	0.0699578	0.108705	0.0699722	0.0947829	0.132038	0.087982	0	0.0357286	0.0723086	0.0661842	0.0824483	0.0461486	0.0787373	0.0821018	0	0.0217713	0.0180547	0.0543998	0.131565	0.0583629	0.0825686	0.135555	0.0579898	0.105089	0.059289	0.0803657	0.0861348	0.064316	0.15408
gene2534|5033404E19Rik	0.29638	0.137503	0.144702	0.128377	0.256686	0.225298	0.166955	0.167143	0.217067	0.17701	0.159948	0.1891	0.156596	0.16723	0.112784	0.155493	0.208687	0.228	0.192693	0.150517	0.269355	0.301297	0.235577	0.166549	0.365215	0.26981	0.192719	0.343969	0.233777	0.222089	0.271032
gene25352|Gm6331	0.0233086	0.0151401	0.00202543	0.0165203	0.0243264	0.0144253	0.0184189	0.0266032	0.0138167	0.0273467	0.0115199	0.015453	0.0103518	0.0177209	0.0270098	0.00940315	0.0215464	0.00763319	0.00212072	0.0118061	0.023001	0	0.017226	0.01791	0.0312891	0.0289882	0.00833064	0.0155746	0.00871405	0	0.0170038
gene25358|Gm34376	0.0857518	0.0433668	0.04305	0.059739	0.0260548	0.0509304	0.0333855	0.081715	0.031032	0.076117	0.047707	0.044602	0.0345028	0.0172012	0.0384748	0.0350174	0.0250285	0.0300267	0.0600862	0.0693936	0.0607804	0.0442857	0.0577472	0.0599059	0.0411066	0.0446988	0.0453196	0.0818819	0.0477694	0.0394328	0.068697
gene2536|Gm9722	0.00260759	0.00796823	0.0060864	0.000314018	0.00448301	0.00173372	0.000504425	0.00153254	0.00458883	0.00603561	0.00707351	0.00901483	0.000783859	0.00228577	0.0112051	0.00878391	0.00292191	0.00586654	0.00550055	0.00422719	0.00112792	0.00806655	0.00263487	0.00315609	0.00317694	0.00398827	0.00238221	0.00625437	0.00320006	0.00176099	0.00438054
gene25374|Gm9923	0.158394	0.287491	0.190715	0.237522	0.192881	0.211831	0.283399	0.244451	0.196876	0.277447	0.164625	0.118958	0.122772	0.126686	0.145152	0.121492	0.163356	0.0979493	0.183101	0.184049	0.152506	0.268347	0.207297	0.29338	0.258521	0.19899	0.194306	0.251051	0.246486	0.213429	0.170923
gene25396|Upb1	0.00345156	0.00279081	0.00413878	0.0121867	0.0165547	0.0066613	0.0103718	0.0497415	0	0.0071417	0.0163446	0.0139935	0.0188289	0.0145753	0.00730292	0.0340613	0.0125857	0.0152609	0.00800561	0.013608	0.0156977	0.0460766	0.0279622	0.0235755	0	0.00844611	0.0188435	0.0104125	0.00534915	0.0155048	0.0264937
gene25404|Gm19688	0.0666179	0.084596	0.0592849	0.0183911	0.0626951	0.091247	0.0490491	0.0940853	0.162414	0.125039	0	0.109807	0.0658662	0.131953	0.022137	0.103388	0.0189464	0.0199395	0.0376051	0.0454208	0.14545	0.0579366	0.0794043	0.0801553	0.121948	0.0989406	0.111009	0.0986333	0.0810749	0.124824	0.115305
gene25409|LOC105245212	0.0271964	0.0657589	0.0167211	0.0535746	0.032424	0.0206274	0.025918	0.0545579	0.058613	0.0837732	0.0671822	0.00819086	0.0366965	0.0382593	0.0180666	0.0269402	0.0152401	0.0155701	0.0147706	0.0715982	0.0322953	0.093394	0.0235665	0.00377348	0.019243	0	0.0415539	0.0236631	0.0563487	0.060919	0.0517194
gene25425|Gm5134	0.0201169	0.00530708	0.0465783	0.0113248	0.00902101	0.0091702	0.0156017	0.0300503	0.0552191	0.00955965	0.029728	0.0507531	0.00989022	0.0267191	0.0182346	0.0208301	0.0413189	0.0228973	0.0165879	0.0182799	0.0304032	0.0379828	0.0124729	0.0399047	0.0292446	0.0374848	0.0265952	0.0535218	0.0401833	0.0289389	0.0473169
gene2543|Gm35546	0.0208537	0.0327351	0.0495876	0.0183397	0.00884795	0.0379731	0.0468894	0.0261248	0.0212384	0.0278165	0.0140851	0.0130967	0.0144023	0.00979361	0.0408463	0.030686	0.0291972	0.0336568	0.0178989	0.0234141	0.0150797	0.0351756	0.0163432	0.0419081	0.0158748	0	0.0115896	0.034685	0.0155487	0.00875094	0.0495516
gene25453|Gm35721	0.0991661	0.0765782	0.114342	0.15217	0.102939	0.12715	0.132198	0.0402971	0.0928751	0.0627008	0.1604	0.157728	0.189154	0.163494	0.0532821	0.153911	0.055773	0.0805584	0.119513	0.145326	0.124566	0.0842867	0.160274	0.0863611	0.0533773	0.0747449	0.143054	0.109236	0.0795062	0.0760004	0.132846
gene25454|Gm3137	0.0669718	0.045906	0.0385194	0.0169634	0.0279204	0.0372332	0.0338434	0.0424995	0.0365393	0.0216827	0.0537146	0.0359918	0.048174	0.0434146	0.0242198	0.0652223	0.0297259	0.0430136	0.0579171	0.0245874	0.0527774	0.0187291	0.0400192	0.0247561	0.0245949	0.039706	0.0193842	0.0362145	0.0490906	0.0407381	0.0261765
gene25477|Tspear	0.0852535	0.153892	0.40076	0.146091	0.651638	0.0607105	0.148203	0.584123	0.371277	0.127323	0.15429	0.222233	0.189741	0.0671209	0.2421	0.341892	0.258822	0.140351	0.240464	0.342141	0.166834	1.33227	0.167406	0.247212	0.466249	0.0256768	0.1306	0.0477605	0.190539	0	0.301197
gene255|Gm5525	0.281103	0.269236	0.212596	0.188226	0.249585	0.314975	0.313691	0.206019	0.244331	0.267145	0.372459	0.292832	0.186966	0.36125	0.282408	0.278849	0.297891	0.300235	0.364503	0.267774	0.263873	0.276462	0.312143	0.280595	0.286625	0.304005	0.310262	0.282571	0.352155	0.252375	0.273735
gene2551|Gm3809	0.065555	0.0691958	0.0751484	0.050229	0.0904833	0.0713444	0.0468233	0.0559477	0.0671103	0.0565136	0.0354391	0.0294194	0.0570251	0.0797028	0.11119	0.0747532	0.134996	0.083832	0.0740288	0.0868586	0.0678297	0.0838595	0.127201	0.0704602	0.0936269	0.0488812	0.0725476	0.0798945	0.0498091	0.073942	0.0549225
gene25561|Madcam1	0.00688152	0.0178172	0.00712295	0.0154307	0.015078	0.0102968	0.021027	0.0189465	0.0124767	0.0132128	0.0183193	0.00877727	0	0.00542018	0.0143858	0	0.0111483	0.0208434	0.00833861	0.0101294	0.0108704	0.0137096	0.0152549	0.00593258	0.00626901	0.0116452	0.0094861	0.0130795	0.0242259	0.0378107	0.0151254
gene25575|Misp	0.567617	0.683813	0.666762	0.94087	0.544184	0.693515	0.51022	0.347665	0.597186	0.228422	0.669001	2.65001	1.1285	0.420088	0.966729	1.3509	1.33485	0.961928	0.810387	0.852951	1.14121	0.88512	0.990691	0.944316	1.50383	1.46469	1.37939	0.675124	1.53038	0.996358	1.22856
gene2558|Gm37896	0	0.00956554	0.00257425	0.00549595	0.00474211	0.0123958	0.0138499	0.00748486	0.00860733	0.012028	0.0038497	0.00645496	0.00593171	0.00893181	0.0138507	0.00547481	0.00431008	0.0131651	0	0.00435775	0.00384328	0.00733667	0	0.0116481	0	0.000585895	0.00834463	0.0119798	0.0129872	0.00137465	0.0107827
gene25664|Creb3l3	0.779745	0.914219	0.854007	0.629204	0.794947	0.967629	1.10121	0.756524	0.628353	0.609879	1.16855	1.4616	0.873766	0.941577	0.84837	1.02579	0.751455	1.13847	0.912947	0.886638	1.04091	0.506203	0.685213	0.902829	0.961821	0.84128	1.14807	0.501098	1.1217	1.17966	0.864789
gene257|Gm31465	0.102613	0.0596971	0.071229	0.130313	0.0679903	0.117524	0.0742611	0.0702708	0.115843	0.153094	0.0354376	0.0373682	0.0774069	0.082899	0.0754104	0.058398	0.0360678	0.0664148	0.0675189	0.0662572	0.0700371	0.187179	0.143634	0.0312536	0.0626673	0.108112	0.0903024	0.127711	0.104607	0.0776006	0.0874575
gene25700|S1pr4	0.519324	0.521722	0.341898	0.316262	0.253794	0.423404	0.398782	0.471089	0.252482	0.316037	0.429652	0.485781	0.234272	0.342645	0.397328	0.355342	0.269761	0.38772	0.264585	0.347014	0.379134	0.392361	0.598859	0.574157	0.242191	0.300159	0.276464	0.238668	0.299302	0.235915	0.366361
gene25711|Gm10778	0.291979	0.271155	0.317256	0.338415	0.309758	0.336665	0.34077	0.338335	0.289108	0.348482	0.26899	0.24929	0.289874	0.270415	0.277089	0.266359	0.22871	0.195364	0.235808	0.22572	0.276845	0.319208	0.304221	0.327785	0.293143	0.259018	0.324278	0.306152	0.320544	0.303375	0.24914
[truncated: 25,794 more rows]
