# Supplementary material for: Gut microbiota mediates intermittent-fasting alleviation of diabetes-induced cognitive impairment
Source: Nat Commun. 2020 Feb 18;11:855. doi: 10.1038/s41467-020-14676-4 (PMC7029019; doi:10.1038/s41467-020-14676-4)
Supplement: Supplementary file 6 — Supplementary Data 3 [file 41467_2020_14676_MOESM6_ESM.xlsx]

## Sheet: Data 3
Supplementary Data 3 All differentially expressed genes of 6 groups through DEG analysis
id	fc	pval	qval	group	compare
MSTRG.17765	0.787516	1.19649e-09	5.15266e-06	DEG-group1	dbdbif_vs_(dbm and dbdb)
MSTRG.24955	0.799143	2.50784e-09	5.15266e-06	DEG-group1	dbdbif_vs_(dbm and dbdb)
MSTRG.26854	0.826734	2.61894e-09	5.15266e-06	DEG-group1	dbdbif_vs_(dbm and dbdb)
MSTRG.8021	0.765315	3.10557e-09	5.15266e-06	DEG-group1	dbdbif_vs_(dbm and dbdb)
MSTRG.16604	0.784679	4.07983e-09	5.51999e-06	DEG-group1	dbdbif_vs_(dbm and dbdb)
MSTRG.6717	0.736687	4.43596e-09	5.51999e-06	DEG-group1	dbdbif_vs_(dbm and dbdb)
MSTRG.25252	0.844838	8.80029e-09	7.51247e-06	DEG-group1	dbdbif_vs_(dbm and dbdb)
MSTRG.10073	0.695993	9.08613e-09	7.51247e-06	DEG-group1	dbdbif_vs_(dbm and dbdb)
MSTRG.4879	0.755934	9.43356e-09	7.51247e-06	DEG-group1	dbdbif_vs_(dbm and dbdb)
MSTRG.16785	0.82981	1.052e-08	7.51247e-06	DEG-group1	dbdbif_vs_(dbm and dbdb)
MSTRG.3585	0.693307	1.27907e-08	7.51247e-06	DEG-group1	dbdbif_vs_(dbm and dbdb)
MSTRG.16642	0.784905	1.35546e-08	7.51247e-06	DEG-group1	dbdbif_vs_(dbm and dbdb)
MSTRG.21512	0.734223	1.55633e-08	7.51247e-06	DEG-group1	dbdbif_vs_(dbm and dbdb)
MSTRG.21641	0.721677	1.65966e-08	7.51247e-06	DEG-group1	dbdbif_vs_(dbm and dbdb)
MSTRG.9233	0.71421	1.67998e-08	7.51247e-06	DEG-group1	dbdbif_vs_(dbm and dbdb)
MSTRG.13376	0.809172	1.71695e-08	7.51247e-06	DEG-group1	dbdbif_vs_(dbm and dbdb)
MSTRG.26743	0.777456	1.86619e-08	7.51247e-06	DEG-group1	dbdbif_vs_(dbm and dbdb)
MSTRG.25294	0.751653	1.89154e-08	7.51247e-06	DEG-group1	dbdbif_vs_(dbm and dbdb)
MSTRG.12407	0.761908	2.04699e-08	7.54734e-06	DEG-group1	dbdbif_vs_(dbm and dbdb)
MSTRG.21957	0.741509	2.15564e-08	7.55133e-06	DEG-group1	dbdbif_vs_(dbm and dbdb)
MSTRG.4524	0.819139	2.39138e-08	7.64033e-06	DEG-group1	dbdbif_vs_(dbm and dbdb)
MSTRG.25370	0.851596	2.7816e-08	8.17789e-06	DEG-group1	dbdbif_vs_(dbm and dbdb)
MSTRG.7539	0.888302	2.79978e-08	8.17789e-06	DEG-group1	dbdbif_vs_(dbm and dbdb)
MSTRG.26214	0.733221	2.95835e-08	8.17789e-06	DEG-group1	dbdbif_vs_(dbm and dbdb)
MSTRG.25433	0.836219	2.96855e-08	8.17789e-06	DEG-group1	dbdbif_vs_(dbm and dbdb)
MSTRG.19136	0.770234	3.05061e-08	8.17789e-06	DEG-group1	dbdbif_vs_(dbm and dbdb)
MSTRG.19319	0.832328	3.30129e-08	8.21609e-06	DEG-group1	dbdbif_vs_(dbm and dbdb)
MSTRG.6542	0.782036	3.99115e-08	9.4447e-06	DEG-group1	dbdbif_vs_(dbm and dbdb)
MSTRG.5141	0.758193	4.01734e-08	9.4447e-06	DEG-group1	dbdbif_vs_(dbm and dbdb)
MSTRG.19992	0.849551	4.07958e-08	9.4447e-06	DEG-group1	dbdbif_vs_(dbm and dbdb)
MSTRG.9645	0.730558	4.82414e-08	1.06319e-05	DEG-group1	dbdbif_vs_(dbm and dbdb)
MSTRG.9927	0.784788	4.91277e-08	1.06319e-05	DEG-group1	dbdbif_vs_(dbm and dbdb)
MSTRG.7851	0.779086	5.52281e-08	1.16978e-05	DEG-group1	dbdbif_vs_(dbm and dbdb)
MSTRG.4832	0.78945	5.89323e-08	1.17334e-05	DEG-group1	dbdbif_vs_(dbm and dbdb)
MSTRG.24627	0.781496	6.77768e-08	1.20924e-05	DEG-group1	dbdbif_vs_(dbm and dbdb)
MSTRG.9235	0.777267	6.90823e-08	1.20924e-05	DEG-group1	dbdbif_vs_(dbm and dbdb)
MSTRG.6790	0.799556	7.03779e-08	1.20924e-05	DEG-group1	dbdbif_vs_(dbm and dbdb)
MSTRG.19371	0.747812	7.0453e-08	1.20924e-05	DEG-group1	dbdbif_vs_(dbm and dbdb)
MSTRG.19587	0.871138	7.79105e-08	1.31458e-05	DEG-group1	dbdbif_vs_(dbm and dbdb)
MSTRG.15144	0.751532	9.54648e-08	1.54748e-05	DEG-group1	dbdbif_vs_(dbm and dbdb)
MSTRG.10225	0.768908	9.63777e-08	1.54748e-05	DEG-group1	dbdbif_vs_(dbm and dbdb)
MSTRG.16456	0.786055	1.03358e-07	1.57122e-05	DEG-group1	dbdbif_vs_(dbm and dbdb)
MSTRG.15498	0.731028	1.04148e-07	1.57122e-05	DEG-group1	dbdbif_vs_(dbm and dbdb)
MSTRG.26299	0.923693	1.05093e-07	1.57122e-05	DEG-group1	dbdbif_vs_(dbm and dbdb)
MSTRG.15549	0.766353	1.07326e-07	1.57122e-05	DEG-group1	dbdbif_vs_(dbm and dbdb)
MSTRG.10306	0.864657	1.19282e-07	1.675e-05	DEG-group1	dbdbif_vs_(dbm and dbdb)
MSTRG.12588	0.807238	1.19463e-07	1.675e-05	DEG-group1	dbdbif_vs_(dbm and dbdb)
MSTRG.22645	0.829324	1.24903e-07	1.72696e-05	DEG-group1	dbdbif_vs_(dbm and dbdb)
MSTRG.24699	0.729025	1.29522e-07	1.76272e-05	DEG-group1	dbdbif_vs_(dbm and dbdb)
MSTRG.11846	0.843203	1.31031e-07	1.76272e-05	DEG-group1	dbdbif_vs_(dbm and dbdb)
MSTRG.12457	0.774156	1.40374e-07	1.83204e-05	DEG-group1	dbdbif_vs_(dbm and dbdb)
MSTRG.13770	0.79869	1.42037e-07	1.83204e-05	DEG-group1	dbdbif_vs_(dbm and dbdb)
MSTRG.9809	0.860341	1.45385e-07	1.83204e-05	DEG-group1	dbdbif_vs_(dbm and dbdb)
MSTRG.24100	0.769741	1.47537e-07	1.83592e-05	DEG-group1	dbdbif_vs_(dbm and dbdb)
MSTRG.7837	0.870811	1.53225e-07	1.88316e-05	DEG-group1	dbdbif_vs_(dbm and dbdb)
MSTRG.9523	0.795272	1.61105e-07	1.95585e-05	DEG-group1	dbdbif_vs_(dbm and dbdb)
MSTRG.11622	0.877051	1.70846e-07	2.02473e-05	DEG-group1	dbdbif_vs_(dbm and dbdb)
MSTRG.3431	0.758543	1.90014e-07	2.19952e-05	DEG-group1	dbdbif_vs_(dbm and dbdb)
MSTRG.10181	0.743659	1.97555e-07	2.23485e-05	DEG-group1	dbdbif_vs_(dbm and dbdb)
MSTRG.2240	0.777762	2.11065e-07	2.28943e-05	DEG-group1	dbdbif_vs_(dbm and dbdb)
MSTRG.11733	0.781518	2.11552e-07	2.28943e-05	DEG-group1	dbdbif_vs_(dbm and dbdb)
MSTRG.15425	0.743913	2.15556e-07	2.28943e-05	DEG-group1	dbdbif_vs_(dbm and dbdb)
MSTRG.10178	0.854191	2.18479e-07	2.28943e-05	DEG-group1	dbdbif_vs_(dbm and dbdb)
MSTRG.27644	0.733017	2.21075e-07	2.2925e-05	DEG-group1	dbdbif_vs_(dbm and dbdb)
MSTRG.25432	0.845406	2.25348e-07	2.31272e-05	DEG-group1	dbdbif_vs_(dbm and dbdb)
MSTRG.14997	0.799802	2.33962e-07	2.32975e-05	DEG-group1	dbdbif_vs_(dbm and dbdb)
MSTRG.11321	0.828405	2.34281e-07	2.32975e-05	DEG-group1	dbdbif_vs_(dbm and dbdb)
MSTRG.376	0.803916	2.38643e-07	2.32975e-05	DEG-group1	dbdbif_vs_(dbm and dbdb)
MSTRG.21921	0.888702	2.43484e-07	2.32975e-05	DEG-group1	dbdbif_vs_(dbm and dbdb)
MSTRG.15457	0.718542	2.44874e-07	2.32975e-05	DEG-group1	dbdbif_vs_(dbm and dbdb)
MSTRG.12382	0.760849	2.46235e-07	2.32975e-05	DEG-group1	dbdbif_vs_(dbm and dbdb)
MSTRG.24110	0.855337	2.4807e-07	2.32975e-05	DEG-group1	dbdbif_vs_(dbm and dbdb)
MSTRG.1733	0.857207	2.51715e-07	2.33712e-05	DEG-group1	dbdbif_vs_(dbm and dbdb)
MSTRG.21820	0.778333	2.55613e-07	2.33712e-05	DEG-group1	dbdbif_vs_(dbm and dbdb)
MSTRG.11410	0.823274	2.58245e-07	2.33712e-05	DEG-group1	dbdbif_vs_(dbm and dbdb)
MSTRG.17919	0.789203	2.76867e-07	2.46091e-05	DEG-group1	dbdbif_vs_(dbm and dbdb)
MSTRG.6120	0.727935	2.81829e-07	2.47709e-05	DEG-group1	dbdbif_vs_(dbm and dbdb)
MSTRG.15528	0.762077	2.83665e-07	2.47709e-05	DEG-group1	dbdbif_vs_(dbm and dbdb)
MSTRG.17786	0.803962	2.8629e-07	2.47828e-05	DEG-group1	dbdbif_vs_(dbm and dbdb)
MSTRG.6081	0.851014	3.14965e-07	2.63899e-05	DEG-group1	dbdbif_vs_(dbm and dbdb)
MSTRG.1296	0.804646	3.15459e-07	2.63899e-05	DEG-group1	dbdbif_vs_(dbm and dbdb)
MSTRG.20727	0.740924	3.2671e-07	2.71033e-05	DEG-group1	dbdbif_vs_(dbm and dbdb)
MSTRG.17782	0.827076	3.39235e-07	2.76985e-05	DEG-group1	dbdbif_vs_(dbm and dbdb)
MSTRG.10357	0.816874	3.39449e-07	2.76985e-05	DEG-group1	dbdbif_vs_(dbm and dbdb)
MSTRG.14252	0.841998	3.59124e-07	2.88313e-05	DEG-group1	dbdbif_vs_(dbm and dbdb)
MSTRG.5996	0.801121	3.69494e-07	2.92348e-05	DEG-group1	dbdbif_vs_(dbm and dbdb)
MSTRG.14726	0.842943	3.7296e-07	2.92348e-05	DEG-group1	dbdbif_vs_(dbm and dbdb)
MSTRG.23384	0.845553	3.87308e-07	3.00977e-05	DEG-group1	dbdbif_vs_(dbm and dbdb)
MSTRG.19053	0.83973	3.92132e-07	3.00977e-05	DEG-group1	dbdbif_vs_(dbm and dbdb)
MSTRG.14953	0.739713	3.93039e-07	3.00977e-05	DEG-group1	dbdbif_vs_(dbm and dbdb)
MSTRG.24540	0.759324	4.04101e-07	3.06891e-05	DEG-group1	dbdbif_vs_(dbm and dbdb)
MSTRG.21768	0.835482	4.17126e-07	3.12217e-05	DEG-group1	dbdbif_vs_(dbm and dbdb)
MSTRG.7704	0.716336	4.43245e-07	3.26852e-05	DEG-group1	dbdbif_vs_(dbm and dbdb)
MSTRG.9105	0.843498	4.52991e-07	3.28737e-05	DEG-group1	dbdbif_vs_(dbm and dbdb)
MSTRG.20001	0.860721	4.54609e-07	3.28737e-05	DEG-group1	dbdbif_vs_(dbm and dbdb)
MSTRG.905	0.774716	4.58248e-07	3.28737e-05	DEG-group1	dbdbif_vs_(dbm and dbdb)
MSTRG.20729	0.733727	4.59628e-07	3.28737e-05	DEG-group1	dbdbif_vs_(dbm and dbdb)
MSTRG.18448	0.834017	4.64592e-07	3.28737e-05	DEG-group1	dbdbif_vs_(dbm and dbdb)
MSTRG.5199	0.770336	4.73018e-07	3.28737e-05	DEG-group1	dbdbif_vs_(dbm and dbdb)
MSTRG.22788	0.850239	4.77122e-07	3.28737e-05	DEG-group1	dbdbif_vs_(dbm and dbdb)
MSTRG.25449	0.812916	4.78234e-07	3.28737e-05	DEG-group1	dbdbif_vs_(dbm and dbdb)
MSTRG.23508	0.791306	4.81994e-07	3.28737e-05	DEG-group1	dbdbif_vs_(dbm and dbdb)
MSTRG.6248	0.729886	4.90291e-07	3.28737e-05	DEG-group1	dbdbif_vs_(dbm and dbdb)
MSTRG.2376	0.897168	4.90625e-07	3.28737e-05	DEG-group1	dbdbif_vs_(dbm and dbdb)
MSTRG.16337	0.81866	4.97032e-07	3.28737e-05	DEG-group1	dbdbif_vs_(dbm and dbdb)
MSTRG.11515	0.756995	5.0117e-07	3.28737e-05	DEG-group1	dbdbif_vs_(dbm and dbdb)
MSTRG.21870	0.779648	5.02635e-07	3.28737e-05	DEG-group1	dbdbif_vs_(dbm and dbdb)
MSTRG.19256	0.761535	5.05242e-07	3.28737e-05	DEG-group1	dbdbif_vs_(dbm and dbdb)
MSTRG.9041	0.85516	5.17603e-07	3.32435e-05	DEG-group1	dbdbif_vs_(dbm and dbdb)
MSTRG.485	0.807534	5.53717e-07	3.46682e-05	DEG-group1	dbdbif_vs_(dbm and dbdb)
MSTRG.26459	0.765881	5.76477e-07	3.54249e-05	DEG-group1	dbdbif_vs_(dbm and dbdb)
MSTRG.8205	0.816379	6.27715e-07	3.74359e-05	DEG-group1	dbdbif_vs_(dbm and dbdb)
MSTRG.16855	0.812466	6.30749e-07	3.74359e-05	DEG-group1	dbdbif_vs_(dbm and dbdb)
MSTRG.8768	0.795317	6.31766e-07	3.74359e-05	DEG-group1	dbdbif_vs_(dbm and dbdb)
MSTRG.7357	0.740161	6.45413e-07	3.80183e-05	DEG-group1	dbdbif_vs_(dbm and dbdb)
MSTRG.8100	0.792076	6.75283e-07	3.89761e-05	DEG-group1	dbdbif_vs_(dbm and dbdb)
MSTRG.15994	0.868707	6.89128e-07	3.94269e-05	DEG-group1	dbdbif_vs_(dbm and dbdb)
MSTRG.15476	0.775939	7.3312e-07	4.09636e-05	DEG-group1	dbdbif_vs_(dbm and dbdb)
MSTRG.3654	0.745388	7.35322e-07	4.09636e-05	DEG-group1	dbdbif_vs_(dbm and dbdb)
MSTRG.23395	0.788329	7.36563e-07	4.09636e-05	DEG-group1	dbdbif_vs_(dbm and dbdb)
MSTRG.21315	0.831852	7.43814e-07	4.09822e-05	DEG-group1	dbdbif_vs_(dbm and dbdb)
MSTRG.5543	0.841089	7.45605e-07	4.09822e-05	DEG-group1	dbdbif_vs_(dbm and dbdb)
MSTRG.19753	0.751417	7.57833e-07	4.10012e-05	DEG-group1	dbdbif_vs_(dbm and dbdb)
MSTRG.19042	0.79931	7.831e-07	4.18417e-05	DEG-group1	dbdbif_vs_(dbm and dbdb)
MSTRG.28067	0.816767	7.89833e-07	4.18417e-05	DEG-group1	dbdbif_vs_(dbm and dbdb)
MSTRG.3676	0.764989	8.02953e-07	4.20705e-05	DEG-group1	dbdbif_vs_(dbm and dbdb)
MSTRG.10799	0.566353	8.14915e-07	4.21935e-05	DEG-group1	dbdbif_vs_(dbm and dbdb)
MSTRG.22302	0.795418	8.18015e-07	4.21935e-05	DEG-group1	dbdbif_vs_(dbm and dbdb)
MSTRG.3778	0.729991	8.93616e-07	4.5639e-05	DEG-group1	dbdbif_vs_(dbm and dbdb)
MSTRG.22388	0.854338	9.08276e-07	4.58979e-05	DEG-group1	dbdbif_vs_(dbm and dbdb)
MSTRG.17772	0.825135	9.13134e-07	4.59103e-05	DEG-group1	dbdbif_vs_(dbm and dbdb)
MSTRG.9646	0.881184	9.27045e-07	4.61437e-05	DEG-group1	dbdbif_vs_(dbm and dbdb)
MSTRG.2024	0.827685	9.73032e-07	4.78926e-05	DEG-group1	dbdbif_vs_(dbm and dbdb)
MSTRG.8946	0.674293	9.76615e-07	4.78926e-05	DEG-group1	dbdbif_vs_(dbm and dbdb)
MSTRG.11579	0.835734	1.0079e-06	4.89447e-05	DEG-group1	dbdbif_vs_(dbm and dbdb)
MSTRG.9798	0.801876	1.02618e-06	4.94526e-05	DEG-group1	dbdbif_vs_(dbm and dbdb)
MSTRG.22224	0.827535	1.04249e-06	4.95331e-05	DEG-group1	dbdbif_vs_(dbm and dbdb)
MSTRG.10358	0.86053	1.04358e-06	4.95331e-05	DEG-group1	dbdbif_vs_(dbm and dbdb)
MSTRG.6640	0.832695	1.05945e-06	4.99849e-05	DEG-group1	dbdbif_vs_(dbm and dbdb)
MSTRG.15475	0.842174	1.10276e-06	5.14747e-05	DEG-group1	dbdbif_vs_(dbm and dbdb)
MSTRG.25793	0.780713	1.11596e-06	5.16717e-05	DEG-group1	dbdbif_vs_(dbm and dbdb)
MSTRG.21441	0.798136	1.13291e-06	5.22133e-05	DEG-group1	dbdbif_vs_(dbm and dbdb)
MSTRG.19952	0.806118	1.14932e-06	5.26659e-05	DEG-group1	dbdbif_vs_(dbm and dbdb)
MSTRG.1964	0.877287	1.15331e-06	5.26659e-05	DEG-group1	dbdbif_vs_(dbm and dbdb)
MSTRG.6306	0.79595	1.16114e-06	5.27412e-05	DEG-group1	dbdbif_vs_(dbm and dbdb)
MSTRG.12570	0.785562	1.18222e-06	5.30606e-05	DEG-group1	dbdbif_vs_(dbm and dbdb)
MSTRG.4399	0.821596	1.18606e-06	5.30606e-05	DEG-group1	dbdbif_vs_(dbm and dbdb)
MSTRG.2285	0.858827	1.1886e-06	5.30606e-05	DEG-group1	dbdbif_vs_(dbm and dbdb)
MSTRG.1044	0.833009	1.21987e-06	5.42133e-05	DEG-group1	dbdbif_vs_(dbm and dbdb)
MSTRG.17364	0.875129	1.23867e-06	5.48044e-05	DEG-group1	dbdbif_vs_(dbm and dbdb)
MSTRG.1309	0.780392	1.25259e-06	5.51751e-05	DEG-group1	dbdbif_vs_(dbm and dbdb)
MSTRG.19002	0.822531	1.32162e-06	5.79592e-05	DEG-group1	dbdbif_vs_(dbm and dbdb)
MSTRG.2281	0.90992	1.35245e-06	5.8793e-05	DEG-group1	dbdbif_vs_(dbm and dbdb)
MSTRG.15712	0.780552	1.43944e-06	6.15004e-05	DEG-group1	dbdbif_vs_(dbm and dbdb)
MSTRG.18920	0.819277	1.49395e-06	6.3168e-05	DEG-group1	dbdbif_vs_(dbm and dbdb)
MSTRG.2883	0.832579	1.49589e-06	6.3168e-05	DEG-group1	dbdbif_vs_(dbm and dbdb)
MSTRG.5485	0.792981	1.4975e-06	6.3168e-05	DEG-group1	dbdbif_vs_(dbm and dbdb)
MSTRG.1543	0.768782	1.57294e-06	6.57925e-05	DEG-group1	dbdbif_vs_(dbm and dbdb)
MSTRG.18434	0.656276	1.58966e-06	6.5876e-05	DEG-group1	dbdbif_vs_(dbm and dbdb)
MSTRG.24094	0.851497	1.59091e-06	6.5876e-05	DEG-group1	dbdbif_vs_(dbm and dbdb)
MSTRG.10266	0.876129	1.60921e-06	6.5876e-05	DEG-group1	dbdbif_vs_(dbm and dbdb)
MSTRG.24456	0.859536	1.6152e-06	6.5876e-05	DEG-group1	dbdbif_vs_(dbm and dbdb)
MSTRG.1872	0.859422	1.6174e-06	6.5876e-05	DEG-group1	dbdbif_vs_(dbm and dbdb)
MSTRG.8538	0.826018	1.61783e-06	6.5876e-05	DEG-group1	dbdbif_vs_(dbm and dbdb)
MSTRG.19560	0.883534	1.63736e-06	6.626e-05	DEG-group1	dbdbif_vs_(dbm and dbdb)
MSTRG.11070	0.713097	1.67479e-06	6.72281e-05	DEG-group1	dbdbif_vs_(dbm and dbdb)
MSTRG.12657	0.849366	1.70865e-06	6.83116e-05	DEG-group1	dbdbif_vs_(dbm and dbdb)
MSTRG.23289	0.837297	1.7578e-06	6.95714e-05	DEG-group1	dbdbif_vs_(dbm and dbdb)
MSTRG.26937	0.784676	1.76112e-06	6.95714e-05	DEG-group1	dbdbif_vs_(dbm and dbdb)
MSTRG.17360	0.826244	1.81536e-06	7.11493e-05	DEG-group1	dbdbif_vs_(dbm and dbdb)
MSTRG.17014	0.773163	1.82605e-06	7.12874e-05	DEG-group1	dbdbif_vs_(dbm and dbdb)
MSTRG.838	0.77709	1.85527e-06	7.15862e-05	DEG-group1	dbdbif_vs_(dbm and dbdb)
MSTRG.16049	0.806974	1.87907e-06	7.19466e-05	DEG-group1	dbdbif_vs_(dbm and dbdb)
MSTRG.13788	0.879461	1.90051e-06	7.24889e-05	DEG-group1	dbdbif_vs_(dbm and dbdb)
MSTRG.18376	0.905122	1.91974e-06	7.29427e-05	DEG-group1	dbdbif_vs_(dbm and dbdb)
MSTRG.23944	0.880595	1.93692e-06	7.33158e-05	DEG-group1	dbdbif_vs_(dbm and dbdb)
MSTRG.12147	0.820432	1.98908e-06	7.50047e-05	DEG-group1	dbdbif_vs_(dbm and dbdb)
MSTRG.16107	0.799074	2.00231e-06	7.52189e-05	DEG-group1	dbdbif_vs_(dbm and dbdb)
MSTRG.10056	0.86314	2.03454e-06	7.60911e-05	DEG-group1	dbdbif_vs_(dbm and dbdb)
MSTRG.23114	0.784484	2.13842e-06	7.94327e-05	DEG-group1	dbdbif_vs_(dbm and dbdb)
MSTRG.1679	0.80388	2.17038e-06	8.03203e-05	DEG-group1	dbdbif_vs_(dbm and dbdb)
MSTRG.23523	0.853741	2.21172e-06	8.09474e-05	DEG-group1	dbdbif_vs_(dbm and dbdb)
MSTRG.24098	0.703946	2.22824e-06	8.12531e-05	DEG-group1	dbdbif_vs_(dbm and dbdb)
MSTRG.16770	0.760957	2.24352e-06	8.15118e-05	DEG-group1	dbdbif_vs_(dbm and dbdb)
MSTRG.5294	0.734198	2.29422e-06	8.27933e-05	DEG-group1	dbdbif_vs_(dbm and dbdb)
MSTRG.3047	0.823643	2.4453e-06	8.75646e-05	DEG-group1	dbdbif_vs_(dbm and dbdb)
MSTRG.17844	0.750261	2.50124e-06	8.92468e-05	DEG-group1	dbdbif_vs_(dbm and dbdb)
MSTRG.26416	0.845884	2.53592e-06	9.01612e-05	DEG-group1	dbdbif_vs_(dbm and dbdb)
MSTRG.5067	0.83163	2.6112e-06	9.2507e-05	DEG-group1	dbdbif_vs_(dbm and dbdb)
MSTRG.1103	0.823671	2.68151e-06	9.40355e-05	DEG-group1	dbdbif_vs_(dbm and dbdb)
MSTRG.19322	0.802357	2.68268e-06	9.40355e-05	DEG-group1	dbdbif_vs_(dbm and dbdb)
MSTRG.21094	0.752872	2.77384e-06	9.62797e-05	DEG-group1	dbdbif_vs_(dbm and dbdb)
MSTRG.25301	0.764544	2.77572e-06	9.62797e-05	DEG-group1	dbdbif_vs_(dbm and dbdb)
MSTRG.2986	0.761463	2.87012e-06	9.92086e-05	DEG-group1	dbdbif_vs_(dbm and dbdb)
MSTRG.12876	0.798648	2.93493e-06	0.000100749	DEG-group1	dbdbif_vs_(dbm and dbdb)
MSTRG.19794	0.782269	3.0372e-06	0.000103546	DEG-group1	dbdbif_vs_(dbm and dbdb)
MSTRG.1110	0.823579	3.20627e-06	0.000108566	DEG-group1	dbdbif_vs_(dbm and dbdb)
MSTRG.19822	0.827556	3.25357e-06	0.000109055	DEG-group1	dbdbif_vs_(dbm and dbdb)
MSTRG.11472	0.89343	3.32142e-06	0.000110584	DEG-group1	dbdbif_vs_(dbm and dbdb)
MSTRG.1744	0.924018	3.4719e-06	0.000114304	DEG-group1	dbdbif_vs_(dbm and dbdb)
MSTRG.13398	0.836391	3.48191e-06	0.000114304	DEG-group1	dbdbif_vs_(dbm and dbdb)
MSTRG.18918	0.788075	3.50101e-06	0.000114304	DEG-group1	dbdbif_vs_(dbm and dbdb)
MSTRG.6667	0.919572	3.50203e-06	0.000114304	DEG-group1	dbdbif_vs_(dbm and dbdb)
MSTRG.3072	0.819208	3.56843e-06	0.000115431	DEG-group1	dbdbif_vs_(dbm and dbdb)
MSTRG.25747	0.763214	3.56959e-06	0.000115431	DEG-group1	dbdbif_vs_(dbm and dbdb)
MSTRG.15471	0.838267	3.62262e-06	0.000115431	DEG-group1	dbdbif_vs_(dbm and dbdb)
MSTRG.20399	0.852959	3.62934e-06	0.000115431	DEG-group1	dbdbif_vs_(dbm and dbdb)
MSTRG.1329	0.808493	3.76226e-06	0.000118149	DEG-group1	dbdbif_vs_(dbm and dbdb)
MSTRG.17665	0.861547	3.84329e-06	0.000120058	DEG-group1	dbdbif_vs_(dbm and dbdb)
MSTRG.27558	0.740635	3.84715e-06	0.000120058	DEG-group1	dbdbif_vs_(dbm and dbdb)
MSTRG.18860	0.769602	3.91386e-06	0.000121758	DEG-group1	dbdbif_vs_(dbm and dbdb)
MSTRG.21187	0.712685	3.96651e-06	0.000122546	DEG-group1	dbdbif_vs_(dbm and dbdb)
MSTRG.21960	0.804647	3.99272e-06	0.000122546	DEG-group1	dbdbif_vs_(dbm and dbdb)
MSTRG.823	0.859386	4.00074e-06	0.000122546	DEG-group1	dbdbif_vs_(dbm and dbdb)
MSTRG.9939	0.800975	4.22258e-06	0.00012855	DEG-group1	dbdbif_vs_(dbm and dbdb)
MSTRG.15817	0.679239	4.3171e-06	0.000131027	DEG-group1	dbdbif_vs_(dbm and dbdb)
MSTRG.8127	0.840108	4.37231e-06	0.000132299	DEG-group1	dbdbif_vs_(dbm and dbdb)
MSTRG.15488	0.758075	4.39378e-06	0.000132546	DEG-group1	dbdbif_vs_(dbm and dbdb)
MSTRG.27899	0.802682	4.44493e-06	0.000133272	DEG-group1	dbdbif_vs_(dbm and dbdb)
MSTRG.8592	0.768308	4.45921e-06	0.000133272	DEG-group1	dbdbif_vs_(dbm and dbdb)
MSTRG.8188	0.832948	4.46075e-06	0.000133272	DEG-group1	dbdbif_vs_(dbm and dbdb)
MSTRG.26397	0.792809	4.64021e-06	0.00013789	DEG-group1	dbdbif_vs_(dbm and dbdb)
MSTRG.8503	0.790867	4.70923e-06	0.000139525	DEG-group1	dbdbif_vs_(dbm and dbdb)
MSTRG.21908	0.827638	4.84408e-06	0.00014225	DEG-group1	dbdbif_vs_(dbm and dbdb)
MSTRG.10580	0.806481	4.88937e-06	0.000142738	DEG-group1	dbdbif_vs_(dbm and dbdb)
MSTRG.19986	0.816151	5.01617e-06	0.000146012	DEG-group1	dbdbif_vs_(dbm and dbdb)
MSTRG.20787	0.838892	5.22056e-06	0.000151518	DEG-group1	dbdbif_vs_(dbm and dbdb)
MSTRG.9666	0.817327	5.51007e-06	0.000158994	DEG-group1	dbdbif_vs_(dbm and dbdb)
MSTRG.1210	0.655785	5.53736e-06	0.000159319	DEG-group1	dbdbif_vs_(dbm and dbdb)
MSTRG.19833	0.845594	5.69771e-06	0.00016252	DEG-group1	dbdbif_vs_(dbm and dbdb)
MSTRG.26282	0.741113	5.70091e-06	0.00016252	DEG-group1	dbdbif_vs_(dbm and dbdb)
MSTRG.20790	0.829138	5.71391e-06	0.00016252	DEG-group1	dbdbif_vs_(dbm and dbdb)
MSTRG.17469	0.884445	5.88666e-06	0.000166956	DEG-group1	dbdbif_vs_(dbm and dbdb)
MSTRG.18382	0.852188	6.10387e-06	0.000172625	DEG-group1	dbdbif_vs_(dbm and dbdb)
MSTRG.24683	0.526959	6.17402e-06	0.000174114	DEG-group1	dbdbif_vs_(dbm and dbdb)
MSTRG.16542	0.887583	6.21885e-06	0.000174883	DEG-group1	dbdbif_vs_(dbm and dbdb)
MSTRG.16151	0.638294	6.29113e-06	0.000175868	DEG-group1	dbdbif_vs_(dbm and dbdb)
MSTRG.22782	0.776077	6.2942e-06	0.000175868	DEG-group1	dbdbif_vs_(dbm and dbdb)
MSTRG.19537	0.773311	6.30685e-06	0.000175868	DEG-group1	dbdbif_vs_(dbm and dbdb)
MSTRG.8193	0.854788	6.3628e-06	0.000176932	DEG-group1	dbdbif_vs_(dbm and dbdb)
MSTRG.26164	0.83528	6.41311e-06	0.000177443	DEG-group1	dbdbif_vs_(dbm and dbdb)
MSTRG.19889	0.810269	6.41684e-06	0.000177443	DEG-group1	dbdbif_vs_(dbm and dbdb)
MSTRG.19793	0.772297	6.78361e-06	0.000187066	DEG-group1	dbdbif_vs_(dbm and dbdb)
MSTRG.9943	0.842206	6.91351e-06	0.000190037	DEG-group1	dbdbif_vs_(dbm and dbdb)
MSTRG.6962	0.818695	6.94492e-06	0.000190037	DEG-group1	dbdbif_vs_(dbm and dbdb)
MSTRG.23232	0.761629	7.00324e-06	0.000190037	DEG-group1	dbdbif_vs_(dbm and dbdb)
MSTRG.23638	0.805751	7.28147e-06	0.000196442	DEG-group1	dbdbif_vs_(dbm and dbdb)
MSTRG.11084	0.852274	7.35657e-06	0.000197932	DEG-group1	dbdbif_vs_(dbm and dbdb)
MSTRG.13063	0.820865	7.60509e-06	0.000204067	DEG-group1	dbdbif_vs_(dbm and dbdb)
MSTRG.24054	0.865032	7.7219e-06	0.00020609	DEG-group1	dbdbif_vs_(dbm and dbdb)
MSTRG.5062	0.885949	7.83911e-06	0.000208659	DEG-group1	dbdbif_vs_(dbm and dbdb)
MSTRG.12564	0.773333	7.90135e-06	0.000209755	DEG-group1	dbdbif_vs_(dbm and dbdb)
MSTRG.8421	0.834749	8.06428e-06	0.00021351	DEG-group1	dbdbif_vs_(dbm and dbdb)
MSTRG.16621	0.805	8.10202e-06	0.000213941	DEG-group1	dbdbif_vs_(dbm and dbdb)
MSTRG.1398	0.820643	8.20095e-06	0.000214891	DEG-group1	dbdbif_vs_(dbm and dbdb)
MSTRG.13108	0.84128	8.21403e-06	0.000214891	DEG-group1	dbdbif_vs_(dbm and dbdb)
MSTRG.21719	0.890029	8.63604e-06	0.000224325	DEG-group1	dbdbif_vs_(dbm and dbdb)
MSTRG.8669	0.920324	8.80222e-06	0.000227011	DEG-group1	dbdbif_vs_(dbm and dbdb)
MSTRG.13860	0.872743	8.85273e-06	0.000227486	DEG-group1	dbdbif_vs_(dbm and dbdb)
MSTRG.8087	0.92942	8.86634e-06	0.000227486	DEG-group1	dbdbif_vs_(dbm and dbdb)
MSTRG.5264	0.821178	9.22357e-06	0.000234835	DEG-group1	dbdbif_vs_(dbm and dbdb)
MSTRG.18849	0.876321	9.38654e-06	0.000238375	DEG-group1	dbdbif_vs_(dbm and dbdb)
MSTRG.269	0.815693	9.56298e-06	0.000241011	DEG-group1	dbdbif_vs_(dbm and dbdb)
MSTRG.23709	0.818474	1.00228e-05	0.000250696	DEG-group1	dbdbif_vs_(dbm and dbdb)
MSTRG.25332	0.809584	1.03164e-05	0.00025611	DEG-group1	dbdbif_vs_(dbm and dbdb)
MSTRG.7212	0.809273	1.03914e-05	0.00025733	DEG-group1	dbdbif_vs_(dbm and dbdb)
MSTRG.25842	0.83166	1.05074e-05	0.000259555	DEG-group1	dbdbif_vs_(dbm and dbdb)
MSTRG.15714	0.857328	1.12652e-05	0.000274192	DEG-group1	dbdbif_vs_(dbm and dbdb)
MSTRG.27242	0.78831	1.14007e-05	0.00027614	DEG-group1	dbdbif_vs_(dbm and dbdb)
MSTRG.10979	0.905368	1.14792e-05	0.000277367	DEG-group1	dbdbif_vs_(dbm and dbdb)
MSTRG.26753	0.805685	1.15087e-05	0.000277408	DEG-group1	dbdbif_vs_(dbm and dbdb)
MSTRG.17550	0.735134	1.19808e-05	0.000286016	DEG-group1	dbdbif_vs_(dbm and dbdb)
MSTRG.25891	0.867176	1.20222e-05	0.000286318	DEG-group1	dbdbif_vs_(dbm and dbdb)
MSTRG.8224	0.874032	1.22554e-05	0.000290482	DEG-group1	dbdbif_vs_(dbm and dbdb)
MSTRG.27722	0.816319	1.23952e-05	0.00029218	DEG-group1	dbdbif_vs_(dbm and dbdb)
MSTRG.12880	0.873525	1.24151e-05	0.00029218	DEG-group1	dbdbif_vs_(dbm and dbdb)
MSTRG.8385	0.786098	1.27764e-05	0.000299268	DEG-group1	dbdbif_vs_(dbm and dbdb)
MSTRG.13819	0.844806	1.29456e-05	0.000302519	DEG-group1	dbdbif_vs_(dbm and dbdb)
MSTRG.6791	0.766402	1.36929e-05	0.000318488	DEG-group1	dbdbif_vs_(dbm and dbdb)
MSTRG.6466	0.8467	1.38118e-05	0.000319758	DEG-group1	dbdbif_vs_(dbm and dbdb)
MSTRG.15959	0.939084	1.39953e-05	0.000323256	DEG-group1	dbdbif_vs_(dbm and dbdb)
MSTRG.13843	0.903464	1.42684e-05	0.000328041	DEG-group1	dbdbif_vs_(dbm and dbdb)
MSTRG.6674	0.836514	1.47495e-05	0.000336359	DEG-group1	dbdbif_vs_(dbm and dbdb)
MSTRG.13102	0.830324	1.55578e-05	0.000351198	DEG-group1	dbdbif_vs_(dbm and dbdb)
MSTRG.5710	0.899649	1.59611e-05	0.000359485	DEG-group1	dbdbif_vs_(dbm and dbdb)
MSTRG.9038	0.799269	1.60029e-05	0.000359613	DEG-group1	dbdbif_vs_(dbm and dbdb)
MSTRG.10126	0.830386	1.61648e-05	0.000362433	DEG-group1	dbdbif_vs_(dbm and dbdb)
MSTRG.16024	0.837889	1.62947e-05	0.000364526	DEG-group1	dbdbif_vs_(dbm and dbdb)
MSTRG.24489	0.817992	1.64063e-05	0.0003662	DEG-group1	dbdbif_vs_(dbm and dbdb)
MSTRG.10332	0.874851	1.68592e-05	0.000373793	DEG-group1	dbdbif_vs_(dbm and dbdb)
MSTRG.26393	0.873296	1.70109e-05	0.000376318	DEG-group1	dbdbif_vs_(dbm and dbdb)
MSTRG.27940	0.817335	1.71938e-05	0.000377887	DEG-group1	dbdbif_vs_(dbm and dbdb)
MSTRG.27915	0.849065	1.72653e-05	0.000378582	DEG-group1	dbdbif_vs_(dbm and dbdb)
MSTRG.27654	0.832332	1.79396e-05	0.000390785	DEG-group1	dbdbif_vs_(dbm and dbdb)
MSTRG.16079	0.817282	1.80398e-05	0.000391444	DEG-group1	dbdbif_vs_(dbm and dbdb)
MSTRG.5363	0.839558	1.80485e-05	0.000391444	DEG-group1	dbdbif_vs_(dbm and dbdb)
MSTRG.23335	0.67728	1.81553e-05	0.000392905	DEG-group1	dbdbif_vs_(dbm and dbdb)
MSTRG.16548	0.855007	1.84945e-05	0.000399376	DEG-group1	dbdbif_vs_(dbm and dbdb)
MSTRG.7108	0.901527	1.8687e-05	0.000401792	DEG-group1	dbdbif_vs_(dbm and dbdb)
MSTRG.10365	0.834956	1.88916e-05	0.000404485	DEG-group1	dbdbif_vs_(dbm and dbdb)
MSTRG.12406	0.789652	1.88936e-05	0.000404485	DEG-group1	dbdbif_vs_(dbm and dbdb)
MSTRG.21798	0.832755	1.89496e-05	0.000404815	DEG-group1	dbdbif_vs_(dbm and dbdb)
MSTRG.8241	0.798287	1.94902e-05	0.000415472	DEG-group1	dbdbif_vs_(dbm and dbdb)
MSTRG.17403	0.85162	1.97217e-05	0.000419507	DEG-group1	dbdbif_vs_(dbm and dbdb)
MSTRG.7351	0.847258	1.98824e-05	0.000422024	DEG-group1	dbdbif_vs_(dbm and dbdb)
MSTRG.18026	0.866813	2.04783e-05	0.000433297	DEG-group1	dbdbif_vs_(dbm and dbdb)
MSTRG.23090	0.877728	2.06751e-05	0.000435139	DEG-group1	dbdbif_vs_(dbm and dbdb)
MSTRG.24101	0.807031	2.09202e-05	0.000438739	DEG-group1	dbdbif_vs_(dbm and dbdb)
MSTRG.22280	0.848812	2.11842e-05	0.000443043	DEG-group1	dbdbif_vs_(dbm and dbdb)
MSTRG.23075	0.843041	2.13882e-05	0.000444572	DEG-group1	dbdbif_vs_(dbm and dbdb)
MSTRG.2580	0.846221	2.13913e-05	0.000444572	DEG-group1	dbdbif_vs_(dbm and dbdb)
MSTRG.5774	0.887445	2.1484e-05	0.000445218	DEG-group1	dbdbif_vs_(dbm and dbdb)
MSTRG.3245	0.806844	2.16604e-05	0.000447364	DEG-group1	dbdbif_vs_(dbm and dbdb)
MSTRG.19669	0.63172	2.18155e-05	0.000449634	DEG-group1	dbdbif_vs_(dbm and dbdb)
MSTRG.5657	0.835377	2.1958e-05	0.000451326	DEG-group1	dbdbif_vs_(dbm and dbdb)
MSTRG.826	0.787496	2.19882e-05	0.000451326	DEG-group1	dbdbif_vs_(dbm and dbdb)
MSTRG.16201	0.83626	2.24494e-05	0.000459844	DEG-group1	dbdbif_vs_(dbm and dbdb)
MSTRG.27791	0.774314	2.25649e-05	0.000460315	DEG-group1	dbdbif_vs_(dbm and dbdb)
MSTRG.4731	0.871332	2.31087e-05	0.000467575	DEG-group1	dbdbif_vs_(dbm and dbdb)
MSTRG.17960	0.735209	2.43628e-05	0.000488976	DEG-group1	dbdbif_vs_(dbm and dbdb)
MSTRG.4567	0.594269	2.46358e-05	0.000492469	DEG-group1	dbdbif_vs_(dbm and dbdb)
MSTRG.19996	0.800254	2.51247e-05	0.000500265	DEG-group1	dbdbif_vs_(dbm and dbdb)
MSTRG.27398	0.797329	2.51286e-05	0.000500265	DEG-group1	dbdbif_vs_(dbm and dbdb)
MSTRG.13877	0.809487	2.67655e-05	0.000528672	DEG-group1	dbdbif_vs_(dbm and dbdb)
MSTRG.21855	0.877889	2.70146e-05	0.000531641	DEG-group1	dbdbif_vs_(dbm and dbdb)
MSTRG.24632	0.842919	2.73774e-05	0.0005365	DEG-group1	dbdbif_vs_(dbm and dbdb)
MSTRG.11306	0.649254	2.78452e-05	0.000541405	DEG-group1	dbdbif_vs_(dbm and dbdb)
MSTRG.10080	0.831669	2.79204e-05	0.000541809	DEG-group1	dbdbif_vs_(dbm and dbdb)
MSTRG.15563	0.860432	2.87931e-05	0.000555496	DEG-group1	dbdbif_vs_(dbm and dbdb)
MSTRG.8222	0.790788	2.9683e-05	0.000570453	DEG-group1	dbdbif_vs_(dbm and dbdb)
MSTRG.24084	0.814671	3.23439e-05	0.000615647	DEG-group1	dbdbif_vs_(dbm and dbdb)
MSTRG.9326	0.888327	3.24557e-05	0.000616596	DEG-group1	dbdbif_vs_(dbm and dbdb)
MSTRG.23613	0.838048	3.26726e-05	0.000619534	DEG-group1	dbdbif_vs_(dbm and dbdb)
MSTRG.9548	0.853591	3.30053e-05	0.000623468	DEG-group1	dbdbif_vs_(dbm and dbdb)
MSTRG.4897	0.816055	3.38291e-05	0.000636614	DEG-group1	dbdbif_vs_(dbm and dbdb)
MSTRG.22816	0.711309	3.39343e-05	0.00063739	DEG-group1	dbdbif_vs_(dbm and dbdb)
MSTRG.7898	0.854025	3.45534e-05	0.000646578	DEG-group1	dbdbif_vs_(dbm and dbdb)
MSTRG.1664	0.873322	3.56284e-05	0.000664196	DEG-group1	dbdbif_vs_(dbm and dbdb)
MSTRG.23083	0.84448	3.60681e-05	0.000669885	DEG-group1	dbdbif_vs_(dbm and dbdb)
MSTRG.27760	0.784889	3.63368e-05	0.000673617	DEG-group1	dbdbif_vs_(dbm and dbdb)
MSTRG.9959	0.890959	3.64508e-05	0.000674476	DEG-group1	dbdbif_vs_(dbm and dbdb)
MSTRG.26577	0.891699	3.68552e-05	0.000680692	DEG-group1	dbdbif_vs_(dbm and dbdb)
MSTRG.14639	0.946237	3.71334e-05	0.000683147	DEG-group1	dbdbif_vs_(dbm and dbdb)
MSTRG.4005	0.874268	3.71425e-05	0.000683147	DEG-group1	dbdbif_vs_(dbm and dbdb)
MSTRG.17444	0.866448	3.72723e-05	0.000683326	DEG-group1	dbdbif_vs_(dbm and dbdb)
MSTRG.7833	0.891408	3.75373e-05	0.000686919	DEG-group1	dbdbif_vs_(dbm and dbdb)
MSTRG.18612	0.880561	3.7624e-05	0.000687243	DEG-group1	dbdbif_vs_(dbm and dbdb)
MSTRG.12422	0.654989	3.82241e-05	0.000696926	DEG-group1	dbdbif_vs_(dbm and dbdb)
MSTRG.3814	0.77345	3.92424e-05	0.000714183	DEG-group1	dbdbif_vs_(dbm and dbdb)
MSTRG.17144	0.818426	3.94428e-05	0.000716521	DEG-group1	dbdbif_vs_(dbm and dbdb)
MSTRG.20131	0.82714	4.05243e-05	0.00073349	DEG-group1	dbdbif_vs_(dbm and dbdb)
MSTRG.22330	0.781451	4.1744e-05	0.000751467	DEG-group1	dbdbif_vs_(dbm and dbdb)
MSTRG.15350	0.871669	4.28681e-05	0.000766161	DEG-group1	dbdbif_vs_(dbm and dbdb)
MSTRG.25906	0.846651	4.31072e-05	0.000769055	DEG-group1	dbdbif_vs_(dbm and dbdb)
MSTRG.15976	0.903046	4.33783e-05	0.000770894	DEG-group1	dbdbif_vs_(dbm and dbdb)
MSTRG.14270	0.764759	4.35606e-05	0.000771613	DEG-group1	dbdbif_vs_(dbm and dbdb)
MSTRG.5692	0.834283	4.37539e-05	0.00077259	DEG-group1	dbdbif_vs_(dbm and dbdb)
MSTRG.5625	0.8135	4.44183e-05	0.000780328	DEG-group1	dbdbif_vs_(dbm and dbdb)
MSTRG.12617	0.827073	4.4519e-05	0.000780328	DEG-group1	dbdbif_vs_(dbm and dbdb)
MSTRG.20773	0.828204	4.46298e-05	0.000780328	DEG-group1	dbdbif_vs_(dbm and dbdb)
MSTRG.4666	0.877365	4.47264e-05	0.000780328	DEG-group1	dbdbif_vs_(dbm and dbdb)
MSTRG.20585	0.794282	4.47582e-05	0.000780328	DEG-group1	dbdbif_vs_(dbm and dbdb)
MSTRG.25384	0.800733	4.48827e-05	0.000781131	DEG-group1	dbdbif_vs_(dbm and dbdb)
MSTRG.4457	0.851076	4.5917e-05	0.000796098	DEG-group1	dbdbif_vs_(dbm and dbdb)
MSTRG.25425	0.882614	4.59826e-05	0.000796098	DEG-group1	dbdbif_vs_(dbm and dbdb)
MSTRG.25392	0.866556	4.64986e-05	0.000803108	DEG-group1	dbdbif_vs_(dbm and dbdb)
MSTRG.17344	0.922012	4.8536e-05	0.000828775	DEG-group1	dbdbif_vs_(dbm and dbdb)
MSTRG.21044	0.874861	4.97197e-05	0.000841881	DEG-group1	dbdbif_vs_(dbm and dbdb)
MSTRG.21090	0.830831	5.21751e-05	0.000874876	DEG-group1	dbdbif_vs_(dbm and dbdb)
MSTRG.4525	0.890831	5.24502e-05	0.000877549	DEG-group1	dbdbif_vs_(dbm and dbdb)
MSTRG.16322	0.911008	5.29502e-05	0.000882947	DEG-group1	dbdbif_vs_(dbm and dbdb)
MSTRG.27668	0.859768	5.31819e-05	0.000885327	DEG-group1	dbdbif_vs_(dbm and dbdb)
MSTRG.6944	0.874231	5.48603e-05	0.000905696	DEG-group1	dbdbif_vs_(dbm and dbdb)
MSTRG.23475	0.861469	5.66801e-05	0.000930353	DEG-group1	dbdbif_vs_(dbm and dbdb)
MSTRG.10707	0.841665	5.67277e-05	0.000930353	DEG-group1	dbdbif_vs_(dbm and dbdb)
MSTRG.12959	0.816706	5.69394e-05	0.000932289	DEG-group1	dbdbif_vs_(dbm and dbdb)
MSTRG.23620	0.880224	5.72392e-05	0.000935659	DEG-group1	dbdbif_vs_(dbm and dbdb)
MSTRG.5312	0.921114	5.7464e-05	0.000937673	DEG-group1	dbdbif_vs_(dbm and dbdb)
MSTRG.4951	0.876382	5.75508e-05	0.000937673	DEG-group1	dbdbif_vs_(dbm and dbdb)
MSTRG.2974	0.843738	5.83938e-05	0.00094522	DEG-group1	dbdbif_vs_(dbm and dbdb)
MSTRG.652	0.839184	5.93243e-05	0.000958723	DEG-group1	dbdbif_vs_(dbm and dbdb)
MSTRG.12724	0.830287	5.98148e-05	0.000963003	DEG-group1	dbdbif_vs_(dbm and dbdb)
MSTRG.11564	0.905604	5.98596e-05	0.000963003	DEG-group1	dbdbif_vs_(dbm and dbdb)
MSTRG.11538	0.85829	5.98794e-05	0.000963003	DEG-group1	dbdbif_vs_(dbm and dbdb)
MSTRG.1397	0.82141	6.09633e-05	0.000978855	DEG-group1	dbdbif_vs_(dbm and dbdb)
MSTRG.2499	0.850958	6.15989e-05	0.000987467	DEG-group1	dbdbif_vs_(dbm and dbdb)
MSTRG.10959	0.787138	6.35135e-05	0.00101489	DEG-group1	dbdbif_vs_(dbm and dbdb)
MSTRG.7555	0.864804	6.44677e-05	0.00102492	DEG-group1	dbdbif_vs_(dbm and dbdb)
MSTRG.26584	0.904935	6.47169e-05	0.00102492	DEG-group1	dbdbif_vs_(dbm and dbdb)
MSTRG.3335	0.717923	6.4754e-05	0.00102492	DEG-group1	dbdbif_vs_(dbm and dbdb)
MSTRG.16175	0.792165	6.47589e-05	0.00102492	DEG-group1	dbdbif_vs_(dbm and dbdb)
MSTRG.17382	0.851995	6.59596e-05	0.00104061	DEG-group1	dbdbif_vs_(dbm and dbdb)
MSTRG.16676	0.783226	6.71317e-05	0.0010541	DEG-group1	dbdbif_vs_(dbm and dbdb)
MSTRG.24534	0.889297	6.72753e-05	0.00105469	DEG-group1	dbdbif_vs_(dbm and dbdb)
MSTRG.11729	0.849632	6.76151e-05	0.00105835	DEG-group1	dbdbif_vs_(dbm and dbdb)
MSTRG.15523	0.834785	6.88293e-05	0.00107397	DEG-group1	dbdbif_vs_(dbm and dbdb)
MSTRG.15360	0.816801	7.16486e-05	0.00111059	DEG-group1	dbdbif_vs_(dbm and dbdb)
MSTRG.11295	0.852956	7.17335e-05	0.00111059	DEG-group1	dbdbif_vs_(dbm and dbdb)
MSTRG.8517	0.907701	7.30109e-05	0.00112861	DEG-group1	dbdbif_vs_(dbm and dbdb)
MSTRG.1466	0.900238	7.40982e-05	0.00113993	DEG-group1	dbdbif_vs_(dbm and dbdb)
MSTRG.11013	0.889202	7.42016e-05	0.00113993	DEG-group1	dbdbif_vs_(dbm and dbdb)
MSTRG.10558	0.814401	7.63137e-05	0.00116877	DEG-group1	dbdbif_vs_(dbm and dbdb)
MSTRG.1470	0.86479	7.70906e-05	0.00117886	DEG-group1	dbdbif_vs_(dbm and dbdb)
MSTRG.4412	0.785708	7.79208e-05	0.00118973	DEG-group1	dbdbif_vs_(dbm and dbdb)
MSTRG.17946	0.867402	7.94927e-05	0.00120428	DEG-group1	dbdbif_vs_(dbm and dbdb)
MSTRG.7643	0.857976	7.95999e-05	0.00120428	DEG-group1	dbdbif_vs_(dbm and dbdb)
MSTRG.17802	0.794278	8.13565e-05	0.00122899	DEG-group1	dbdbif_vs_(dbm and dbdb)
MSTRG.8023	0.902377	8.16177e-05	0.00123107	DEG-group1	dbdbif_vs_(dbm and dbdb)
MSTRG.10288	0.89879	8.25677e-05	0.00124109	DEG-group1	dbdbif_vs_(dbm and dbdb)
MSTRG.12586	0.836359	8.2656e-05	0.00124109	DEG-group1	dbdbif_vs_(dbm and dbdb)
MSTRG.21887	0.901025	8.34857e-05	0.00125166	DEG-group1	dbdbif_vs_(dbm and dbdb)
MSTRG.20528	0.856155	8.3768e-05	0.001254	DEG-group1	dbdbif_vs_(dbm and dbdb)
MSTRG.17314	0.842686	8.43353e-05	0.0012606	DEG-group1	dbdbif_vs_(dbm and dbdb)
MSTRG.8027	0.848769	8.56688e-05	0.00127861	DEG-group1	dbdbif_vs_(dbm and dbdb)
MSTRG.25387	0.824593	8.70438e-05	0.00129719	DEG-group1	dbdbif_vs_(dbm and dbdb)
MSTRG.23155	0.870147	8.72812e-05	0.00129878	DEG-group1	dbdbif_vs_(dbm and dbdb)
MSTRG.15996	0.885318	8.83163e-05	0.00131222	DEG-group1	dbdbif_vs_(dbm and dbdb)
MSTRG.7352	0.777647	8.92532e-05	0.00132417	DEG-group1	dbdbif_vs_(dbm and dbdb)
MSTRG.14249	0.893132	8.9681e-05	0.00132853	DEG-group1	dbdbif_vs_(dbm and dbdb)
MSTRG.3331	0.871507	9.13146e-05	0.00134949	DEG-group1	dbdbif_vs_(dbm and dbdb)
MSTRG.7158	0.944938	9.13668e-05	0.00134949	DEG-group1	dbdbif_vs_(dbm and dbdb)
MSTRG.7148	0.832361	9.17081e-05	0.00135253	DEG-group1	dbdbif_vs_(dbm and dbdb)
MSTRG.16139	0.846174	9.34352e-05	0.00137045	DEG-group1	dbdbif_vs_(dbm and dbdb)
MSTRG.15316	0.84205	9.56699e-05	0.00139239	DEG-group1	dbdbif_vs_(dbm and dbdb)
MSTRG.19558	0.835553	9.66929e-05	0.00140318	DEG-group1	dbdbif_vs_(dbm and dbdb)
MSTRG.5368	0.874095	9.74546e-05	0.00140807	DEG-group1	dbdbif_vs_(dbm and dbdb)
MSTRG.1600	0.858302	9.79218e-05	0.00141277	DEG-group1	dbdbif_vs_(dbm and dbdb)
MSTRG.25378	0.875209	9.90731e-05	0.00142319	DEG-group1	dbdbif_vs_(dbm and dbdb)
MSTRG.13027	0.901403	9.97231e-05	0.00143047	DEG-group1	dbdbif_vs_(dbm and dbdb)
MSTRG.8154	0.846617	0.00010045	0.00143882	DEG-group1	dbdbif_vs_(dbm and dbdb)
MSTRG.16652	0.780605	0.000101064	0.00144417	DEG-group1	dbdbif_vs_(dbm and dbdb)
MSTRG.4924	0.893709	0.000101114	0.00144417	DEG-group1	dbdbif_vs_(dbm and dbdb)
MSTRG.14766	0.890603	0.00010133	0.00144519	DEG-group1	dbdbif_vs_(dbm and dbdb)
MSTRG.10607	0.877435	0.000102074	0.00145164	DEG-group1	dbdbif_vs_(dbm and dbdb)
MSTRG.7130	0.837453	0.000105421	0.00149284	DEG-group1	dbdbif_vs_(dbm and dbdb)
MSTRG.23534	0.735935	0.00010559	0.00149311	DEG-group1	dbdbif_vs_(dbm and dbdb)
MSTRG.23913	0.752285	0.000106672	0.00150414	DEG-group1	dbdbif_vs_(dbm and dbdb)
MSTRG.10850	0.895964	0.000113083	0.0015811	DEG-group1	dbdbif_vs_(dbm and dbdb)
MSTRG.21303	0.638155	0.000113339	0.00158246	DEG-group1	dbdbif_vs_(dbm and dbdb)
MSTRG.20767	0.840081	0.000113907	0.00158372	DEG-group1	dbdbif_vs_(dbm and dbdb)
MSTRG.10861	0.878052	0.000115585	0.00160257	DEG-group1	dbdbif_vs_(dbm and dbdb)
MSTRG.26594	0.772733	0.000116475	0.00161267	DEG-group1	dbdbif_vs_(dbm and dbdb)
MSTRG.11543	0.836337	0.000117699	0.00162735	DEG-group1	dbdbif_vs_(dbm and dbdb)
MSTRG.22577	0.830902	0.000119077	0.00164412	DEG-group1	dbdbif_vs_(dbm and dbdb)
MSTRG.17371	0.773734	0.000121385	0.00167367	DEG-group1	dbdbif_vs_(dbm and dbdb)
MSTRG.13875	0.842294	0.000121811	0.00167722	DEG-group1	dbdbif_vs_(dbm and dbdb)
MSTRG.15126	0.786828	0.000122929	0.0016833	DEG-group1	dbdbif_vs_(dbm and dbdb)
MSTRG.22361	0.904769	0.000124413	0.00169821	DEG-group1	dbdbif_vs_(dbm and dbdb)
MSTRG.10134	0.85652	0.00012453	0.00169821	DEG-group1	dbdbif_vs_(dbm and dbdb)
MSTRG.12437	0.798174	0.000124923	0.00170125	DEG-group1	dbdbif_vs_(dbm and dbdb)
MSTRG.13868	0.856984	0.000125977	0.00171325	DEG-group1	dbdbif_vs_(dbm and dbdb)
MSTRG.25368	0.85358	0.000127134	0.00172428	DEG-group1	dbdbif_vs_(dbm and dbdb)
MSTRG.16933	0.842143	0.000132173	0.00178291	DEG-group1	dbdbif_vs_(dbm and dbdb)
MSTRG.27396	0.788811	0.000133553	0.00179665	DEG-group1	dbdbif_vs_(dbm and dbdb)
MSTRG.5691	0.85319	0.000141022	0.0018841	DEG-group1	dbdbif_vs_(dbm and dbdb)
MSTRG.19039	0.91089	0.000141105	0.0018841	DEG-group1	dbdbif_vs_(dbm and dbdb)
MSTRG.20042	0.840641	0.000141189	0.0018841	DEG-group1	dbdbif_vs_(dbm and dbdb)
MSTRG.8610	0.845356	0.000142376	0.00189739	DEG-group1	dbdbif_vs_(dbm and dbdb)
MSTRG.6758	0.819653	0.000143355	0.00190789	DEG-group1	dbdbif_vs_(dbm and dbdb)
MSTRG.9768	0.845884	0.000143985	0.00191371	DEG-group1	dbdbif_vs_(dbm and dbdb)
MSTRG.15210	0.77045	0.000146424	0.00194095	DEG-group1	dbdbif_vs_(dbm and dbdb)
MSTRG.26095	0.647585	0.000150282	0.00198944	DEG-group1	dbdbif_vs_(dbm and dbdb)
MSTRG.12421	0.879871	0.000153965	0.00202916	DEG-group1	dbdbif_vs_(dbm and dbdb)
MSTRG.12648	0.844527	0.000154098	0.00202916	DEG-group1	dbdbif_vs_(dbm and dbdb)
MSTRG.24708	0.858045	0.000155284	0.00203791	DEG-group1	dbdbif_vs_(dbm and dbdb)
MSTRG.26606	0.812679	0.000155377	0.00203791	DEG-group1	dbdbif_vs_(dbm and dbdb)
MSTRG.17778	0.867248	0.000158414	0.00207501	DEG-group1	dbdbif_vs_(dbm and dbdb)
MSTRG.10344	0.913071	0.000159097	0.00208123	DEG-group1	dbdbif_vs_(dbm and dbdb)
MSTRG.19948	0.829536	0.000164668	0.00214377	DEG-group1	dbdbif_vs_(dbm and dbdb)
MSTRG.21706	0.887198	0.000165341	0.00214377	DEG-group1	dbdbif_vs_(dbm and dbdb)
MSTRG.18790	0.868964	0.000165385	0.00214377	DEG-group1	dbdbif_vs_(dbm and dbdb)
MSTRG.5497	0.869018	0.000169584	0.00218397	DEG-group1	dbdbif_vs_(dbm and dbdb)
MSTRG.12952	0.79554	0.000170751	0.00219352	DEG-group1	dbdbif_vs_(dbm and dbdb)
MSTRG.21431	0.914364	0.000172674	0.00221232	DEG-group1	dbdbif_vs_(dbm and dbdb)
MSTRG.28033	0.857667	0.000172984	0.00221344	DEG-group1	dbdbif_vs_(dbm and dbdb)
MSTRG.15356	0.808433	0.000173465	0.00221391	DEG-group1	dbdbif_vs_(dbm and dbdb)
MSTRG.3215	0.868579	0.000174182	0.00221764	DEG-group1	dbdbif_vs_(dbm and dbdb)
MSTRG.17201	0.848092	0.000175942	0.00223001	DEG-group1	dbdbif_vs_(dbm and dbdb)
MSTRG.25572	0.837364	0.000176304	0.00223001	DEG-group1	dbdbif_vs_(dbm and dbdb)
MSTRG.4259	0.737066	0.000176516	0.00223001	DEG-group1	dbdbif_vs_(dbm and dbdb)
MSTRG.26414	0.854927	0.000179517	0.00226215	DEG-group1	dbdbif_vs_(dbm and dbdb)
MSTRG.549	0.865998	0.000182322	0.00229168	DEG-group1	dbdbif_vs_(dbm and dbdb)
MSTRG.6784	0.781115	0.000185662	0.00232194	DEG-group1	dbdbif_vs_(dbm and dbdb)
MSTRG.7616	0.915136	0.000189886	0.0023629	DEG-group1	dbdbif_vs_(dbm and dbdb)
MSTRG.23978	0.866121	0.000190898	0.00237253	DEG-group1	dbdbif_vs_(dbm and dbdb)
MSTRG.24102	0.914832	0.000199509	0.00246722	DEG-group1	dbdbif_vs_(dbm and dbdb)
MSTRG.28011	0.812181	0.000199848	0.00246834	DEG-group1	dbdbif_vs_(dbm and dbdb)
MSTRG.26163	0.843318	0.000200337	0.00247132	DEG-group1	dbdbif_vs_(dbm and dbdb)
MSTRG.6545	0.809714	0.000201469	0.00248015	DEG-group1	dbdbif_vs_(dbm and dbdb)
MSTRG.7853	0.840835	0.000204127	0.00250875	DEG-group1	dbdbif_vs_(dbm and dbdb)
MSTRG.24095	0.8781	0.000205069	0.00251722	DEG-group1	dbdbif_vs_(dbm and dbdb)
MSTRG.7806	0.862209	0.000205746	0.00251932	DEG-group1	dbdbif_vs_(dbm and dbdb)
MSTRG.20911	0.882261	0.000208516	0.00255009	DEG-group1	dbdbif_vs_(dbm and dbdb)
MSTRG.10171	0.833687	0.000211113	0.00257869	DEG-group1	dbdbif_vs_(dbm and dbdb)
MSTRG.15814	0.912815	0.000212098	0.00258754	DEG-group1	dbdbif_vs_(dbm and dbdb)
MSTRG.5556	0.893428	0.000212969	0.00259284	DEG-group1	dbdbif_vs_(dbm and dbdb)
MSTRG.27868	0.833473	0.000221064	0.0026805	DEG-group1	dbdbif_vs_(dbm and dbdb)
MSTRG.2617	0.804424	0.000223572	0.00270761	DEG-group1	dbdbif_vs_(dbm and dbdb)
MSTRG.25601	0.901566	0.00022856	0.00276465	DEG-group1	dbdbif_vs_(dbm and dbdb)
MSTRG.25407	0.610039	0.000230394	0.00278346	DEG-group1	dbdbif_vs_(dbm and dbdb)
MSTRG.13093	0.872538	0.000231616	0.00279483	DEG-group1	dbdbif_vs_(dbm and dbdb)
MSTRG.5509	0.855127	0.000234748	0.00282311	DEG-group1	dbdbif_vs_(dbm and dbdb)
MSTRG.2606	0.64269	0.000235003	0.00282311	DEG-group1	dbdbif_vs_(dbm and dbdb)
MSTRG.19564	0.903354	0.000235369	0.00282311	DEG-group1	dbdbif_vs_(dbm and dbdb)
MSTRG.12576	0.860135	0.000235991	0.00282707	DEG-group1	dbdbif_vs_(dbm and dbdb)
MSTRG.13691	0.856997	0.000236962	0.00283293	DEG-group1	dbdbif_vs_(dbm and dbdb)
MSTRG.8382	0.816152	0.00023705	0.00283293	DEG-group1	dbdbif_vs_(dbm and dbdb)
MSTRG.11589	0.823053	0.000238546	0.00284726	DEG-group1	dbdbif_vs_(dbm and dbdb)
MSTRG.1471	0.824966	0.000238821	0.00284726	DEG-group1	dbdbif_vs_(dbm and dbdb)
MSTRG.24823	0.892664	0.000239238	0.00284882	DEG-group1	dbdbif_vs_(dbm and dbdb)
MSTRG.3257	0.884834	0.000240682	0.0028612	DEG-group1	dbdbif_vs_(dbm and dbdb)
MSTRG.16871	0.844805	0.000243429	0.00288836	DEG-group1	dbdbif_vs_(dbm and dbdb)
MSTRG.11231	0.894211	0.000244559	0.00289832	DEG-group1	dbdbif_vs_(dbm and dbdb)
MSTRG.7755	0.915348	0.000246564	0.00291513	DEG-group1	dbdbif_vs_(dbm and dbdb)
MSTRG.2569	0.766906	0.00024884	0.00293317	DEG-group1	dbdbif_vs_(dbm and dbdb)
MSTRG.21807	0.797552	0.000248973	0.00293317	DEG-group1	dbdbif_vs_(dbm and dbdb)
MSTRG.15479	0.876162	0.000250351	0.00294592	DEG-group1	dbdbif_vs_(dbm and dbdb)
MSTRG.16076	0.819342	0.000252277	0.00296508	DEG-group1	dbdbif_vs_(dbm and dbdb)
MSTRG.2932	0.885236	0.000255092	0.00299462	DEG-group1	dbdbif_vs_(dbm and dbdb)
MSTRG.9701	0.81906	0.000256941	0.00301278	DEG-group1	dbdbif_vs_(dbm and dbdb)
MSTRG.10704	0.650222	0.000258762	0.00303056	DEG-group1	dbdbif_vs_(dbm and dbdb)
MSTRG.12211	0.852437	0.000260295	0.00304493	DEG-group1	dbdbif_vs_(dbm and dbdb)
MSTRG.26671	0.872063	0.000263493	0.00307557	DEG-group1	dbdbif_vs_(dbm and dbdb)
MSTRG.27651	0.823858	0.000263532	0.00307557	DEG-group1	dbdbif_vs_(dbm and dbdb)
MSTRG.2481	0.872878	0.000273226	0.00317753	DEG-group1	dbdbif_vs_(dbm and dbdb)
MSTRG.26967	0.806537	0.000279805	0.00323514	DEG-group1	dbdbif_vs_(dbm and dbdb)
MSTRG.17659	0.941399	0.000280815	0.00324305	DEG-group1	dbdbif_vs_(dbm and dbdb)
MSTRG.21396	0.869081	0.000282103	0.00325415	DEG-group1	dbdbif_vs_(dbm and dbdb)
MSTRG.8209	0.873499	0.000282469	0.0032546	DEG-group1	dbdbif_vs_(dbm and dbdb)
MSTRG.27030	0.778395	0.000283611	0.00326399	DEG-group1	dbdbif_vs_(dbm and dbdb)
MSTRG.24198	0.728769	0.000284325	0.00326842	DEG-group1	dbdbif_vs_(dbm and dbdb)
MSTRG.11611	0.892136	0.000287889	0.00329843	DEG-group1	dbdbif_vs_(dbm and dbdb)
MSTRG.15483	0.792732	0.000289461	0.00330837	DEG-group1	dbdbif_vs_(dbm and dbdb)
MSTRG.8933	0.879267	0.000290869	0.00332065	DEG-group1	dbdbif_vs_(dbm and dbdb)
MSTRG.10509	0.860822	0.000293641	0.00334574	DEG-group1	dbdbif_vs_(dbm and dbdb)
MSTRG.4989	0.887229	0.00029374	0.00334574	DEG-group1	dbdbif_vs_(dbm and dbdb)
MSTRG.21601	0.835286	0.000296133	0.0033653	DEG-group1	dbdbif_vs_(dbm and dbdb)
MSTRG.27198	0.87285	0.000297247	0.00337411	DEG-group1	dbdbif_vs_(dbm and dbdb)
MSTRG.8253	0.828294	0.000303433	0.00342869	DEG-group1	dbdbif_vs_(dbm and dbdb)
MSTRG.12445	0.873107	0.000306618	0.00345683	DEG-group1	dbdbif_vs_(dbm and dbdb)
MSTRG.26885	0.840842	0.000307847	0.00346284	DEG-group1	dbdbif_vs_(dbm and dbdb)
MSTRG.24099	0.854497	0.000308416	0.00346447	DEG-group1	dbdbif_vs_(dbm and dbdb)
MSTRG.6308	0.885197	0.000308858	0.00346447	DEG-group1	dbdbif_vs_(dbm and dbdb)
MSTRG.15529	0.640004	0.000309036	0.00346447	DEG-group1	dbdbif_vs_(dbm and dbdb)
MSTRG.21745	0.835303	0.000310244	0.0034741	DEG-group1	dbdbif_vs_(dbm and dbdb)
MSTRG.15451	0.89009	0.00031848	0.00355434	DEG-group1	dbdbif_vs_(dbm and dbdb)
MSTRG.5336	0.951028	0.000318898	0.00355502	DEG-group1	dbdbif_vs_(dbm and dbdb)
MSTRG.23727	0.740103	0.0003226	0.00358352	DEG-group1	dbdbif_vs_(dbm and dbdb)
MSTRG.17393	0.840809	0.000322895	0.00358352	DEG-group1	dbdbif_vs_(dbm and dbdb)
MSTRG.3118	0.888196	0.000326274	0.00360895	DEG-group1	dbdbif_vs_(dbm and dbdb)
MSTRG.14812	0.922602	0.000327799	0.0036218	DEG-group1	dbdbif_vs_(dbm and dbdb)
MSTRG.23570	0.822948	0.000334392	0.00368646	DEG-group1	dbdbif_vs_(dbm and dbdb)
MSTRG.7634	0.659674	0.000343004	0.00376888	DEG-group1	dbdbif_vs_(dbm and dbdb)
MSTRG.12469	0.855493	0.000344669	0.003783	DEG-group1	dbdbif_vs_(dbm and dbdb)
MSTRG.18746	0.907738	0.000345771	0.00378863	DEG-group1	dbdbif_vs_(dbm and dbdb)
MSTRG.25463	0.896844	0.000347628	0.0038029	DEG-group1	dbdbif_vs_(dbm and dbdb)
MSTRG.25223	0.842416	0.000348746	0.00381094	DEG-group1	dbdbif_vs_(dbm and dbdb)
MSTRG.7978	0.911444	0.000354696	0.00386323	DEG-group1	dbdbif_vs_(dbm and dbdb)
MSTRG.21754	0.825115	0.000362003	0.00393421	DEG-group1	dbdbif_vs_(dbm and dbdb)
MSTRG.13381	0.92852	0.000369796	0.00399333	DEG-group1	dbdbif_vs_(dbm and dbdb)
MSTRG.8176	0.89006	0.000369849	0.00399333	DEG-group1	dbdbif_vs_(dbm and dbdb)
MSTRG.22073	0.769055	0.000373115	0.00401987	DEG-group1	dbdbif_vs_(dbm and dbdb)
MSTRG.24253	0.87845	0.000381557	0.00410194	DEG-group1	dbdbif_vs_(dbm and dbdb)
MSTRG.8625	0.886796	0.000384704	0.00412686	DEG-group1	dbdbif_vs_(dbm and dbdb)
MSTRG.9176	0.857352	0.000396566	0.00421775	DEG-group1	dbdbif_vs_(dbm and dbdb)
MSTRG.23245	0.929222	0.000402093	0.00426507	DEG-group1	dbdbif_vs_(dbm and dbdb)
MSTRG.12313	0.873308	0.0004023	0.00426507	DEG-group1	dbdbif_vs_(dbm and dbdb)
MSTRG.8033	0.77724	0.000403939	0.00427334	DEG-group1	dbdbif_vs_(dbm and dbdb)
MSTRG.17400	0.902167	0.000405395	0.00428419	DEG-group1	dbdbif_vs_(dbm and dbdb)
MSTRG.22806	0.863966	0.000409988	0.00432773	DEG-group1	dbdbif_vs_(dbm and dbdb)
MSTRG.14632	0.894499	0.00041141	0.00432938	DEG-group1	dbdbif_vs_(dbm and dbdb)
MSTRG.23211	0.91537	0.00041697	0.00438325	DEG-group1	dbdbif_vs_(dbm and dbdb)
MSTRG.12975	0.911236	0.000420841	0.00441194	DEG-group1	dbdbif_vs_(dbm and dbdb)
MSTRG.1146	0.66143	0.000421029	0.00441194	DEG-group1	dbdbif_vs_(dbm and dbdb)
MSTRG.13475	0.885786	0.000427069	0.00447053	DEG-group1	dbdbif_vs_(dbm and dbdb)
MSTRG.21859	0.842112	0.000433191	0.0045109	DEG-group1	dbdbif_vs_(dbm and dbdb)
MSTRG.6043	0.894682	0.00043462	0.00452105	DEG-group1	dbdbif_vs_(dbm and dbdb)
MSTRG.23493	0.814315	0.000436286	0.00453364	DEG-group1	dbdbif_vs_(dbm and dbdb)
MSTRG.27708	0.878238	0.000439988	0.00456734	DEG-group1	dbdbif_vs_(dbm and dbdb)
MSTRG.12613	0.812685	0.000444647	0.00461089	DEG-group1	dbdbif_vs_(dbm and dbdb)
MSTRG.14703	0.854616	0.000445909	0.00461823	DEG-group1	dbdbif_vs_(dbm and dbdb)
MSTRG.17521	0.880986	0.000446282	0.00461823	DEG-group1	dbdbif_vs_(dbm and dbdb)
MSTRG.12925	0.845511	0.000450345	0.00464933	DEG-group1	dbdbif_vs_(dbm and dbdb)
MSTRG.12945	0.873784	0.000450689	0.00464933	DEG-group1	dbdbif_vs_(dbm and dbdb)
MSTRG.6437	0.89743	0.000452999	0.0046635	DEG-group1	dbdbif_vs_(dbm and dbdb)
MSTRG.27027	0.758416	0.000458715	0.0047126	DEG-group1	dbdbif_vs_(dbm and dbdb)
MSTRG.19715	0.871758	0.000462079	0.00474226	DEG-group1	dbdbif_vs_(dbm and dbdb)
MSTRG.19704	0.914487	0.000462625	0.00474298	DEG-group1	dbdbif_vs_(dbm and dbdb)
MSTRG.25338	0.842793	0.000467483	0.00477803	DEG-group1	dbdbif_vs_(dbm and dbdb)
MSTRG.10160	0.899302	0.0004698	0.0047912	DEG-group1	dbdbif_vs_(dbm and dbdb)
MSTRG.5330	0.868713	0.0004701	0.0047912	DEG-group1	dbdbif_vs_(dbm and dbdb)
MSTRG.6764	0.873265	0.000470703	0.0047912	DEG-group1	dbdbif_vs_(dbm and dbdb)
MSTRG.21900	0.809865	0.000470721	0.0047912	DEG-group1	dbdbif_vs_(dbm and dbdb)
MSTRG.21836	0.871755	0.000471179	0.0047912	DEG-group1	dbdbif_vs_(dbm and dbdb)
MSTRG.529	0.926275	0.000473598	0.00481089	DEG-group1	dbdbif_vs_(dbm and dbdb)
MSTRG.14128	0.88688	0.000476131	0.00482677	DEG-group1	dbdbif_vs_(dbm and dbdb)
MSTRG.24864	0.888032	0.000479151	0.00485244	DEG-group1	dbdbif_vs_(dbm and dbdb)
MSTRG.14718	0.813883	0.000487838	0.00491542	DEG-group1	dbdbif_vs_(dbm and dbdb)
MSTRG.5950	0.868092	0.000491689	0.0049492	DEG-group1	dbdbif_vs_(dbm and dbdb)
MSTRG.22562	0.83549	0.000493496	0.00496238	DEG-group1	dbdbif_vs_(dbm and dbdb)
MSTRG.28085	0.866673	0.000494036	0.00496279	DEG-group1	dbdbif_vs_(dbm and dbdb)
MSTRG.2824	0.779707	0.000496248	0.00497467	DEG-group1	dbdbif_vs_(dbm and dbdb)
MSTRG.13140	0.862022	0.000496468	0.00497467	DEG-group1	dbdbif_vs_(dbm and dbdb)
MSTRG.14818	0.82413	0.000501147	0.00500895	DEG-group1	dbdbif_vs_(dbm and dbdb)
MSTRG.24269	0.893981	0.000502087	0.00501332	DEG-group1	dbdbif_vs_(dbm and dbdb)
MSTRG.9219	0.873439	0.000503408	0.00502147	DEG-group1	dbdbif_vs_(dbm and dbdb)
MSTRG.4436	0.818295	0.000505276	0.0050346	DEG-group1	dbdbif_vs_(dbm and dbdb)
MSTRG.13715	0.774958	0.000505736	0.0050346	DEG-group1	dbdbif_vs_(dbm and dbdb)
MSTRG.23991	0.87976	0.000507119	0.00503829	DEG-group1	dbdbif_vs_(dbm and dbdb)
MSTRG.11732	0.889188	0.000513846	0.00509496	DEG-group1	dbdbif_vs_(dbm and dbdb)
MSTRG.23561	0.838206	0.000519656	0.00512703	DEG-group1	dbdbif_vs_(dbm and dbdb)
MSTRG.8279	0.892802	0.000520355	0.00512884	DEG-group1	dbdbif_vs_(dbm and dbdb)
MSTRG.5868	0.813881	0.00053489	0.00525131	DEG-group1	dbdbif_vs_(dbm and dbdb)
MSTRG.14466	0.89355	0.000537305	0.00526982	DEG-group1	dbdbif_vs_(dbm and dbdb)
MSTRG.18932	0.765475	0.000539037	0.00528161	DEG-group1	dbdbif_vs_(dbm and dbdb)
MSTRG.2242	0.878592	0.000540231	0.0052881	DEG-group1	dbdbif_vs_(dbm and dbdb)
MSTRG.16207	0.862933	0.000541063	0.00529105	DEG-group1	dbdbif_vs_(dbm and dbdb)
MSTRG.23567	0.875417	0.000562519	0.00546863	DEG-group1	dbdbif_vs_(dbm and dbdb)
MSTRG.7849	0.874502	0.000567849	0.00550432	DEG-group1	dbdbif_vs_(dbm and dbdb)
MSTRG.18482	0.866388	0.000570565	0.00552527	DEG-group1	dbdbif_vs_(dbm and dbdb)
MSTRG.26896	0.869728	0.000573844	0.00555162	DEG-group1	dbdbif_vs_(dbm and dbdb)
MSTRG.20788	0.878401	0.00058162	0.00560506	DEG-group1	dbdbif_vs_(dbm and dbdb)
MSTRG.1200	0.898309	0.000583228	0.00561512	DEG-group1	dbdbif_vs_(dbm and dbdb)
MSTRG.21029	0.733032	0.000589749	0.00566661	DEG-group1	dbdbif_vs_(dbm and dbdb)
MSTRG.25173	0.894327	0.000590852	0.00566661	DEG-group1	dbdbif_vs_(dbm and dbdb)
MSTRG.13390	0.882915	0.000592808	0.00567443	DEG-group1	dbdbif_vs_(dbm and dbdb)
MSTRG.4433	0.907563	0.000607665	0.00579435	DEG-group1	dbdbif_vs_(dbm and dbdb)
MSTRG.23519	0.88893	0.000613115	0.00583515	DEG-group1	dbdbif_vs_(dbm and dbdb)
MSTRG.26268	0.909443	0.000618738	0.00588303	DEG-group1	dbdbif_vs_(dbm and dbdb)
MSTRG.3540	0.821317	0.000623702	0.00591893	DEG-group1	dbdbif_vs_(dbm and dbdb)
MSTRG.19434	0.908277	0.000633747	0.00600853	DEG-group1	dbdbif_vs_(dbm and dbdb)
MSTRG.10145	0.854904	0.000635561	0.00601427	DEG-group1	dbdbif_vs_(dbm and dbdb)
MSTRG.4580	0.81141	0.00063866	0.00603785	DEG-group1	dbdbif_vs_(dbm and dbdb)
MSTRG.8173	0.88593	0.000640542	0.0060499	DEG-group1	dbdbif_vs_(dbm and dbdb)
MSTRG.6591	0.807115	0.000648214	0.00611656	DEG-group1	dbdbif_vs_(dbm and dbdb)
MSTRG.3246	0.879689	0.00064938	0.00612176	DEG-group1	dbdbif_vs_(dbm and dbdb)
MSTRG.15477	0.820094	0.000650885	0.00612589	DEG-group1	dbdbif_vs_(dbm and dbdb)
MSTRG.11754	0.872918	0.000654383	0.00615145	DEG-group1	dbdbif_vs_(dbm and dbdb)
MSTRG.2647	0.634562	0.00066481	0.00621426	DEG-group1	dbdbif_vs_(dbm and dbdb)
MSTRG.9240	0.882854	0.000667358	0.00622061	DEG-group1	dbdbif_vs_(dbm and dbdb)
MSTRG.13839	0.903684	0.000670954	0.00624822	DEG-group1	dbdbif_vs_(dbm and dbdb)
MSTRG.6978	0.886111	0.000681421	0.00633384	DEG-group1	dbdbif_vs_(dbm and dbdb)
MSTRG.22600	0.887267	0.000690472	0.00639409	DEG-group1	dbdbif_vs_(dbm and dbdb)
MSTRG.10940	0.934873	0.000701795	0.00648688	DEG-group1	dbdbif_vs_(dbm and dbdb)
MSTRG.7166	0.806105	0.000710408	0.00655432	DEG-group1	dbdbif_vs_(dbm and dbdb)
MSTRG.27767	0.926195	0.000713876	0.00656984	DEG-group1	dbdbif_vs_(dbm and dbdb)
MSTRG.10173	0.860179	0.000714364	0.00656984	DEG-group1	dbdbif_vs_(dbm and dbdb)
MSTRG.27700	0.883708	0.000714684	0.00656984	DEG-group1	dbdbif_vs_(dbm and dbdb)
MSTRG.11736	0.866591	0.000721156	0.00662279	DEG-group1	dbdbif_vs_(dbm and dbdb)
MSTRG.15328	0.69844	0.000722661	0.0066305	DEG-group1	dbdbif_vs_(dbm and dbdb)
MSTRG.7251	0.853666	0.000724495	0.0066412	DEG-group1	dbdbif_vs_(dbm and dbdb)
MSTRG.21096	0.858931	0.000725604	0.00664354	DEG-group1	dbdbif_vs_(dbm and dbdb)
MSTRG.14396	0.864958	0.000726085	0.00664354	DEG-group1	dbdbif_vs_(dbm and dbdb)
MSTRG.8729	0.878638	0.000730568	0.0066676	DEG-group1	dbdbif_vs_(dbm and dbdb)
MSTRG.20758	0.855813	0.000732336	0.0066762	DEG-group1	dbdbif_vs_(dbm and dbdb)
MSTRG.11514	0.496516	0.000735145	0.00668955	DEG-group1	dbdbif_vs_(dbm and dbdb)
MSTRG.17807	0.910808	0.000736639	0.00669702	DEG-group1	dbdbif_vs_(dbm and dbdb)
MSTRG.28080	0.930435	0.000737652	0.00670012	DEG-group1	dbdbif_vs_(dbm and dbdb)
MSTRG.10554	0.891305	0.000744607	0.00674732	DEG-group1	dbdbif_vs_(dbm and dbdb)
MSTRG.6613	0.877104	0.000774791	0.00698645	DEG-group1	dbdbif_vs_(dbm and dbdb)
MSTRG.21901	0.858947	0.000776278	0.00699065	DEG-group1	dbdbif_vs_(dbm and dbdb)
MSTRG.19808	0.900369	0.000777124	0.00699065	DEG-group1	dbdbif_vs_(dbm and dbdb)
MSTRG.6626	0.816364	0.000777363	0.00699065	DEG-group1	dbdbif_vs_(dbm and dbdb)
MSTRG.10129	0.886577	0.000787663	0.0070705	DEG-group1	dbdbif_vs_(dbm and dbdb)
MSTRG.12209	0.905244	0.000790089	0.00708341	DEG-group1	dbdbif_vs_(dbm and dbdb)
MSTRG.16699	0.861454	0.000790524	0.00708341	DEG-group1	dbdbif_vs_(dbm and dbdb)
MSTRG.2087	0.898809	0.000796549	0.00712457	DEG-group1	dbdbif_vs_(dbm and dbdb)
MSTRG.5464	0.895405	0.000800155	0.00714534	DEG-group1	dbdbif_vs_(dbm and dbdb)
MSTRG.8702	0.896187	0.00080179	0.00715217	DEG-group1	dbdbif_vs_(dbm and dbdb)
MSTRG.5321	0.885346	0.000807267	0.0071753	DEG-group1	dbdbif_vs_(dbm and dbdb)
MSTRG.26392	0.913891	0.000812098	0.00721181	DEG-group1	dbdbif_vs_(dbm and dbdb)
MSTRG.25562	0.901507	0.000816655	0.00723555	DEG-group1	dbdbif_vs_(dbm and dbdb)
MSTRG.15520	0.962279	0.000816905	0.00723555	DEG-group1	dbdbif_vs_(dbm and dbdb)
MSTRG.6449	0.818018	0.000816952	0.00723555	DEG-group1	dbdbif_vs_(dbm and dbdb)
MSTRG.10234	0.88316	0.000818221	0.00724034	DEG-group1	dbdbif_vs_(dbm and dbdb)
MSTRG.7991	0.833598	0.000820773	0.00725648	DEG-group1	dbdbif_vs_(dbm and dbdb)
MSTRG.24775	0.919024	0.000828309	0.00731012	DEG-group1	dbdbif_vs_(dbm and dbdb)
MSTRG.10526	0.900385	0.000837307	0.00736993	DEG-group1	dbdbif_vs_(dbm and dbdb)
MSTRG.9069	0.842692	0.000844465	0.00741327	DEG-group1	dbdbif_vs_(dbm and dbdb)
MSTRG.6952	0.84321	0.000858678	0.00752477	DEG-group1	dbdbif_vs_(dbm and dbdb)
MSTRG.2286	0.895543	0.000865603	0.00757879	DEG-group1	dbdbif_vs_(dbm and dbdb)
MSTRG.2738	0.917003	0.000874436	0.0076494	DEG-group1	dbdbif_vs_(dbm and dbdb)
MSTRG.3661	0.945258	0.000875262	0.0076499	DEG-group1	dbdbif_vs_(dbm and dbdb)
MSTRG.19150	0.874189	0.000882258	0.00770428	DEG-group1	dbdbif_vs_(dbm and dbdb)
MSTRG.2166	0.905779	0.000892105	0.00777663	DEG-group1	dbdbif_vs_(dbm and dbdb)
MSTRG.10395	0.863443	0.000899847	0.00783725	DEG-group1	dbdbif_vs_(dbm and dbdb)
MSTRG.10380	0.919043	0.000903242	0.00785994	DEG-group1	dbdbif_vs_(dbm and dbdb)
MSTRG.23691	0.745241	0.000907309	0.00787862	DEG-group1	dbdbif_vs_(dbm and dbdb)
MSTRG.6507	0.890805	0.000919985	0.00796387	DEG-group1	dbdbif_vs_(dbm and dbdb)
MSTRG.6664	0.881661	0.000926022	0.00800916	DEG-group1	dbdbif_vs_(dbm and dbdb)
MSTRG.3840	0.781561	0.000943867	0.00810723	DEG-group1	dbdbif_vs_(dbm and dbdb)
MSTRG.2063	0.870954	0.000952982	0.00817839	DEG-group1	dbdbif_vs_(dbm and dbdb)
MSTRG.21765	0.900843	0.000954739	0.00818642	DEG-group1	dbdbif_vs_(dbm and dbdb)
MSTRG.20484	0.719709	0.000969637	0.00829273	DEG-group1	dbdbif_vs_(dbm and dbdb)
MSTRG.11525	0.884765	0.000971847	0.00829737	DEG-group1	dbdbif_vs_(dbm and dbdb)
MSTRG.14351	0.866127	0.00097326	0.00830232	DEG-group1	dbdbif_vs_(dbm and dbdb)
MSTRG.18649	0.825187	0.00098588	0.00839394	DEG-group1	dbdbif_vs_(dbm and dbdb)
MSTRG.1410	0.898963	0.00098653	0.00839394	DEG-group1	dbdbif_vs_(dbm and dbdb)
MSTRG.19868	0.847108	0.000997538	0.00846589	DEG-group1	dbdbif_vs_(dbm and dbdb)
MSTRG.3608	0.759596	0.000999467	0.00847504	DEG-group1	dbdbif_vs_(dbm and dbdb)
MSTRG.16747	0.900093	0.00100735	0.0085261	DEG-group1	dbdbif_vs_(dbm and dbdb)
MSTRG.11109	0.837997	0.00100806	0.0085261	DEG-group1	dbdbif_vs_(dbm and dbdb)
MSTRG.6007	0.881712	0.00100898	0.00852667	DEG-group1	dbdbif_vs_(dbm and dbdb)
MSTRG.21943	0.9001	0.00100998	0.00852784	DEG-group1	dbdbif_vs_(dbm and dbdb)
MSTRG.26603	0.866052	0.00101372	0.00855218	DEG-group1	dbdbif_vs_(dbm and dbdb)
MSTRG.11243	0.896595	0.00101585	0.00856287	DEG-group1	dbdbif_vs_(dbm and dbdb)
MSTRG.23569	0.859932	0.00102769	0.00865535	DEG-group1	dbdbif_vs_(dbm and dbdb)
MSTRG.28025	0.85964	0.0010423	0.00877101	DEG-group1	dbdbif_vs_(dbm and dbdb)
MSTRG.15428	0.844618	0.00104865	0.00880952	DEG-group1	dbdbif_vs_(dbm and dbdb)
MSTRG.3675	0.744914	0.00105119	0.00882346	DEG-group1	dbdbif_vs_(dbm and dbdb)
MSTRG.13275	0.90235	0.00106003	0.00889013	DEG-group1	dbdbif_vs_(dbm and dbdb)
MSTRG.12661	0.758557	0.00106436	0.00891148	DEG-group1	dbdbif_vs_(dbm and dbdb)
MSTRG.10273	0.896509	0.00106688	0.00891887	DEG-group1	dbdbif_vs_(dbm and dbdb)
MSTRG.16988	0.90684	0.00106704	0.00891887	DEG-group1	dbdbif_vs_(dbm and dbdb)
MSTRG.3120	0.844501	0.00109335	0.0091235	DEG-group1	dbdbif_vs_(dbm and dbdb)
MSTRG.17515	0.926406	0.00110827	0.0092402	DEG-group1	dbdbif_vs_(dbm and dbdb)
MSTRG.13465	0.900837	0.00112073	0.00933626	DEG-group1	dbdbif_vs_(dbm and dbdb)
MSTRG.21325	0.835011	0.00115601	0.00957904	DEG-group1	dbdbif_vs_(dbm and dbdb)
MSTRG.11749	0.891115	0.00116788	0.00964832	DEG-group1	dbdbif_vs_(dbm and dbdb)
MSTRG.5477	0.926155	0.00117507	0.00968905	DEG-group1	dbdbif_vs_(dbm and dbdb)
MSTRG.3374	0.897734	0.00117666	0.00968905	DEG-group1	dbdbif_vs_(dbm and dbdb)
MSTRG.19123	0.877868	0.00117815	0.00968905	DEG-group1	dbdbif_vs_(dbm and dbdb)
MSTRG.13074	0.926398	0.00117865	0.00968905	DEG-group1	dbdbif_vs_(dbm and dbdb)
MSTRG.6256	0.857989	0.00118332	0.00971943	DEG-group1	dbdbif_vs_(dbm and dbdb)
MSTRG.22523	0.877213	0.00118679	0.00973187	DEG-group1	dbdbif_vs_(dbm and dbdb)
MSTRG.27518	0.870148	0.00119213	0.00976162	DEG-group1	dbdbif_vs_(dbm and dbdb)
MSTRG.18169	0.888946	0.00119335	0.00976162	DEG-group1	dbdbif_vs_(dbm and dbdb)
MSTRG.7970	0.935511	0.00119336	0.00976162	DEG-group1	dbdbif_vs_(dbm and dbdb)
MSTRG.7910	0.869967	0.00119497	0.0097661	DEG-group1	dbdbif_vs_(dbm and dbdb)
MSTRG.12442	0.89001	0.00119587	0.0097661	DEG-group1	dbdbif_vs_(dbm and dbdb)
MSTRG.9119	0.789571	0.00120006	0.0097842	DEG-group1	dbdbif_vs_(dbm and dbdb)
MSTRG.7740	0.83591	0.00120619	0.00981816	DEG-group1	dbdbif_vs_(dbm and dbdb)
MSTRG.22684	0.797695	0.00121429	0.00986793	DEG-group1	dbdbif_vs_(dbm and dbdb)
MSTRG.5766	0.828975	0.00123861	0.0100329	DEG-group1	dbdbif_vs_(dbm and dbdb)
MSTRG.13570	0.891245	0.00126694	0.0102208	DEG-group1	dbdbif_vs_(dbm and dbdb)
MSTRG.6240	0.868928	0.00126858	0.0102249	DEG-group1	dbdbif_vs_(dbm and dbdb)
MSTRG.26209	0.801583	0.00126951	0.0102249	DEG-group1	dbdbif_vs_(dbm and dbdb)
MSTRG.21866	0.841302	0.00128601	0.0103411	DEG-group1	dbdbif_vs_(dbm and dbdb)
MSTRG.4939	0.587589	0.00129409	0.0103976	DEG-group1	dbdbif_vs_(dbm and dbdb)
MSTRG.25302	0.861099	0.00130028	0.010439	DEG-group1	dbdbif_vs_(dbm and dbdb)
MSTRG.12418	0.879792	0.00132169	0.0105669	DEG-group1	dbdbif_vs_(dbm and dbdb)
MSTRG.10556	0.881605	0.00132239	0.0105669	DEG-group1	dbdbif_vs_(dbm and dbdb)
MSTRG.10175	0.766538	0.00132386	0.0105669	DEG-group1	dbdbif_vs_(dbm and dbdb)
MSTRG.22885	0.909686	0.0013498	0.010726	DEG-group1	dbdbif_vs_(dbm and dbdb)
MSTRG.5666	0.913445	0.00135004	0.010726	DEG-group1	dbdbif_vs_(dbm and dbdb)
MSTRG.8245	0.858322	0.00135358	0.0107327	DEG-group1	dbdbif_vs_(dbm and dbdb)
MSTRG.22748	0.887403	0.00135558	0.0107357	DEG-group1	dbdbif_vs_(dbm and dbdb)
MSTRG.446	0.887664	0.0013628	0.0107843	DEG-group1	dbdbif_vs_(dbm and dbdb)
MSTRG.6771	0.829996	0.00138473	0.0109231	DEG-group1	dbdbif_vs_(dbm and dbdb)
MSTRG.10795	0.896086	0.00140079	0.0110062	DEG-group1	dbdbif_vs_(dbm and dbdb)
MSTRG.14201	0.82586	0.00140261	0.0110118	DEG-group1	dbdbif_vs_(dbm and dbdb)
MSTRG.19575	0.878126	0.00141499	0.0110915	DEG-group1	dbdbif_vs_(dbm and dbdb)
MSTRG.2339	0.894367	0.00142014	0.0111144	DEG-group1	dbdbif_vs_(dbm and dbdb)
MSTRG.25211	0.780175	0.0014215	0.0111163	DEG-group1	dbdbif_vs_(dbm and dbdb)
MSTRG.23768	0.838059	0.00142778	0.0111479	DEG-group1	dbdbif_vs_(dbm and dbdb)
MSTRG.191	0.884767	0.00142961	0.0111534	DEG-group1	dbdbif_vs_(dbm and dbdb)
MSTRG.1983	0.879177	0.00143436	0.0111818	DEG-group1	dbdbif_vs_(dbm and dbdb)
MSTRG.16653	0.858972	0.00144365	0.0112365	DEG-group1	dbdbif_vs_(dbm and dbdb)
MSTRG.4150	0.857696	0.00147464	0.011442	DEG-group1	dbdbif_vs_(dbm and dbdb)
MSTRG.4806	0.871766	0.00148148	0.0114861	DEG-group1	dbdbif_vs_(dbm and dbdb)
MSTRG.12134	0.893649	0.00148439	0.0114997	DEG-group1	dbdbif_vs_(dbm and dbdb)
MSTRG.21077	0.874205	0.00150527	0.0116253	DEG-group1	dbdbif_vs_(dbm and dbdb)
MSTRG.24059	0.923237	0.00151836	0.0117079	DEG-group1	dbdbif_vs_(dbm and dbdb)
MSTRG.12622	0.910518	0.0015195	0.0117079	DEG-group1	dbdbif_vs_(dbm and dbdb)
MSTRG.10054	0.850902	0.00152369	0.0117311	DEG-group1	dbdbif_vs_(dbm and dbdb)
MSTRG.26136	0.929808	0.00152884	0.0117617	DEG-group1	dbdbif_vs_(dbm and dbdb)
MSTRG.16955	0.921985	0.0015321	0.0117761	DEG-group1	dbdbif_vs_(dbm and dbdb)
MSTRG.11308	0.878083	0.00154293	0.0118244	DEG-group1	dbdbif_vs_(dbm and dbdb)
MSTRG.3448	0.847557	0.00155019	0.01187	DEG-group1	dbdbif_vs_(dbm and dbdb)
MSTRG.14586	0.883865	0.0015536	0.0118787	DEG-group1	dbdbif_vs_(dbm and dbdb)
MSTRG.24215	0.719188	0.0015556	0.0118849	DEG-group1	dbdbif_vs_(dbm and dbdb)
MSTRG.3806	0.920019	0.00156636	0.0119396	DEG-group1	dbdbif_vs_(dbm and dbdb)
MSTRG.9791	0.858373	0.00159024	0.0120657	DEG-group1	dbdbif_vs_(dbm and dbdb)
MSTRG.26858	0.445048	0.00159771	0.012086	DEG-group1	dbdbif_vs_(dbm and dbdb)
MSTRG.25226	0.858184	0.00160748	0.0121427	DEG-group1	dbdbif_vs_(dbm and dbdb)
MSTRG.23488	0.742324	0.00160765	0.0121427	DEG-group1	dbdbif_vs_(dbm and dbdb)
MSTRG.4439	0.890024	0.00161181	0.012165	DEG-group1	dbdbif_vs_(dbm and dbdb)
MSTRG.5376	0.904509	0.00161972	0.0122076	DEG-group1	dbdbif_vs_(dbm and dbdb)
MSTRG.15013	0.834149	0.00164423	0.0123706	DEG-group1	dbdbif_vs_(dbm and dbdb)
MSTRG.8076	0.921322	0.00164527	0.0123706	DEG-group1	dbdbif_vs_(dbm and dbdb)
MSTRG.15582	0.578043	0.0016487	0.0123856	DEG-group1	dbdbif_vs_(dbm and dbdb)
MSTRG.26560	0.93285	0.00164975	0.0123856	DEG-group1	dbdbif_vs_(dbm and dbdb)
MSTRG.12658	0.899754	0.00165137	0.0123884	DEG-group1	dbdbif_vs_(dbm and dbdb)
MSTRG.13498	0.885554	0.00165634	0.0124163	DEG-group1	dbdbif_vs_(dbm and dbdb)
MSTRG.13114	0.883709	0.00166353	0.0124455	DEG-group1	dbdbif_vs_(dbm and dbdb)
MSTRG.7854	0.728313	0.00167122	0.0124809	DEG-group1	dbdbif_vs_(dbm and dbdb)
MSTRG.2623	0.920949	0.0016817	0.0125303	DEG-group1	dbdbif_vs_(dbm and dbdb)
MSTRG.21867	0.897609	0.00168655	0.0125483	DEG-group1	dbdbif_vs_(dbm and dbdb)
MSTRG.21369	0.916566	0.00168831	0.012552	DEG-group1	dbdbif_vs_(dbm and dbdb)
MSTRG.16977	0.888718	0.00169088	0.0125618	DEG-group1	dbdbif_vs_(dbm and dbdb)
MSTRG.18710	0.901625	0.00171114	0.0126838	DEG-group1	dbdbif_vs_(dbm and dbdb)
MSTRG.16592	0.900941	0.00172221	0.0127469	DEG-group1	dbdbif_vs_(dbm and dbdb)
MSTRG.12412	0.81837	0.00172388	0.0127498	DEG-group1	dbdbif_vs_(dbm and dbdb)
MSTRG.6461	0.877136	0.00172681	0.012762	DEG-group1	dbdbif_vs_(dbm and dbdb)
MSTRG.6186	0.908276	0.0017304	0.0127714	DEG-group1	dbdbif_vs_(dbm and dbdb)
MSTRG.11991	0.901004	0.00173183	0.0127714	DEG-group1	dbdbif_vs_(dbm and dbdb)
MSTRG.3187	0.770949	0.00173958	0.0128183	DEG-group1	dbdbif_vs_(dbm and dbdb)
MSTRG.9496	0.898821	0.00174352	0.0128283	DEG-group1	dbdbif_vs_(dbm and dbdb)
MSTRG.15515	0.893845	0.00175218	0.012873	DEG-group1	dbdbif_vs_(dbm and dbdb)
MSTRG.13662	0.914795	0.00175491	0.0128785	DEG-group1	dbdbif_vs_(dbm and dbdb)
MSTRG.25276	0.896379	0.00175551	0.0128785	DEG-group1	dbdbif_vs_(dbm and dbdb)
MSTRG.15405	0.876187	0.00177134	0.012985	DEG-group1	dbdbif_vs_(dbm and dbdb)
MSTRG.18670	0.553717	0.00178357	0.0130268	DEG-group1	dbdbif_vs_(dbm and dbdb)
MSTRG.24192	0.90882	0.00179681	0.0131138	DEG-group1	dbdbif_vs_(dbm and dbdb)
MSTRG.14409	0.879101	0.00181491	0.0132072	DEG-group1	dbdbif_vs_(dbm and dbdb)
MSTRG.894	0.890539	0.00181683	0.0132115	DEG-group1	dbdbif_vs_(dbm and dbdb)
MSTRG.2572	0.925054	0.0018262	0.0132699	DEG-group1	dbdbif_vs_(dbm and dbdb)
MSTRG.244	0.914254	0.00184385	0.0133592	DEG-group1	dbdbif_vs_(dbm and dbdb)
MSTRG.7476	0.73893	0.00184899	0.0133867	DEG-group1	dbdbif_vs_(dbm and dbdb)
MSTRG.17019	0.801621	0.00185937	0.0134423	DEG-group1	dbdbif_vs_(dbm and dbdb)
MSTRG.14559	0.892814	0.00187815	0.0135486	DEG-group1	dbdbif_vs_(dbm and dbdb)
MSTRG.16939	0.923547	0.00188747	0.0136059	DEG-group1	dbdbif_vs_(dbm and dbdb)
MSTRG.16943	0.914149	0.00189249	0.0136314	DEG-group1	dbdbif_vs_(dbm and dbdb)
MSTRG.11293	0.897107	0.00189374	0.0136314	DEG-group1	dbdbif_vs_(dbm and dbdb)
MSTRG.25313	0.883459	0.00190053	0.0136654	DEG-group1	dbdbif_vs_(dbm and dbdb)
MSTRG.14540	0.866786	0.00190121	0.0136654	DEG-group1	dbdbif_vs_(dbm and dbdb)
MSTRG.10067	0.878568	0.00190502	0.013673	DEG-group1	dbdbif_vs_(dbm and dbdb)
MSTRG.2110	0.873794	0.00191521	0.0137264	DEG-group1	dbdbif_vs_(dbm and dbdb)
MSTRG.459	0.718208	0.00191869	0.0137365	DEG-group1	dbdbif_vs_(dbm and dbdb)
MSTRG.9294	0.878001	0.00191938	0.0137365	DEG-group1	dbdbif_vs_(dbm and dbdb)
MSTRG.22066	0.845441	0.00195039	0.0139383	DEG-group1	dbdbif_vs_(dbm and dbdb)
MSTRG.20307	0.934193	0.00195567	0.0139561	DEG-group1	dbdbif_vs_(dbm and dbdb)
MSTRG.7795	0.789341	0.0019575	0.0139591	DEG-group1	dbdbif_vs_(dbm and dbdb)
MSTRG.16088	0.844631	0.00196426	0.0139849	DEG-group1	dbdbif_vs_(dbm and dbdb)
MSTRG.3427	0.892936	0.00196433	0.0139849	DEG-group1	dbdbif_vs_(dbm and dbdb)
MSTRG.20210	0.891219	0.00196728	0.0139849	DEG-group1	dbdbif_vs_(dbm and dbdb)
MSTRG.19424	0.905713	0.00196796	0.0139849	DEG-group1	dbdbif_vs_(dbm and dbdb)
MSTRG.5388	0.835132	0.00197576	0.0140091	DEG-group1	dbdbif_vs_(dbm and dbdb)
MSTRG.6994	0.884847	0.00198617	0.0140628	DEG-group1	dbdbif_vs_(dbm and dbdb)
MSTRG.9224	0.889921	0.00200397	0.0141687	DEG-group1	dbdbif_vs_(dbm and dbdb)
MSTRG.16502	0.866163	0.00201717	0.0142519	DEG-group1	dbdbif_vs_(dbm and dbdb)
MSTRG.8569	0.888785	0.00203036	0.014335	DEG-group1	dbdbif_vs_(dbm and dbdb)
MSTRG.2146	0.851168	0.00204082	0.0143883	DEG-group1	dbdbif_vs_(dbm and dbdb)
MSTRG.8371	0.888608	0.00209274	0.0147127	DEG-group1	dbdbif_vs_(dbm and dbdb)
MSTRG.6280	0.911093	0.0021101	0.0148138	DEG-group1	dbdbif_vs_(dbm and dbdb)
MSTRG.20629	0.863796	0.00212314	0.0148844	DEG-group1	dbdbif_vs_(dbm and dbdb)
MSTRG.20735	0.86402	0.00212486	0.014886	DEG-group1	dbdbif_vs_(dbm and dbdb)
MSTRG.15030	0.731626	0.00213639	0.0149442	DEG-group1	dbdbif_vs_(dbm and dbdb)
MSTRG.10597	0.909351	0.00214095	0.0149566	DEG-group1	dbdbif_vs_(dbm and dbdb)
MSTRG.9195	0.922851	0.00214873	0.0149794	DEG-group1	dbdbif_vs_(dbm and dbdb)
MSTRG.7993	0.925661	0.00215504	0.0150062	DEG-group1	dbdbif_vs_(dbm and dbdb)
MSTRG.23583	0.906156	0.00215709	0.0150062	DEG-group1	dbdbif_vs_(dbm and dbdb)
MSTRG.14542	0.88807	0.00217159	0.0150755	DEG-group1	dbdbif_vs_(dbm and dbdb)
MSTRG.22248	0.868791	0.00217929	0.0151184	DEG-group1	dbdbif_vs_(dbm and dbdb)
MSTRG.23766	0.811115	0.00219942	0.0152474	DEG-group1	dbdbif_vs_(dbm and dbdb)
MSTRG.3951	0.700005	0.00220399	0.0152663	DEG-group1	dbdbif_vs_(dbm and dbdb)
MSTRG.20625	0.418578	0.00220521	0.0152663	DEG-group1	dbdbif_vs_(dbm and dbdb)
MSTRG.15000	0.889263	0.00222584	0.0153877	DEG-group1	dbdbif_vs_(dbm and dbdb)
MSTRG.11165	0.845402	0.00222949	0.0154022	DEG-group1	dbdbif_vs_(dbm and dbdb)
MSTRG.3077	0.940689	0.00223827	0.0154499	DEG-group1	dbdbif_vs_(dbm and dbdb)
MSTRG.22958	0.758342	0.00223949	0.0154499	DEG-group1	dbdbif_vs_(dbm and dbdb)
MSTRG.2344	0.862192	0.00226012	0.0155706	DEG-group1	dbdbif_vs_(dbm and dbdb)
MSTRG.23967	0.925557	0.0022672	0.0156086	DEG-group1	dbdbif_vs_(dbm and dbdb)
MSTRG.6073	0.50116	0.00227972	0.015681	DEG-group1	dbdbif_vs_(dbm and dbdb)
MSTRG.15327	0.744972	0.00229733	0.0157506	DEG-group1	dbdbif_vs_(dbm and dbdb)
MSTRG.2104	0.922687	0.0023047	0.0157903	DEG-group1	dbdbif_vs_(dbm and dbdb)
MSTRG.10249	0.890095	0.00234828	0.0160447	DEG-group1	dbdbif_vs_(dbm and dbdb)
MSTRG.14193	0.858229	0.0023513	0.0160543	DEG-group1	dbdbif_vs_(dbm and dbdb)
MSTRG.23999	0.914834	0.00235386	0.0160608	DEG-group1	dbdbif_vs_(dbm and dbdb)
MSTRG.10137	0.829874	0.00237885	0.016209	DEG-group1	dbdbif_vs_(dbm and dbdb)
MSTRG.21826	0.916795	0.00238802	0.0162604	DEG-group1	dbdbif_vs_(dbm and dbdb)
MSTRG.24154	0.900368	0.00238989	0.016262	DEG-group1	dbdbif_vs_(dbm and dbdb)
MSTRG.14876	0.876799	0.00240707	0.0163678	DEG-group1	dbdbif_vs_(dbm and dbdb)
MSTRG.24910	0.854805	0.00241152	0.0163868	DEG-group1	dbdbif_vs_(dbm and dbdb)
MSTRG.24578	0.92274	0.0024471	0.0166173	DEG-group1	dbdbif_vs_(dbm and dbdb)
MSTRG.2609	0.9585	0.00245272	0.016644	DEG-group1	dbdbif_vs_(dbm and dbdb)
MSTRG.6854	0.864867	0.00247841	0.0168069	DEG-group1	dbdbif_vs_(dbm and dbdb)
MSTRG.2177	0.807826	0.00248644	0.0168385	DEG-group1	dbdbif_vs_(dbm and dbdb)
MSTRG.10143	0.827995	0.00251595	0.0170226	DEG-group1	dbdbif_vs_(dbm and dbdb)
MSTRG.25389	0.84563	0.00251706	0.0170226	DEG-group1	dbdbif_vs_(dbm and dbdb)
MSTRG.22894	0.68996	0.00251926	0.017026	DEG-group1	dbdbif_vs_(dbm and dbdb)
MSTRG.7119	0.830103	0.00254116	0.0171507	DEG-group1	dbdbif_vs_(dbm and dbdb)
MSTRG.9665	0.896909	0.00254941	0.0171947	DEG-group1	dbdbif_vs_(dbm and dbdb)
MSTRG.23604	0.864243	0.00258842	0.0174224	DEG-group1	dbdbif_vs_(dbm and dbdb)
MSTRG.9944	0.956281	0.00259726	0.017464	DEG-group1	dbdbif_vs_(dbm and dbdb)
MSTRG.3099	0.838207	0.00259968	0.017464	DEG-group1	dbdbif_vs_(dbm and dbdb)
MSTRG.23123	0.884369	0.0026333	0.0176529	DEG-group1	dbdbif_vs_(dbm and dbdb)
MSTRG.14652	0.864695	0.00264447	0.0177039	DEG-group1	dbdbif_vs_(dbm and dbdb)
MSTRG.15481	0.839574	0.00268054	0.017875	DEG-group1	dbdbif_vs_(dbm and dbdb)
MSTRG.18236	0.833976	0.00270671	0.0179836	DEG-group1	dbdbif_vs_(dbm and dbdb)
MSTRG.22368	0.884477	0.0027431	0.018205	DEG-group1	dbdbif_vs_(dbm and dbdb)
MSTRG.15379	0.891456	0.00277067	0.0183635	DEG-group1	dbdbif_vs_(dbm and dbdb)
MSTRG.26786	0.8142	0.00280833	0.0185514	DEG-group1	dbdbif_vs_(dbm and dbdb)
MSTRG.24663	0.823002	0.00281632	0.0185795	DEG-group1	dbdbif_vs_(dbm and dbdb)
MSTRG.20164	0.904245	0.00286236	0.0188121	DEG-group1	dbdbif_vs_(dbm and dbdb)
MSTRG.12727	0.798666	0.00286252	0.0188121	DEG-group1	dbdbif_vs_(dbm and dbdb)
MSTRG.4570	0.883088	0.00286303	0.0188121	DEG-group1	dbdbif_vs_(dbm and dbdb)
MSTRG.22238	0.936446	0.0028667	0.0188121	DEG-group1	dbdbif_vs_(dbm and dbdb)
MSTRG.7777	0.857588	0.00289056	0.0189312	DEG-group1	dbdbif_vs_(dbm and dbdb)
MSTRG.17443	0.92614	0.00289612	0.0189552	DEG-group1	dbdbif_vs_(dbm and dbdb)
MSTRG.10177	1.43574	0.00292686	0.0191313	DEG-group1	dbdbif_vs_(dbm and dbdb)
MSTRG.3477	0.924156	0.00294365	0.0192283	DEG-group1	dbdbif_vs_(dbm and dbdb)
MSTRG.9316	0.909704	0.00297106	0.0193693	DEG-group1	dbdbif_vs_(dbm and dbdb)
MSTRG.10200	0.844205	0.00299266	0.0194746	DEG-group1	dbdbif_vs_(dbm and dbdb)
MSTRG.21324	0.896671	0.00300381	0.0195189	DEG-group1	dbdbif_vs_(dbm and dbdb)
MSTRG.11459	0.941842	0.00301772	0.0195837	DEG-group1	dbdbif_vs_(dbm and dbdb)
MSTRG.26961	0.905458	0.00302792	0.0196371	DEG-group1	dbdbif_vs_(dbm and dbdb)
MSTRG.5475	0.697092	0.00306134	0.0197893	DEG-group1	dbdbif_vs_(dbm and dbdb)
MSTRG.4427	0.770253	0.00308222	0.0199114	DEG-group1	dbdbif_vs_(dbm and dbdb)
MSTRG.27080	0.914083	0.00309451	0.0199778	DEG-group1	dbdbif_vs_(dbm and dbdb)
MSTRG.12822	0.873291	0.00311924	0.0201114	DEG-group1	dbdbif_vs_(dbm and dbdb)
MSTRG.13397	0.913797	0.00313336	0.0201512	DEG-group1	dbdbif_vs_(dbm and dbdb)
MSTRG.25376	0.818278	0.00313351	0.0201512	DEG-group1	dbdbif_vs_(dbm and dbdb)
MSTRG.25880	0.918708	0.0031533	0.0202654	DEG-group1	dbdbif_vs_(dbm and dbdb)
MSTRG.13769	0.899779	0.00316102	0.0203019	DEG-group1	dbdbif_vs_(dbm and dbdb)
MSTRG.11029	0.8633	0.00323615	0.020731	DEG-group1	dbdbif_vs_(dbm and dbdb)
MSTRG.17217	0.871307	0.00324183	0.020754	DEG-group1	dbdbif_vs_(dbm and dbdb)
MSTRG.23199	0.790378	0.00327187	0.0208925	DEG-group1	dbdbif_vs_(dbm and dbdb)
MSTRG.16480	0.899402	0.00327486	0.0208961	DEG-group1	dbdbif_vs_(dbm and dbdb)
MSTRG.14902	0.890343	0.00328809	0.0209334	DEG-group1	dbdbif_vs_(dbm and dbdb)
MSTRG.11838	0.91952	0.00328878	0.0209334	DEG-group1	dbdbif_vs_(dbm and dbdb)
MSTRG.8229	0.899974	0.00330588	0.0210288	DEG-group1	dbdbif_vs_(dbm and dbdb)
MSTRG.4605	0.848487	0.00332178	0.0211164	DEG-group1	dbdbif_vs_(dbm and dbdb)
MSTRG.24062	0.822467	0.00332772	0.0211407	DEG-group1	dbdbif_vs_(dbm and dbdb)
MSTRG.7973	0.866786	0.00334453	0.0212204	DEG-group1	dbdbif_vs_(dbm and dbdb)
MSTRG.17651	0.874759	0.00335131	0.0212498	DEG-group1	dbdbif_vs_(dbm and dbdb)
MSTRG.25227	0.861528	0.00335595	0.0212658	DEG-group1	dbdbif_vs_(dbm and dbdb)
MSTRG.16724	0.89163	0.00336234	0.0212927	DEG-group1	dbdbif_vs_(dbm and dbdb)
MSTRG.10388	0.886085	0.00337009	0.0213146	DEG-group1	dbdbif_vs_(dbm and dbdb)
MSTRG.11748	0.765266	0.00346291	0.0218462	DEG-group1	dbdbif_vs_(dbm and dbdb)
MSTRG.24208	0.866242	0.00347716	0.0219222	DEG-group1	dbdbif_vs_(dbm and dbdb)
MSTRG.18060	0.866441	0.00348519	0.0219574	DEG-group1	dbdbif_vs_(dbm and dbdb)
MSTRG.18623	0.84882	0.00348716	0.0219574	DEG-group1	dbdbif_vs_(dbm and dbdb)
MSTRG.3928	0.749084	0.00355137	0.0222772	DEG-group1	dbdbif_vs_(dbm and dbdb)
MSTRG.457	0.743231	0.00357757	0.0224274	DEG-group1	dbdbif_vs_(dbm and dbdb)
MSTRG.17471	0.872389	0.00358859	0.02248	DEG-group1	dbdbif_vs_(dbm and dbdb)
MSTRG.17563	0.932775	0.00359999	0.0225112	DEG-group1	dbdbif_vs_(dbm and dbdb)
MSTRG.16008	0.810236	0.00361137	0.0225682	DEG-group1	dbdbif_vs_(dbm and dbdb)
MSTRG.14245	0.858376	0.00362249	0.0226093	DEG-group1	dbdbif_vs_(dbm and dbdb)
MSTRG.4900	0.897562	0.00362726	0.0226249	DEG-group1	dbdbif_vs_(dbm and dbdb)
MSTRG.17092	0.927403	0.00363273	0.0226448	DEG-group1	dbdbif_vs_(dbm and dbdb)
MSTRG.7779	0.890806	0.00364306	0.022695	DEG-group1	dbdbif_vs_(dbm and dbdb)
MSTRG.4756	0.90203	0.00367526	0.0228566	DEG-group1	dbdbif_vs_(dbm and dbdb)
MSTRG.5044	0.922147	0.00367799	0.0228566	DEG-group1	dbdbif_vs_(dbm and dbdb)
MSTRG.11387	0.912503	0.00367819	0.0228566	DEG-group1	dbdbif_vs_(dbm and dbdb)
MSTRG.21890	0.902522	0.00369115	0.0229229	DEG-group1	dbdbif_vs_(dbm and dbdb)
MSTRG.3418	0.865634	0.00369941	0.0229599	DEG-group1	dbdbif_vs_(dbm and dbdb)
MSTRG.11516	0.887844	0.00371082	0.0230163	DEG-group1	dbdbif_vs_(dbm and dbdb)
MSTRG.6998	0.929434	0.0037294	0.0230884	DEG-group1	dbdbif_vs_(dbm and dbdb)
MSTRG.11570	0.8709	0.00377964	0.0233849	DEG-group1	dbdbif_vs_(dbm and dbdb)
MSTRG.105	0.910461	0.00378751	0.0234106	DEG-group1	dbdbif_vs_(dbm and dbdb)
MSTRG.20745	0.937094	0.00382764	0.0235939	DEG-group1	dbdbif_vs_(dbm and dbdb)
MSTRG.19879	0.941596	0.0038406	0.0236519	DEG-group1	dbdbif_vs_(dbm and dbdb)
MSTRG.16783	0.885526	0.0038418	0.0236519	DEG-group1	dbdbif_vs_(dbm and dbdb)
MSTRG.25010	0.891542	0.00387261	0.0238177	DEG-group1	dbdbif_vs_(dbm and dbdb)
MSTRG.19581	0.87566	0.00387464	0.0238177	DEG-group1	dbdbif_vs_(dbm and dbdb)
MSTRG.1586	0.836684	0.00388709	0.023855	DEG-group1	dbdbif_vs_(dbm and dbdb)
MSTRG.17938	0.890973	0.00389124	0.023855	DEG-group1	dbdbif_vs_(dbm and dbdb)
MSTRG.5614	0.89244	0.00389157	0.023855	DEG-group1	dbdbif_vs_(dbm and dbdb)
MSTRG.15412	0.839688	0.0039134	0.0239593	DEG-group1	dbdbif_vs_(dbm and dbdb)
MSTRG.27044	0.868093	0.00392033	0.023987	DEG-group1	dbdbif_vs_(dbm and dbdb)
MSTRG.10789	0.874312	0.0039276	0.024009	DEG-group1	dbdbif_vs_(dbm and dbdb)
MSTRG.2558	0.910842	0.00394019	0.0240642	DEG-group1	dbdbif_vs_(dbm and dbdb)
MSTRG.23525	0.919459	0.00394629	0.0240867	DEG-group1	dbdbif_vs_(dbm and dbdb)
MSTRG.24693	0.884937	0.0039736	0.0242236	DEG-group1	dbdbif_vs_(dbm and dbdb)
MSTRG.8015	0.912741	0.00397983	0.0242467	DEG-group1	dbdbif_vs_(dbm and dbdb)
MSTRG.19191	0.876507	0.00398397	0.0242571	DEG-group1	dbdbif_vs_(dbm and dbdb)
MSTRG.13428	0.840246	0.00399517	0.0242843	DEG-group1	dbdbif_vs_(dbm and dbdb)
MSTRG.9107	0.882898	0.00401767	0.0243909	DEG-group1	dbdbif_vs_(dbm and dbdb)
MSTRG.5314	0.887202	0.00403163	0.0244324	DEG-group1	dbdbif_vs_(dbm and dbdb)
MSTRG.10559	0.912212	0.00403452	0.0244324	DEG-group1	dbdbif_vs_(dbm and dbdb)
MSTRG.1976	0.862718	0.00404215	0.0244618	DEG-group1	dbdbif_vs_(dbm and dbdb)
MSTRG.18755	0.912739	0.00407713	0.0246435	DEG-group1	dbdbif_vs_(dbm and dbdb)
MSTRG.13118	0.933716	0.00408479	0.0246748	DEG-group1	dbdbif_vs_(dbm and dbdb)
MSTRG.21817	0.841709	0.00408973	0.0246896	DEG-group1	dbdbif_vs_(dbm and dbdb)
MSTRG.12414	0.87914	0.00409252	0.0246915	DEG-group1	dbdbif_vs_(dbm and dbdb)
MSTRG.3642	0.85623	0.00411153	0.0247912	DEG-group1	dbdbif_vs_(dbm and dbdb)
MSTRG.25379	0.876871	0.00415776	0.0249943	DEG-group1	dbdbif_vs_(dbm and dbdb)
MSTRG.22394	0.71044	0.00420045	0.0252357	DEG-group1	dbdbif_vs_(dbm and dbdb)
MSTRG.10183	0.863476	0.00421296	0.0252955	DEG-group1	dbdbif_vs_(dbm and dbdb)
MSTRG.17513	0.915288	0.00422376	0.0253451	DEG-group1	dbdbif_vs_(dbm and dbdb)
MSTRG.10314	0.912566	0.004243	0.0254333	DEG-group1	dbdbif_vs_(dbm and dbdb)
MSTRG.20782	0.609433	0.00424357	0.0254333	DEG-group1	dbdbif_vs_(dbm and dbdb)
MSTRG.864	0.808412	0.00427638	0.0255991	DEG-group1	dbdbif_vs_(dbm and dbdb)
MSTRG.13178	0.930827	0.00428701	0.0256473	DEG-group1	dbdbif_vs_(dbm and dbdb)
MSTRG.6991	0.935265	0.0043063	0.0257473	DEG-group1	dbdbif_vs_(dbm and dbdb)
MSTRG.12392	0.90583	0.00431898	0.0257921	DEG-group1	dbdbif_vs_(dbm and dbdb)
MSTRG.9250	0.912283	0.00432311	0.0258013	DEG-group1	dbdbif_vs_(dbm and dbdb)
MSTRG.12909	0.915193	0.00437082	0.0259801	DEG-group1	dbdbif_vs_(dbm and dbdb)
MSTRG.26086	0.833534	0.00437135	0.0259801	DEG-group1	dbdbif_vs_(dbm and dbdb)
MSTRG.6049	0.910344	0.00439535	0.0261072	DEG-group1	dbdbif_vs_(dbm and dbdb)
MSTRG.23471	0.834724	0.0044195	0.026235	DEG-group1	dbdbif_vs_(dbm and dbdb)
MSTRG.19311	0.89928	0.00445507	0.0263676	DEG-group1	dbdbif_vs_(dbm and dbdb)
MSTRG.26755	0.883443	0.00448749	0.0265282	DEG-group1	dbdbif_vs_(dbm and dbdb)
MSTRG.15987	0.862615	0.0044878	0.0265282	DEG-group1	dbdbif_vs_(dbm and dbdb)
MSTRG.25299	0.911184	0.00449021	0.0265282	DEG-group1	dbdbif_vs_(dbm and dbdb)
MSTRG.7127	0.807934	0.00450478	0.0265754	DEG-group1	dbdbif_vs_(dbm and dbdb)
MSTRG.14486	0.881962	0.0045062	0.0265754	DEG-group1	dbdbif_vs_(dbm and dbdb)
MSTRG.17448	0.899183	0.00457003	0.026904	DEG-group1	dbdbif_vs_(dbm and dbdb)
MSTRG.16010	0.910214	0.00459444	0.0269912	DEG-group1	dbdbif_vs_(dbm and dbdb)
MSTRG.23695	0.899259	0.00466464	0.0273103	DEG-group1	dbdbif_vs_(dbm and dbdb)
MSTRG.21049	0.90414	0.00466649	0.0273103	DEG-group1	dbdbif_vs_(dbm and dbdb)
MSTRG.2358	0.789796	0.00468162	0.0273828	DEG-group1	dbdbif_vs_(dbm and dbdb)
MSTRG.2299	0.739775	0.00470198	0.0274857	DEG-group1	dbdbif_vs_(dbm and dbdb)
MSTRG.24074	0.822343	0.00470826	0.0275063	DEG-group1	dbdbif_vs_(dbm and dbdb)
MSTRG.9488	0.913163	0.0047324	0.0276149	DEG-group1	dbdbif_vs_(dbm and dbdb)
MSTRG.21939	0.91671	0.00474902	0.0276795	DEG-group1	dbdbif_vs_(dbm and dbdb)
MSTRG.26250	0.887137	0.00478663	0.0278497	DEG-group1	dbdbif_vs_(dbm and dbdb)
MSTRG.23797	0.796139	0.00483871	0.0281199	DEG-group1	dbdbif_vs_(dbm and dbdb)
MSTRG.7317	0.829647	0.00485695	0.028193	DEG-group1	dbdbif_vs_(dbm and dbdb)
MSTRG.9851	0.927979	0.00494118	0.0286152	DEG-group1	dbdbif_vs_(dbm and dbdb)
MSTRG.25864	0.840087	0.0049465	0.0286293	DEG-group1	dbdbif_vs_(dbm and dbdb)
MSTRG.20603	0.930034	0.00495035	0.028635	DEG-group1	dbdbif_vs_(dbm and dbdb)
MSTRG.2304	0.922496	0.00497536	0.0287295	DEG-group1	dbdbif_vs_(dbm and dbdb)
MSTRG.26165	0.762288	0.0049899	0.0287634	DEG-group1	dbdbif_vs_(dbm and dbdb)
MSTRG.27967	0.877656	0.00502458	0.0289466	DEG-group1	dbdbif_vs_(dbm and dbdb)
MSTRG.20817	0.88029	0.00507533	0.0291998	DEG-group1	dbdbif_vs_(dbm and dbdb)
MSTRG.3720	0.869387	0.00507734	0.0291998	DEG-group1	dbdbif_vs_(dbm and dbdb)
MSTRG.15818	0.861766	0.00511242	0.0293846	DEG-group1	dbdbif_vs_(dbm and dbdb)
MSTRG.10428	0.91827	0.00511953	0.0294085	DEG-group1	dbdbif_vs_(dbm and dbdb)
MSTRG.10562	0.92834	0.00512546	0.0294256	DEG-group1	dbdbif_vs_(dbm and dbdb)
MSTRG.13449	0.930844	0.00513198	0.029446	DEG-group1	dbdbif_vs_(dbm and dbdb)
MSTRG.3225	0.913663	0.00516341	0.0296093	DEG-group1	dbdbif_vs_(dbm and dbdb)
MSTRG.23402	0.657131	0.00522879	0.0299325	DEG-group1	dbdbif_vs_(dbm and dbdb)
MSTRG.13209	0.937015	0.00525826	0.030064	DEG-group1	dbdbif_vs_(dbm and dbdb)
MSTRG.3111	0.937626	0.0052624	0.030064	DEG-group1	dbdbif_vs_(dbm and dbdb)
MSTRG.20509	0.908198	0.00526686	0.030064	DEG-group1	dbdbif_vs_(dbm and dbdb)
MSTRG.10568	0.912492	0.00528275	0.0301202	DEG-group1	dbdbif_vs_(dbm and dbdb)
MSTRG.1182	0.873018	0.00529812	0.0301774	DEG-group1	dbdbif_vs_(dbm and dbdb)
MSTRG.9252	0.959493	0.00529885	0.0301774	DEG-group1	dbdbif_vs_(dbm and dbdb)
MSTRG.21495	0.838364	0.00531185	0.0302223	DEG-group1	dbdbif_vs_(dbm and dbdb)
MSTRG.25637	0.908779	0.0053128	0.0302223	DEG-group1	dbdbif_vs_(dbm and dbdb)
MSTRG.19666	0.850327	0.00532395	0.0302578	DEG-group1	dbdbif_vs_(dbm and dbdb)
MSTRG.14470	0.600068	0.00532513	0.0302578	DEG-group1	dbdbif_vs_(dbm and dbdb)
MSTRG.20478	0.891288	0.00533155	0.0302598	DEG-group1	dbdbif_vs_(dbm and dbdb)
MSTRG.17664	0.822825	0.0053609	0.0303744	DEG-group1	dbdbif_vs_(dbm and dbdb)
MSTRG.1230	0.917937	0.00538516	0.0304945	DEG-group1	dbdbif_vs_(dbm and dbdb)
MSTRG.1814	0.923177	0.00540084	0.0305485	DEG-group1	dbdbif_vs_(dbm and dbdb)
MSTRG.19196	0.913446	0.00541903	0.030634	DEG-group1	dbdbif_vs_(dbm and dbdb)
MSTRG.25114	0.926146	0.00542712	0.0306623	DEG-group1	dbdbif_vs_(dbm and dbdb)
MSTRG.8162	0.945732	0.00543721	0.0307019	DEG-group1	dbdbif_vs_(dbm and dbdb)
MSTRG.7871	0.882549	0.00547308	0.0308869	DEG-group1	dbdbif_vs_(dbm and dbdb)
MSTRG.21992	0.920669	0.00551863	0.0311263	DEG-group1	dbdbif_vs_(dbm and dbdb)
MSTRG.16341	0.828204	0.00552538	0.0311291	DEG-group1	dbdbif_vs_(dbm and dbdb)
MSTRG.20414	0.91913	0.00553455	0.0311631	DEG-group1	dbdbif_vs_(dbm and dbdb)
MSTRG.27665	0.859373	0.00563655	0.0316837	DEG-group1	dbdbif_vs_(dbm and dbdb)
MSTRG.4563	0.892193	0.00568633	0.0318735	DEG-group1	dbdbif_vs_(dbm and dbdb)
MSTRG.9209	0.844787	0.00570261	0.0319468	DEG-group1	dbdbif_vs_(dbm and dbdb)
MSTRG.1473	0.826372	0.00572896	0.0320764	DEG-group1	dbdbif_vs_(dbm and dbdb)
MSTRG.17940	0.923809	0.00573329	0.0320826	DEG-group1	dbdbif_vs_(dbm and dbdb)
MSTRG.25366	0.877389	0.0057428	0.0320997	DEG-group1	dbdbif_vs_(dbm and dbdb)
MSTRG.22343	0.920738	0.00574827	0.0321123	DEG-group1	dbdbif_vs_(dbm and dbdb)
MSTRG.14582	0.924972	0.00576309	0.0321391	DEG-group1	dbdbif_vs_(dbm and dbdb)
MSTRG.9813	0.650328	0.00576599	0.0321391	DEG-group1	dbdbif_vs_(dbm and dbdb)
MSTRG.8689	0.913837	0.0057702	0.0321445	DEG-group1	dbdbif_vs_(dbm and dbdb)
MSTRG.27330	0.919222	0.00578572	0.032195	DEG-group1	dbdbif_vs_(dbm and dbdb)
MSTRG.6316	0.942675	0.00579479	0.032212	DEG-group1	dbdbif_vs_(dbm and dbdb)
MSTRG.7571	0.909391	0.00579525	0.032212	DEG-group1	dbdbif_vs_(dbm and dbdb)
MSTRG.12449	0.449535	0.00580388	0.032242	DEG-group1	dbdbif_vs_(dbm and dbdb)
MSTRG.15543	0.950848	0.00586083	0.0325183	DEG-group1	dbdbif_vs_(dbm and dbdb)
MSTRG.18971	0.922532	0.00586343	0.0325183	DEG-group1	dbdbif_vs_(dbm and dbdb)
MSTRG.27229	0.54218	0.00587663	0.0325553	DEG-group1	dbdbif_vs_(dbm and dbdb)
MSTRG.16249	0.377267	0.0058831	0.032573	DEG-group1	dbdbif_vs_(dbm and dbdb)
MSTRG.3651	0.919742	0.00589395	0.032615	DEG-group1	dbdbif_vs_(dbm and dbdb)
MSTRG.1487	0.895189	0.00592295	0.0327572	DEG-group1	dbdbif_vs_(dbm and dbdb)
MSTRG.20697	0.907319	0.00593404	0.0328003	DEG-group1	dbdbif_vs_(dbm and dbdb)
MSTRG.17594	0.847205	0.00595902	0.0329201	DEG-group1	dbdbif_vs_(dbm and dbdb)
MSTRG.24605	0.944226	0.00600519	0.0331384	DEG-group1	dbdbif_vs_(dbm and dbdb)
MSTRG.9732	0.892614	0.00602793	0.033227	DEG-group1	dbdbif_vs_(dbm and dbdb)
MSTRG.17815	0.922548	0.00610724	0.0335898	DEG-group1	dbdbif_vs_(dbm and dbdb)
MSTRG.7411	0.292249	0.00611742	0.0336272	DEG-group1	dbdbif_vs_(dbm and dbdb)
MSTRG.4353	0.868715	0.00613565	0.0337089	DEG-group1	dbdbif_vs_(dbm and dbdb)
MSTRG.21033	0.908272	0.00615334	0.0337687	DEG-group1	dbdbif_vs_(dbm and dbdb)
MSTRG.7875	0.847883	0.00618688	0.0339154	DEG-group1	dbdbif_vs_(dbm and dbdb)
MSTRG.19508	0.863855	0.00626562	0.0342914	DEG-group1	dbdbif_vs_(dbm and dbdb)
MSTRG.8302	0.866539	0.00634202	0.0346895	DEG-group1	dbdbif_vs_(dbm and dbdb)
MSTRG.2940	0.805618	0.00635399	0.0347358	DEG-group1	dbdbif_vs_(dbm and dbdb)
MSTRG.8415	0.913883	0.00642183	0.0350311	DEG-group1	dbdbif_vs_(dbm and dbdb)
MSTRG.11123	0.879613	0.00647171	0.0352825	DEG-group1	dbdbif_vs_(dbm and dbdb)
MSTRG.26228	0.871738	0.00650139	0.0354249	DEG-group1	dbdbif_vs_(dbm and dbdb)
MSTRG.1592	0.899441	0.00654805	0.0356207	DEG-group1	dbdbif_vs_(dbm and dbdb)
MSTRG.17573	0.735639	0.00663296	0.0360235	DEG-group1	dbdbif_vs_(dbm and dbdb)
MSTRG.14353	0.933677	0.00667574	0.0361572	DEG-group1	dbdbif_vs_(dbm and dbdb)
MSTRG.5486	0.895304	0.00668297	0.0361767	DEG-group1	dbdbif_vs_(dbm and dbdb)
MSTRG.13131	0.76909	0.00669756	0.0362163	DEG-group1	dbdbif_vs_(dbm and dbdb)
MSTRG.19574	0.820322	0.00671561	0.0362942	DEG-group1	dbdbif_vs_(dbm and dbdb)
MSTRG.2266	0.893029	0.00677009	0.0365662	DEG-group1	dbdbif_vs_(dbm and dbdb)
MSTRG.26438	0.915757	0.00678124	0.0365893	DEG-group1	dbdbif_vs_(dbm and dbdb)
MSTRG.4429	0.76402	0.00687297	0.036944	DEG-group1	dbdbif_vs_(dbm and dbdb)
MSTRG.4370	0.90955	0.00695963	0.0373494	DEG-group1	dbdbif_vs_(dbm and dbdb)
MSTRG.9443	0.869495	0.00697631	0.037413	DEG-group1	dbdbif_vs_(dbm and dbdb)
MSTRG.27474	0.880836	0.00698276	0.037413	DEG-group1	dbdbif_vs_(dbm and dbdb)
MSTRG.13833	0.931906	0.00703032	0.0376476	DEG-group1	dbdbif_vs_(dbm and dbdb)
MSTRG.10208	0.897336	0.00706651	0.0377399	DEG-group1	dbdbif_vs_(dbm and dbdb)
MSTRG.23144	0.902202	0.00712825	0.0380288	DEG-group1	dbdbif_vs_(dbm and dbdb)
MSTRG.16847	0.782371	0.00717719	0.0381424	DEG-group1	dbdbif_vs_(dbm and dbdb)
MSTRG.13455	0.868449	0.00717908	0.0381424	DEG-group1	dbdbif_vs_(dbm and dbdb)
MSTRG.19541	0.910775	0.00718204	0.0381424	DEG-group1	dbdbif_vs_(dbm and dbdb)
MSTRG.9276	0.846607	0.00719591	0.0381648	DEG-group1	dbdbif_vs_(dbm and dbdb)
MSTRG.27366	0.924679	0.00723034	0.0382862	DEG-group1	dbdbif_vs_(dbm and dbdb)
MSTRG.2049	0.806944	0.00724976	0.0383482	DEG-group1	dbdbif_vs_(dbm and dbdb)
MSTRG.957	0.919464	0.00731104	0.0386108	DEG-group1	dbdbif_vs_(dbm and dbdb)
MSTRG.10386	0.754654	0.00734795	0.0387852	DEG-group1	dbdbif_vs_(dbm and dbdb)
MSTRG.2147	0.878582	0.00735415	0.0387973	DEG-group1	dbdbif_vs_(dbm and dbdb)
MSTRG.28029	0.900052	0.00739026	0.0389465	DEG-group1	dbdbif_vs_(dbm and dbdb)
MSTRG.10398	0.915438	0.00741112	0.0390152	DEG-group1	dbdbif_vs_(dbm and dbdb)
MSTRG.25151	0.834374	0.00745344	0.0392172	DEG-group1	dbdbif_vs_(dbm and dbdb)
MSTRG.15554	0.897546	0.00746408	0.0392465	DEG-group1	dbdbif_vs_(dbm and dbdb)
MSTRG.3404	1.19209	0.0074669	0.0392465	DEG-group1	dbdbif_vs_(dbm and dbdb)
MSTRG.15244	0.884673	0.00747403	0.0392633	DEG-group1	dbdbif_vs_(dbm and dbdb)
MSTRG.23711	0.683168	0.00748875	0.0392991	DEG-group1	dbdbif_vs_(dbm and dbdb)
MSTRG.18810	0.863545	0.00752944	0.0394711	DEG-group1	dbdbif_vs_(dbm and dbdb)
MSTRG.11513	0.855184	0.00756047	0.0395712	DEG-group1	dbdbif_vs_(dbm and dbdb)
MSTRG.4400	0.863658	0.00758427	0.039661	DEG-group1	dbdbif_vs_(dbm and dbdb)
MSTRG.493	0.934164	0.00762542	0.0397922	DEG-group1	dbdbif_vs_(dbm and dbdb)
MSTRG.15014	0.852897	0.00773916	0.0403157	DEG-group1	dbdbif_vs_(dbm and dbdb)
MSTRG.23494	0.901162	0.00781777	0.0406402	DEG-group1	dbdbif_vs_(dbm and dbdb)
MSTRG.22308	0.901123	0.00783114	0.0406838	DEG-group1	dbdbif_vs_(dbm and dbdb)
MSTRG.9506	0.863437	0.00783436	0.0406838	DEG-group1	dbdbif_vs_(dbm and dbdb)
MSTRG.1452	0.916761	0.00784445	0.0406938	DEG-group1	dbdbif_vs_(dbm and dbdb)
MSTRG.23124	0.918129	0.00789688	0.0408751	DEG-group1	dbdbif_vs_(dbm and dbdb)
MSTRG.16054	0.752793	0.00790402	0.0408751	DEG-group1	dbdbif_vs_(dbm and dbdb)
MSTRG.15964	0.850858	0.00793214	0.0409779	DEG-group1	dbdbif_vs_(dbm and dbdb)
MSTRG.27140	0.926221	0.00795387	0.0410689	DEG-group1	dbdbif_vs_(dbm and dbdb)
MSTRG.26262	0.911252	0.00799446	0.0412571	DEG-group1	dbdbif_vs_(dbm and dbdb)
MSTRG.673	0.860479	0.00801422	0.0413162	DEG-group1	dbdbif_vs_(dbm and dbdb)
MSTRG.2386	0.930418	0.0080727	0.0415746	DEG-group1	dbdbif_vs_(dbm and dbdb)
MSTRG.27590	1.18482	0.00808435	0.0416131	DEG-group1	dbdbif_vs_(dbm and dbdb)
MSTRG.11424	1.5986	0.00809424	0.0416425	DEG-group1	dbdbif_vs_(dbm and dbdb)
MSTRG.12623	0.870251	0.00813622	0.0418152	DEG-group1	dbdbif_vs_(dbm and dbdb)
MSTRG.23414	0.858377	0.00819376	0.0420675	DEG-group1	dbdbif_vs_(dbm and dbdb)
MSTRG.13984	0.880129	0.00821705	0.04215	DEG-group1	dbdbif_vs_(dbm and dbdb)
MSTRG.27428	0.702188	0.00823817	0.0422302	DEG-group1	dbdbif_vs_(dbm and dbdb)
MSTRG.7102	0.874999	0.00835925	0.0427981	DEG-group1	dbdbif_vs_(dbm and dbdb)
MSTRG.21805	0.864658	0.00838835	0.0429116	DEG-group1	dbdbif_vs_(dbm and dbdb)
MSTRG.6249	0.92374	0.00841953	0.0430018	DEG-group1	dbdbif_vs_(dbm and dbdb)
MSTRG.16923	0.884114	0.00842342	0.0430018	DEG-group1	dbdbif_vs_(dbm and dbdb)
MSTRG.19031	0.879544	0.00842758	0.0430018	DEG-group1	dbdbif_vs_(dbm and dbdb)
MSTRG.10140	0.900648	0.00844385	0.0430176	DEG-group1	dbdbif_vs_(dbm and dbdb)
MSTRG.11517	0.925151	0.00844687	0.0430176	DEG-group1	dbdbif_vs_(dbm and dbdb)
MSTRG.10187	0.79514	0.00844797	0.0430176	DEG-group1	dbdbif_vs_(dbm and dbdb)
MSTRG.6211	0.932332	0.00846155	0.0430428	DEG-group1	dbdbif_vs_(dbm and dbdb)
MSTRG.5421	0.809749	0.00849099	0.0431484	DEG-group1	dbdbif_vs_(dbm and dbdb)
MSTRG.25382	0.804817	0.00853832	0.0433447	DEG-group1	dbdbif_vs_(dbm and dbdb)
MSTRG.4097	0.869973	0.00861696	0.0436994	DEG-group1	dbdbif_vs_(dbm and dbdb)
MSTRG.10965	0.934005	0.00869303	0.0439508	DEG-group1	dbdbif_vs_(dbm and dbdb)
MSTRG.19561	0.875002	0.0087247	0.0440885	DEG-group1	dbdbif_vs_(dbm and dbdb)
MSTRG.19757	0.899789	0.00873644	0.0441254	DEG-group1	dbdbif_vs_(dbm and dbdb)
MSTRG.21790	0.922703	0.00875356	0.0441771	DEG-group1	dbdbif_vs_(dbm and dbdb)
MSTRG.8644	0.939438	0.00875555	0.0441771	DEG-group1	dbdbif_vs_(dbm and dbdb)
MSTRG.14482	0.607277	0.00876243	0.0441895	DEG-group1	dbdbif_vs_(dbm and dbdb)
MSTRG.14942	0.710502	0.0087679	0.0441946	DEG-group1	dbdbif_vs_(dbm and dbdb)
MSTRG.17267	0.928197	0.00888357	0.0446989	DEG-group1	dbdbif_vs_(dbm and dbdb)
MSTRG.6760	0.835103	0.0088888	0.0446989	DEG-group1	dbdbif_vs_(dbm and dbdb)
MSTRG.1916	0.632115	0.00896445	0.0449984	DEG-group1	dbdbif_vs_(dbm and dbdb)
MSTRG.17231	1.45607	0.00897255	0.0449984	DEG-group1	dbdbif_vs_(dbm and dbdb)
MSTRG.5396	0.849332	0.00899871	0.0450596	DEG-group1	dbdbif_vs_(dbm and dbdb)
MSTRG.26200	0.897612	0.00900357	0.0450596	DEG-group1	dbdbif_vs_(dbm and dbdb)
MSTRG.13671	0.930794	0.00900855	0.0450596	DEG-group1	dbdbif_vs_(dbm and dbdb)
MSTRG.1283	0.769763	0.00901644	0.0450596	DEG-group1	dbdbif_vs_(dbm and dbdb)
MSTRG.27102	0.841087	0.00903531	0.0451312	DEG-group1	dbdbif_vs_(dbm and dbdb)
MSTRG.8148	0.751923	0.0090608	0.0452312	DEG-group1	dbdbif_vs_(dbm and dbdb)
MSTRG.15813	0.787716	0.00906442	0.0452312	DEG-group1	dbdbif_vs_(dbm and dbdb)
MSTRG.21809	0.935849	0.00907116	0.0452422	DEG-group1	dbdbif_vs_(dbm and dbdb)
MSTRG.3841	0.832348	0.009088	0.0453035	DEG-group1	dbdbif_vs_(dbm and dbdb)
MSTRG.16017	0.91336	0.00915591	0.0455507	DEG-group1	dbdbif_vs_(dbm and dbdb)
MSTRG.26286	0.89375	0.00916625	0.0455717	DEG-group1	dbdbif_vs_(dbm and dbdb)
MSTRG.5171	0.8466	0.00917139	0.0455717	DEG-group1	dbdbif_vs_(dbm and dbdb)
MSTRG.13907	0.912161	0.00917386	0.0455717	DEG-group1	dbdbif_vs_(dbm and dbdb)
MSTRG.2961	0.860577	0.00922455	0.0457779	DEG-group1	dbdbif_vs_(dbm and dbdb)
MSTRG.23037	0.730209	0.00926154	0.0458727	DEG-group1	dbdbif_vs_(dbm and dbdb)
MSTRG.14083	0.73062	0.0092621	0.0458727	DEG-group1	dbdbif_vs_(dbm and dbdb)
MSTRG.17948	0.806067	0.00928466	0.0459616	DEG-group1	dbdbif_vs_(dbm and dbdb)
MSTRG.27968	0.902852	0.00931228	0.0460092	DEG-group1	dbdbif_vs_(dbm and dbdb)
MSTRG.24317	0.556529	0.00946392	0.0465481	DEG-group1	dbdbif_vs_(dbm and dbdb)
MSTRG.4051	0.767491	0.00947998	0.046581	DEG-group1	dbdbif_vs_(dbm and dbdb)
MSTRG.3140	0.840177	0.00957499	0.0469552	DEG-group1	dbdbif_vs_(dbm and dbdb)
MSTRG.13411	0.841087	0.00963097	0.04716	DEG-group1	dbdbif_vs_(dbm and dbdb)
MSTRG.7937	0.820687	0.00963783	0.0471704	DEG-group1	dbdbif_vs_(dbm and dbdb)
MSTRG.12752	0.93389	0.00969345	0.0474193	DEG-group1	dbdbif_vs_(dbm and dbdb)
MSTRG.4865	0.898346	0.0097268	0.0475591	DEG-group1	dbdbif_vs_(dbm and dbdb)
MSTRG.18727	0.90706	0.00980615	0.0478765	DEG-group1	dbdbif_vs_(dbm and dbdb)
MSTRG.19565	0.730168	0.00993365	0.0483813	DEG-group1	dbdbif_vs_(dbm and dbdb)
MSTRG.25423	0.900899	0.00999306	0.0485747	DEG-group1	dbdbif_vs_(dbm and dbdb)
MSTRG.5931	0.917652	0.0100052	0.0485863	DEG-group1	dbdbif_vs_(dbm and dbdb)
MSTRG.9483	0.769284	0.0100318	0.0486618	DEG-group1	dbdbif_vs_(dbm and dbdb)
MSTRG.3394	0.905062	0.0100354	0.0486618	DEG-group1	dbdbif_vs_(dbm and dbdb)
MSTRG.9826	0.913834	0.0100676	0.0487704	DEG-group1	dbdbif_vs_(dbm and dbdb)
MSTRG.25866	0.875545	0.0101368	0.0490341	DEG-group1	dbdbif_vs_(dbm and dbdb)
MSTRG.2919	0.914155	0.0102259	0.0494171	DEG-group1	dbdbif_vs_(dbm and dbdb)
MSTRG.11374	0.929993	0.0103524	0.0499795	DEG-group1	dbdbif_vs_(dbm and dbdb)
MSTRG.1210	1.49519	1.96512e-09	1.3396e-05	DEG-group2	dbm_vs_(dbdbif and dbdb)
MSTRG.26095	1.59191	5.66954e-09	1.41481e-05	DEG-group2	dbm_vs_(dbdbif and dbdb)
MSTRG.11306	1.53508	6.26628e-09	1.41481e-05	DEG-group2	dbm_vs_(dbdbif and dbdb)
MSTRG.1921	1.21143	5.08019e-08	6.32166e-05	DEG-group2	dbm_vs_(dbdbif and dbdb)
MSTRG.8380	1.14785	1.2218e-07	0.00012163	DEG-group2	dbm_vs_(dbdbif and dbdb)
MSTRG.19669	1.53418	1.39979e-07	0.000126681	DEG-group2	dbm_vs_(dbdbif and dbdb)
MSTRG.20034	1.20504	1.79438e-07	0.000137408	DEG-group2	dbm_vs_(dbdbif and dbdb)
MSTRG.4806	1.17178	2.12786e-07	0.000141219	DEG-group2	dbm_vs_(dbdbif and dbdb)
MSTRG.20819	1.13869	2.81544e-07	0.000175173	DEG-group2	dbm_vs_(dbdbif and dbdb)
MSTRG.12726	1.31696	3.62525e-07	0.000194395	DEG-group2	dbm_vs_(dbdbif and dbdb)
MSTRG.16783	1.16164	4.21263e-07	0.000209684	DEG-group2	dbm_vs_(dbdbif and dbdb)
MSTRG.12727	1.30817	5.1119e-07	0.00021322	DEG-group2	dbm_vs_(dbdbif and dbdb)
MSTRG.15483	1.26556	6.36531e-07	0.000253467	DEG-group2	dbm_vs_(dbdbif and dbdb)
MSTRG.24578	1.09846	7.60249e-07	0.000280307	DEG-group2	dbm_vs_(dbdbif and dbdb)
MSTRG.20743	1.26966	8.1236e-07	0.000288823	DEG-group2	dbm_vs_(dbdbif and dbdb)
MSTRG.6316	1.07546	2.09716e-06	0.000637595	DEG-group2	dbm_vs_(dbdbif and dbdb)
MSTRG.11387	1.11381	2.2186e-06	0.000637595	DEG-group2	dbm_vs_(dbdbif and dbdb)
MSTRG.758	1.10156	2.29225e-06	0.000637595	DEG-group2	dbm_vs_(dbdbif and dbdb)
MSTRG.355	1.22576	2.30572e-06	0.000637595	DEG-group2	dbm_vs_(dbdbif and dbdb)
MSTRG.15853	1.16756	2.76104e-06	0.000704774	DEG-group2	dbm_vs_(dbdbif and dbdb)
MSTRG.17940	1.10129	3.10174e-06	0.000771945	DEG-group2	dbm_vs_(dbdbif and dbdb)
MSTRG.2386	1.09507	3.4316e-06	0.000784778	DEG-group2	dbm_vs_(dbdbif and dbdb)
MSTRG.5037	1.13349	3.46863e-06	0.000784778	DEG-group2	dbm_vs_(dbdbif and dbdb)
MSTRG.16076	1.2104	3.96507e-06	0.000877162	DEG-group2	dbm_vs_(dbdbif and dbdb)
MSTRG.10795	1.12386	4.56449e-06	0.000980147	DEG-group2	dbm_vs_(dbdbif and dbdb)
MSTRG.8326	1.12167	4.62752e-06	0.000980147	DEG-group2	dbm_vs_(dbdbif and dbdb)
MSTRG.13652	1.23675	4.77728e-06	0.000990787	DEG-group2	dbm_vs_(dbdbif and dbdb)
MSTRG.18611	1.19876	5.20696e-06	0.00102531	DEG-group2	dbm_vs_(dbdbif and dbdb)
MSTRG.7973	1.17664	5.27593e-06	0.00102531	DEG-group2	dbm_vs_(dbdbif and dbdb)
MSTRG.848	1.15635	5.35573e-06	0.00102531	DEG-group2	dbm_vs_(dbdbif and dbdb)
MSTRG.14942	1.53456	5.51389e-06	0.00103567	DEG-group2	dbm_vs_(dbdbif and dbdb)
MSTRG.4567	1.55716	6.09291e-06	0.00108312	DEG-group2	dbm_vs_(dbdbif and dbdb)
MSTRG.27732	1.13928	6.63564e-06	0.00113893	DEG-group2	dbm_vs_(dbdbif and dbdb)
MSTRG.618	1.18093	6.88313e-06	0.00116138	DEG-group2	dbm_vs_(dbdbif and dbdb)
MSTRG.11466	1.13253	7.33865e-06	0.0012176	DEG-group2	dbm_vs_(dbdbif and dbdb)
MSTRG.19609	1.17003	7.52553e-06	0.00122676	DEG-group2	dbm_vs_(dbdbif and dbdb)
MSTRG.22748	1.13285	7.73638e-06	0.00122676	DEG-group2	dbm_vs_(dbdbif and dbdb)
MSTRG.24827	1.23675	8.06262e-06	0.00122676	DEG-group2	dbm_vs_(dbdbif and dbdb)
MSTRG.19039	1.08857	8.13325e-06	0.00122676	DEG-group2	dbm_vs_(dbdbif and dbdb)
MSTRG.16652	1.24753	8.68309e-06	0.00125276	DEG-group2	dbm_vs_(dbdbif and dbdb)
MSTRG.22330	1.23571	8.9196e-06	0.0012557	DEG-group2	dbm_vs_(dbdbif and dbdb)
MSTRG.3608	1.32254	8.9558e-06	0.0012557	DEG-group2	dbm_vs_(dbdbif and dbdb)
MSTRG.1578	1.33434	9.99321e-06	0.0013817	DEG-group2	dbm_vs_(dbdbif and dbdb)
MSTRG.7643	1.14382	1.06333e-05	0.00145006	DEG-group2	dbm_vs_(dbdbif and dbdb)
MSTRG.8015	1.10853	1.11106e-05	0.00148407	DEG-group2	dbm_vs_(dbdbif and dbdb)
MSTRG.6186	1.10638	1.11808e-05	0.00148407	DEG-group2	dbm_vs_(dbdbif and dbdb)
MSTRG.20430	1.15842	1.20702e-05	0.00158103	DEG-group2	dbm_vs_(dbdbif and dbdb)
MSTRG.15036	1.09571	1.2444e-05	0.00160883	DEG-group2	dbm_vs_(dbdbif and dbdb)
MSTRG.14300	1.12895	1.38404e-05	0.00176643	DEG-group2	dbm_vs_(dbdbif and dbdb)
MSTRG.26967	1.21961	1.48094e-05	0.00184285	DEG-group2	dbm_vs_(dbdbif and dbdb)
MSTRG.5696	1.19753	1.51984e-05	0.00186791	DEG-group2	dbm_vs_(dbdbif and dbdb)
MSTRG.8517	1.08708	1.56372e-05	0.0018984	DEG-group2	dbm_vs_(dbdbif and dbdb)
MSTRG.26885	1.17394	1.63386e-05	0.00195965	DEG-group2	dbm_vs_(dbdbif and dbdb)
MSTRG.2161	1.089	1.72523e-05	0.00202055	DEG-group2	dbm_vs_(dbdbif and dbdb)
MSTRG.17598	1.25653	1.81556e-05	0.00207009	DEG-group2	dbm_vs_(dbdbif and dbdb)
MSTRG.21558	1.09191	2.04498e-05	0.00226198	DEG-group2	dbm_vs_(dbdbif and dbdb)
MSTRG.16382	1.06504	2.18577e-05	0.00239113	DEG-group2	dbm_vs_(dbdbif and dbdb)
MSTRG.193	1.10287	2.25984e-05	0.00242117	DEG-group2	dbm_vs_(dbdbif and dbdb)
MSTRG.7767	1.08724	2.26187e-05	0.00242117	DEG-group2	dbm_vs_(dbdbif and dbdb)
MSTRG.13475	1.1194	2.36244e-05	0.00246183	DEG-group2	dbm_vs_(dbdbif and dbdb)
MSTRG.12728	1.28833	2.37835e-05	0.00246183	DEG-group2	dbm_vs_(dbdbif and dbdb)
MSTRG.26577	1.09896	2.49654e-05	0.00251041	DEG-group2	dbm_vs_(dbdbif and dbdb)
MSTRG.25824	1.08963	2.52463e-05	0.00251327	DEG-group2	dbm_vs_(dbdbif and dbdb)
MSTRG.15244	1.1535	2.67321e-05	0.00263483	DEG-group2	dbm_vs_(dbdbif and dbdb)
MSTRG.9069	1.17962	2.77084e-05	0.00270428	DEG-group2	dbm_vs_(dbdbif and dbdb)
MSTRG.24765	1.12787	3.10527e-05	0.0029574	DEG-group2	dbm_vs_(dbdbif and dbdb)
MSTRG.13985	1.10876	3.11914e-05	0.0029574	DEG-group2	dbm_vs_(dbdbif and dbdb)
MSTRG.6465	1.11536	3.1193e-05	0.0029574	DEG-group2	dbm_vs_(dbdbif and dbdb)
MSTRG.22320	1.58427	3.19845e-05	0.00300383	DEG-group2	dbm_vs_(dbdbif and dbdb)
MSTRG.9276	1.2112	3.32698e-05	0.00309534	DEG-group2	dbm_vs_(dbdbif and dbdb)
MSTRG.17521	1.1234	3.50434e-05	0.00316933	DEG-group2	dbm_vs_(dbdbif and dbdb)
MSTRG.6382	1.06935	3.5159e-05	0.00316933	DEG-group2	dbm_vs_(dbdbif and dbdb)
MSTRG.19541	1.11316	3.58573e-05	0.00316933	DEG-group2	dbm_vs_(dbdbif and dbdb)
MSTRG.105	1.10614	3.61232e-05	0.00316933	DEG-group2	dbm_vs_(dbdbif and dbdb)
MSTRG.3836	1.10075	3.61797e-05	0.00316933	DEG-group2	dbm_vs_(dbdbif and dbdb)
MSTRG.18352	1.16156	3.6471e-05	0.00316933	DEG-group2	dbm_vs_(dbdbif and dbdb)
MSTRG.22523	1.13663	3.6612e-05	0.00316933	DEG-group2	dbm_vs_(dbdbif and dbdb)
MSTRG.15797	1.10457	3.92491e-05	0.0032834	DEG-group2	dbm_vs_(dbdbif and dbdb)
MSTRG.16408	1.13749	4.16742e-05	0.00330569	DEG-group2	dbm_vs_(dbdbif and dbdb)
MSTRG.22581	1.13833	4.16885e-05	0.00330569	DEG-group2	dbm_vs_(dbdbif and dbdb)
MSTRG.7806	1.13817	4.184e-05	0.00330569	DEG-group2	dbm_vs_(dbdbif and dbdb)
MSTRG.10365	1.1518	4.55017e-05	0.00355823	DEG-group2	dbm_vs_(dbdbif and dbdb)
MSTRG.2848	1.14117	4.61086e-05	0.00355823	DEG-group2	dbm_vs_(dbdbif and dbdb)
MSTRG.20081	1.25229	4.68715e-05	0.00358927	DEG-group2	dbm_vs_(dbdbif and dbdb)
MSTRG.2934	1.13221	4.75169e-05	0.00361092	DEG-group2	dbm_vs_(dbdbif and dbdb)
MSTRG.7778	1.26197	4.89049e-05	0.00368825	DEG-group2	dbm_vs_(dbdbif and dbdb)
MSTRG.13868	1.13914	5.1833e-05	0.00387968	DEG-group2	dbm_vs_(dbdbif and dbdb)
MSTRG.10666	1.11279	5.35565e-05	0.00391631	DEG-group2	dbm_vs_(dbdbif and dbdb)
MSTRG.14218	1.07366	5.42512e-05	0.00391631	DEG-group2	dbm_vs_(dbdbif and dbdb)
MSTRG.15000	1.12543	5.77794e-05	0.00413809	DEG-group2	dbm_vs_(dbdbif and dbdb)
MSTRG.4750	1.12105	5.82576e-05	0.00414253	DEG-group2	dbm_vs_(dbdbif and dbdb)
MSTRG.18289	1.07098	5.87562e-05	0.00414836	DEG-group2	dbm_vs_(dbdbif and dbdb)
MSTRG.17508	1.11072	5.98045e-05	0.00419263	DEG-group2	dbm_vs_(dbdbif and dbdb)
MSTRG.26916	1.14242	6.18494e-05	0.00427685	DEG-group2	dbm_vs_(dbdbif and dbdb)
MSTRG.5044	1.08862	6.32268e-05	0.00434085	DEG-group2	dbm_vs_(dbdbif and dbdb)
MSTRG.2850	1.11176	6.69607e-05	0.00453465	DEG-group2	dbm_vs_(dbdbif and dbdb)
MSTRG.27198	1.12582	6.95967e-05	0.0046499	DEG-group2	dbm_vs_(dbdbif and dbdb)
MSTRG.20000	1.1759	7.22173e-05	0.00479282	DEG-group2	dbm_vs_(dbdbif and dbdb)
MSTRG.16642	1.16878	7.34167e-05	0.00484015	DEG-group2	dbm_vs_(dbdbif and dbdb)
MSTRG.14249	1.09677	7.53114e-05	0.0049324	DEG-group2	dbm_vs_(dbdbif and dbdb)
MSTRG.14703	1.1498	7.62545e-05	0.00493432	DEG-group2	dbm_vs_(dbdbif and dbdb)
MSTRG.8409	1.27926	7.89958e-05	0.00502753	DEG-group2	dbm_vs_(dbdbif and dbdb)
MSTRG.17744	1.09868	7.90702e-05	0.00502753	DEG-group2	dbm_vs_(dbdbif and dbdb)
MSTRG.22041	1.12535	7.9402e-05	0.00502753	DEG-group2	dbm_vs_(dbdbif and dbdb)
MSTRG.22750	1.21828	7.97941e-05	0.00502753	DEG-group2	dbm_vs_(dbdbif and dbdb)
MSTRG.6385	1.07713	8.44642e-05	0.0051189	DEG-group2	dbm_vs_(dbdbif and dbdb)
MSTRG.11433	1.0957	8.48436e-05	0.0051189	DEG-group2	dbm_vs_(dbdbif and dbdb)
MSTRG.22806	1.13722	8.58498e-05	0.00513973	DEG-group2	dbm_vs_(dbdbif and dbdb)
MSTRG.6200	1.0537	8.78897e-05	0.00517717	DEG-group2	dbm_vs_(dbdbif and dbdb)
MSTRG.2618	1.13207	9.01255e-05	0.00527764	DEG-group2	dbm_vs_(dbdbif and dbdb)
MSTRG.24408	1.06654	9.43959e-05	0.00549539	DEG-group2	dbm_vs_(dbdbif and dbdb)
MSTRG.17774	1.098	9.78374e-05	0.00566262	DEG-group2	dbm_vs_(dbdbif and dbdb)
MSTRG.11123	1.14874	0.000108218	0.00612106	DEG-group2	dbm_vs_(dbdbif and dbdb)
MSTRG.15976	1.08258	0.000110192	0.00615348	DEG-group2	dbm_vs_(dbdbif and dbdb)
MSTRG.11295	1.13473	0.000111057	0.00615348	DEG-group2	dbm_vs_(dbdbif and dbdb)
MSTRG.12134	1.1123	0.000111786	0.00615348	DEG-group2	dbm_vs_(dbdbif and dbdb)
MSTRG.5034	1.11008	0.000111881	0.00615348	DEG-group2	dbm_vs_(dbdbif and dbdb)
MSTRG.25402	1.0691	0.000112691	0.00616334	DEG-group2	dbm_vs_(dbdbif and dbdb)
MSTRG.11013	1.09781	0.000114636	0.00617856	DEG-group2	dbm_vs_(dbdbif and dbdb)
MSTRG.7993	1.07809	0.00011482	0.00617856	DEG-group2	dbm_vs_(dbdbif and dbdb)
MSTRG.5217	1.15659	0.000115914	0.00620388	DEG-group2	dbm_vs_(dbdbif and dbdb)
MSTRG.8371	1.12141	0.000116733	0.00621432	DEG-group2	dbm_vs_(dbdbif and dbdb)
MSTRG.11681	1.118	0.000118357	0.00625211	DEG-group2	dbm_vs_(dbdbif and dbdb)
MSTRG.26755	1.13706	0.000120515	0.00631436	DEG-group2	dbm_vs_(dbdbif and dbdb)
MSTRG.2623	1.08153	0.0001217	0.00634306	DEG-group2	dbm_vs_(dbdbif and dbdb)
MSTRG.4939	1.6416	0.000124171	0.00643815	DEG-group2	dbm_vs_(dbdbif and dbdb)
MSTRG.17393	1.15913	0.000126416	0.00652055	DEG-group2	dbm_vs_(dbdbif and dbdb)
MSTRG.24366	1.15434	0.000127212	0.00652782	DEG-group2	dbm_vs_(dbdbif and dbdb)
MSTRG.4612	1.12646	0.000128936	0.00658237	DEG-group2	dbm_vs_(dbdbif and dbdb)
MSTRG.3585	1.25792	0.000129985	0.00660204	DEG-group2	dbm_vs_(dbdbif and dbdb)
MSTRG.15013	1.18716	0.000132761	0.0066803	DEG-group2	dbm_vs_(dbdbif and dbdb)
MSTRG.521	1.08175	0.000135646	0.00678569	DEG-group2	dbm_vs_(dbdbif and dbdb)
MSTRG.24382	1.13449	0.000137695	0.00685379	DEG-group2	dbm_vs_(dbdbif and dbdb)
MSTRG.25727	1.07394	0.000140267	0.00693629	DEG-group2	dbm_vs_(dbdbif and dbdb)
MSTRG.3448	1.16799	0.000141443	0.00693629	DEG-group2	dbm_vs_(dbdbif and dbdb)
MSTRG.1733	1.10684	0.000142781	0.0069676	DEG-group2	dbm_vs_(dbdbif and dbdb)
MSTRG.7014	1.12768	0.000145949	0.00699983	DEG-group2	dbm_vs_(dbdbif and dbdb)
MSTRG.22106	1.10968	0.000146437	0.00699983	DEG-group2	dbm_vs_(dbdbif and dbdb)
MSTRG.14225	1.13348	0.000147136	0.00699983	DEG-group2	dbm_vs_(dbdbif and dbdb)
MSTRG.19311	1.11502	0.000147521	0.00699983	DEG-group2	dbm_vs_(dbdbif and dbdb)
MSTRG.6707	1.10443	0.000148628	0.00699983	DEG-group2	dbm_vs_(dbdbif and dbdb)
MSTRG.6405	1.31825	0.000148956	0.00699983	DEG-group2	dbm_vs_(dbdbif and dbdb)
MSTRG.24886	1.06206	0.00014977	0.00699983	DEG-group2	dbm_vs_(dbdbif and dbdb)
MSTRG.14898	1.2424	0.000153017	0.00708502	DEG-group2	dbm_vs_(dbdbif and dbdb)
MSTRG.22028	1.30609	0.000155216	0.00715361	DEG-group2	dbm_vs_(dbdbif and dbdb)
MSTRG.19772	1.13081	0.000157858	0.00720863	DEG-group2	dbm_vs_(dbdbif and dbdb)
MSTRG.19434	1.08802	0.000159348	0.00724342	DEG-group2	dbm_vs_(dbdbif and dbdb)
MSTRG.21601	1.16262	0.000162111	0.00730796	DEG-group2	dbm_vs_(dbdbif and dbdb)
MSTRG.19561	1.15747	0.000162236	0.00730796	DEG-group2	dbm_vs_(dbdbif and dbdb)
MSTRG.25637	1.10438	0.000163926	0.00732017	DEG-group2	dbm_vs_(dbdbif and dbdb)
MSTRG.28013	1.13602	0.000163978	0.00732017	DEG-group2	dbm_vs_(dbdbif and dbdb)
MSTRG.2482	1.09854	0.000168269	0.00737938	DEG-group2	dbm_vs_(dbdbif and dbdb)
MSTRG.3278	1.24265	0.000170297	0.00740309	DEG-group2	dbm_vs_(dbdbif and dbdb)
MSTRG.6997	1.10966	0.000174525	0.00748877	DEG-group2	dbm_vs_(dbdbif and dbdb)
MSTRG.4473	1.06991	0.000175854	0.00749085	DEG-group2	dbm_vs_(dbdbif and dbdb)
MSTRG.4223	1.10791	0.000176078	0.00749085	DEG-group2	dbm_vs_(dbdbif and dbdb)
MSTRG.11611	1.09957	0.000178997	0.00758263	DEG-group2	dbm_vs_(dbdbif and dbdb)
MSTRG.3072	1.14876	0.000183552	0.00770995	DEG-group2	dbm_vs_(dbdbif and dbdb)
MSTRG.16917	1.15363	0.000187661	0.00781661	DEG-group2	dbm_vs_(dbdbif and dbdb)
MSTRG.6939	1.08271	0.00019117	0.00792957	DEG-group2	dbm_vs_(dbdbif and dbdb)
MSTRG.15314	1.12375	0.000193791	0.00800393	DEG-group2	dbm_vs_(dbdbif and dbdb)
MSTRG.25449	1.14599	0.000194571	0.00800393	DEG-group2	dbm_vs_(dbdbif and dbdb)
MSTRG.9944	1.04383	0.000208236	0.00842679	DEG-group2	dbm_vs_(dbdbif and dbdb)
MSTRG.15868	1.09219	0.000210466	0.00846933	DEG-group2	dbm_vs_(dbdbif and dbdb)
MSTRG.5270	1.05292	0.000210989	0.00846933	DEG-group2	dbm_vs_(dbdbif and dbdb)
MSTRG.1398	1.14983	0.000223687	0.00888791	DEG-group2	dbm_vs_(dbdbif and dbdb)
MSTRG.4040	1.09513	0.000225693	0.00888791	DEG-group2	dbm_vs_(dbdbif and dbdb)
MSTRG.4981	1.19948	0.000225881	0.00888791	DEG-group2	dbm_vs_(dbdbif and dbdb)
MSTRG.331	1.26021	0.000228139	0.00894142	DEG-group2	dbm_vs_(dbdbif and dbdb)
MSTRG.6664	1.11749	0.000231066	0.00902065	DEG-group2	dbm_vs_(dbdbif and dbdb)
MSTRG.19968	1.10997	0.000233598	0.00906216	DEG-group2	dbm_vs_(dbdbif and dbdb)
MSTRG.12290	1.09464	0.00023395	0.00906216	DEG-group2	dbm_vs_(dbdbif and dbdb)
MSTRG.26286	1.12893	0.000238262	0.0091934	DEG-group2	dbm_vs_(dbdbif and dbdb)
MSTRG.24152	1.10042	0.000242419	0.00931769	DEG-group2	dbm_vs_(dbdbif and dbdb)
MSTRG.15613	1.10567	0.000245046	0.00938243	DEG-group2	dbm_vs_(dbdbif and dbdb)
MSTRG.1238	1.15678	0.00024979	0.00952743	DEG-group2	dbm_vs_(dbdbif and dbdb)
MSTRG.13839	1.09088	0.000253657	0.009638	DEG-group2	dbm_vs_(dbdbif and dbdb)
MSTRG.20127	1.15601	0.00025522	0.0096605	DEG-group2	dbm_vs_(dbdbif and dbdb)
MSTRG.27911	1.22027	0.000260319	0.00973581	DEG-group2	dbm_vs_(dbdbif and dbdb)
MSTRG.13602	1.15761	0.000262232	0.00973581	DEG-group2	dbm_vs_(dbdbif and dbdb)
MSTRG.25114	1.08095	0.000263118	0.00973581	DEG-group2	dbm_vs_(dbdbif and dbdb)
MSTRG.18302	1.23014	0.000263802	0.00973581	DEG-group2	dbm_vs_(dbdbif and dbdb)
MSTRG.9269	1.15375	0.000264055	0.00973581	DEG-group2	dbm_vs_(dbdbif and dbdb)
MSTRG.4146	1.12685	0.000269869	0.00991345	DEG-group2	dbm_vs_(dbdbif and dbdb)
MSTRG.7345	1.09137	0.000273626	0.0100145	DEG-group2	dbm_vs_(dbdbif and dbdb)
MSTRG.6142	1.29149	0.00029034	0.0105873	DEG-group2	dbm_vs_(dbdbif and dbdb)
MSTRG.25392	1.11208	0.000295477	0.0107353	DEG-group2	dbm_vs_(dbdbif and dbdb)
MSTRG.27644	1.2167	0.00030238	0.0109461	DEG-group2	dbm_vs_(dbdbif and dbdb)
MSTRG.2502	1.11609	0.000312211	0.0112522	DEG-group2	dbm_vs_(dbdbif and dbdb)
MSTRG.19996	1.17438	0.000313096	0.0112522	DEG-group2	dbm_vs_(dbdbif and dbdb)
MSTRG.4091	1.10199	0.000317393	0.0113656	DEG-group2	dbm_vs_(dbdbif and dbdb)
MSTRG.22272	1.13449	0.000330996	0.0116958	DEG-group2	dbm_vs_(dbdbif and dbdb)
MSTRG.9240	1.11116	0.000331312	0.0116958	DEG-group2	dbm_vs_(dbdbif and dbdb)
MSTRG.13570	1.1071	0.000333511	0.0117318	DEG-group2	dbm_vs_(dbdbif and dbdb)
MSTRG.22579	1.11236	0.000340179	0.0119124	DEG-group2	dbm_vs_(dbdbif and dbdb)
MSTRG.3063	1.06734	0.000341039	0.0119124	DEG-group2	dbm_vs_(dbdbif and dbdb)
MSTRG.2344	1.14646	0.000350071	0.0120587	DEG-group2	dbm_vs_(dbdbif and dbdb)
MSTRG.27752	1.15517	0.000355845	0.0121542	DEG-group2	dbm_vs_(dbdbif and dbdb)
MSTRG.9506	1.16436	0.000360451	0.0122467	DEG-group2	dbm_vs_(dbdbif and dbdb)
MSTRG.1985	1.1481	0.000371371	0.0124899	DEG-group2	dbm_vs_(dbdbif and dbdb)
MSTRG.14173	1.14417	0.000379204	0.0127104	DEG-group2	dbm_vs_(dbdbif and dbdb)
MSTRG.4900	1.10869	0.000388521	0.0128924	DEG-group2	dbm_vs_(dbdbif and dbdb)
MSTRG.18918	1.17162	0.000408948	0.0134359	DEG-group2	dbm_vs_(dbdbif and dbdb)
MSTRG.11523	1.14109	0.000415543	0.0135788	DEG-group2	dbm_vs_(dbdbif and dbdb)
MSTRG.16342	1.51916	0.000416027	0.0135788	DEG-group2	dbm_vs_(dbdbif and dbdb)
MSTRG.17507	1.15846	0.000421973	0.0136801	DEG-group2	dbm_vs_(dbdbif and dbdb)
MSTRG.27474	1.13727	0.000423251	0.0136801	DEG-group2	dbm_vs_(dbdbif and dbdb)
MSTRG.7113	1.06126	0.000432153	0.013873	DEG-group2	dbm_vs_(dbdbif and dbdb)
MSTRG.16294	1.08898	0.0004334	0.013873	DEG-group2	dbm_vs_(dbdbif and dbdb)
MSTRG.11001	1.10963	0.000447827	0.0141161	DEG-group2	dbm_vs_(dbdbif and dbdb)
MSTRG.16542	1.08353	0.000452394	0.0142069	DEG-group2	dbm_vs_(dbdbif and dbdb)
MSTRG.22600	1.10457	0.000461443	0.0144002	DEG-group2	dbm_vs_(dbdbif and dbdb)
MSTRG.20414	1.08651	0.000465047	0.0144673	DEG-group2	dbm_vs_(dbdbif and dbdb)
MSTRG.25338	1.14873	0.000468589	0.0144821	DEG-group2	dbm_vs_(dbdbif and dbdb)
MSTRG.12393	1.18449	0.000473821	0.0144821	DEG-group2	dbm_vs_(dbdbif and dbdb)
MSTRG.25299	1.09363	0.00047634	0.0144821	DEG-group2	dbm_vs_(dbdbif and dbdb)
MSTRG.24792	1.16818	0.000477043	0.0144821	DEG-group2	dbm_vs_(dbdbif and dbdb)
MSTRG.28029	1.11254	0.000477159	0.0144821	DEG-group2	dbm_vs_(dbdbif and dbdb)
MSTRG.12864	1.15526	0.00048732	0.0147008	DEG-group2	dbm_vs_(dbdbif and dbdb)
MSTRG.15083	1.15719	0.000490876	0.0147634	DEG-group2	dbm_vs_(dbdbif and dbdb)
MSTRG.2376	1.07006	0.000501537	0.0149485	DEG-group2	dbm_vs_(dbdbif and dbdb)
MSTRG.25010	1.1145	0.000516122	0.0153373	DEG-group2	dbm_vs_(dbdbif and dbdb)
MSTRG.24700	1.06146	0.000519894	0.0154034	DEG-group2	dbm_vs_(dbdbif and dbdb)
MSTRG.18046	1.14067	0.000524127	0.0154827	DEG-group2	dbm_vs_(dbdbif and dbdb)
MSTRG.1655	1.16216	0.000530555	0.0156262	DEG-group2	dbm_vs_(dbdbif and dbdb)
MSTRG.3164	1.11468	0.000536214	0.0157042	DEG-group2	dbm_vs_(dbdbif and dbdb)
MSTRG.6248	1.21609	0.000537934	0.0157042	DEG-group2	dbm_vs_(dbdbif and dbdb)
MSTRG.15365	1.06948	0.000541055	0.0157491	DEG-group2	dbm_vs_(dbdbif and dbdb)
MSTRG.4879	1.17498	0.000543527	0.015775	DEG-group2	dbm_vs_(dbdbif and dbdb)
MSTRG.19371	1.18888	0.000557432	0.016125	DEG-group2	dbm_vs_(dbdbif and dbdb)
MSTRG.2665	1.09567	0.00056108	0.016125	DEG-group2	dbm_vs_(dbdbif and dbdb)
MSTRG.22343	1.08395	0.000562543	0.016125	DEG-group2	dbm_vs_(dbdbif and dbdb)
MSTRG.17786	1.14287	0.00056432	0.016125	DEG-group2	dbm_vs_(dbdbif and dbdb)
MSTRG.10273	1.0968	0.00056543	0.016125	DEG-group2	dbm_vs_(dbdbif and dbdb)
MSTRG.2239	1.12086	0.000567495	0.016125	DEG-group2	dbm_vs_(dbdbif and dbdb)
MSTRG.23949	1.10556	0.000570354	0.016125	DEG-group2	dbm_vs_(dbdbif and dbdb)
MSTRG.27939	1.13673	0.000571631	0.016125	DEG-group2	dbm_vs_(dbdbif and dbdb)
MSTRG.16695	1.23032	0.000575575	0.0161561	DEG-group2	dbm_vs_(dbdbif and dbdb)
MSTRG.11374	1.07843	0.000576133	0.0161561	DEG-group2	dbm_vs_(dbdbif and dbdb)
MSTRG.14566	1.23502	0.000580915	0.0162444	DEG-group2	dbm_vs_(dbdbif and dbdb)
MSTRG.10145	1.13627	0.000587202	0.0163742	DEG-group2	dbm_vs_(dbdbif and dbdb)
MSTRG.8610	1.13394	0.000599414	0.0166637	DEG-group2	dbm_vs_(dbdbif and dbdb)
MSTRG.18648	1.07517	0.000606823	0.0167339	DEG-group2	dbm_vs_(dbdbif and dbdb)
MSTRG.17260	1.04308	0.00063283	0.0172599	DEG-group2	dbm_vs_(dbdbif and dbdb)
MSTRG.20460	1.07885	0.000644204	0.0174787	DEG-group2	dbm_vs_(dbdbif and dbdb)
MSTRG.3673	1.08996	0.000644368	0.0174787	DEG-group2	dbm_vs_(dbdbif and dbdb)
MSTRG.17219	1.05869	0.000650468	0.0175574	DEG-group2	dbm_vs_(dbdbif and dbdb)
MSTRG.27665	1.1575	0.000652556	0.0175574	DEG-group2	dbm_vs_(dbdbif and dbdb)
MSTRG.18752	1.1767	0.000661198	0.0176942	DEG-group2	dbm_vs_(dbdbif and dbdb)
MSTRG.15258	1.11892	0.000664465	0.0177339	DEG-group2	dbm_vs_(dbdbif and dbdb)
MSTRG.15451	1.09447	0.000668617	0.017797	DEG-group2	dbm_vs_(dbdbif and dbdb)
MSTRG.19599	1.06972	0.000696936	0.0183061	DEG-group2	dbm_vs_(dbdbif and dbdb)
MSTRG.2103	1.10874	0.000715114	0.0185317	DEG-group2	dbm_vs_(dbdbif and dbdb)
MSTRG.24084	1.15257	0.000716899	0.0185317	DEG-group2	dbm_vs_(dbdbif and dbdb)
MSTRG.27899	1.15273	0.000719268	0.0185317	DEG-group2	dbm_vs_(dbdbif and dbdb)
MSTRG.8576	1.2239	0.0007214	0.0185317	DEG-group2	dbm_vs_(dbdbif and dbdb)
MSTRG.14351	1.12626	0.000721756	0.0185317	DEG-group2	dbm_vs_(dbdbif and dbdb)
MSTRG.20172	1.1023	0.000722281	0.0185317	DEG-group2	dbm_vs_(dbdbif and dbdb)
MSTRG.6980	1.1086	0.00072734	0.0185629	DEG-group2	dbm_vs_(dbdbif and dbdb)
MSTRG.9219	1.11312	0.000728998	0.0185629	DEG-group2	dbm_vs_(dbdbif and dbdb)
MSTRG.8180	1.10821	0.000729088	0.0185629	DEG-group2	dbm_vs_(dbdbif and dbdb)
MSTRG.25572	1.14151	0.000746577	0.0188634	DEG-group2	dbm_vs_(dbdbif and dbdb)
MSTRG.11538	1.11432	0.00075264	0.0189684	DEG-group2	dbm_vs_(dbdbif and dbdb)
MSTRG.4579	1.11199	0.000756462	0.0190166	DEG-group2	dbm_vs_(dbdbif and dbdb)
MSTRG.16781	1.09018	0.000761225	0.0190881	DEG-group2	dbm_vs_(dbdbif and dbdb)
MSTRG.11516	1.11527	0.000765926	0.0191578	DEG-group2	dbm_vs_(dbdbif and dbdb)
MSTRG.10084	1.08589	0.000803269	0.0199415	DEG-group2	dbm_vs_(dbdbif and dbdb)
MSTRG.12628	1.25413	0.000807295	0.0199916	DEG-group2	dbm_vs_(dbdbif and dbdb)
MSTRG.8520	1.08206	0.000815902	0.0201047	DEG-group2	dbm_vs_(dbdbif and dbdb)
MSTRG.3134	1.25172	0.000829838	0.0203474	DEG-group2	dbm_vs_(dbdbif and dbdb)
MSTRG.7130	1.13655	0.000836038	0.0203989	DEG-group2	dbm_vs_(dbdbif and dbdb)
MSTRG.21706	1.09215	0.000855451	0.0208216	DEG-group2	dbm_vs_(dbdbif and dbdb)
MSTRG.4838	1.05677	0.000863305	0.0208727	DEG-group2	dbm_vs_(dbdbif and dbdb)
MSTRG.12920	1.0702	0.000865127	0.0208727	DEG-group2	dbm_vs_(dbdbif and dbdb)
MSTRG.21441	1.14872	0.000865176	0.0208727	DEG-group2	dbm_vs_(dbdbif and dbdb)
MSTRG.22795	1.17174	0.000868409	0.0208817	DEG-group2	dbm_vs_(dbdbif and dbdb)
MSTRG.15051	1.1301	0.000886748	0.0211378	DEG-group2	dbm_vs_(dbdbif and dbdb)
MSTRG.3215	1.10936	0.000887553	0.0211378	DEG-group2	dbm_vs_(dbdbif and dbdb)
MSTRG.22475	1.16235	0.000896197	0.021242	DEG-group2	dbm_vs_(dbdbif and dbdb)
MSTRG.25151	1.19191	0.000949368	0.0223427	DEG-group2	dbm_vs_(dbdbif and dbdb)
MSTRG.6507	1.09804	0.000952393	0.022361	DEG-group2	dbm_vs_(dbdbif and dbdb)
MSTRG.485	1.13673	0.000969293	0.0226096	DEG-group2	dbm_vs_(dbdbif and dbdb)
MSTRG.2655	1.13845	0.000969596	0.0226096	DEG-group2	dbm_vs_(dbdbif and dbdb)
MSTRG.1801	1.08602	0.000969795	0.0226096	DEG-group2	dbm_vs_(dbdbif and dbdb)
MSTRG.11514	1.74494	0.00098097	0.0228167	DEG-group2	dbm_vs_(dbdbif and dbdb)
MSTRG.25845	1.15193	0.000995762	0.0230691	DEG-group2	dbm_vs_(dbdbif and dbdb)
MSTRG.9927	1.14783	0.00100312	0.0231694	DEG-group2	dbm_vs_(dbdbif and dbdb)
MSTRG.8495	1.13989	0.00100617	0.0231862	DEG-group2	dbm_vs_(dbdbif and dbdb)
MSTRG.27398	1.16388	0.00101467	0.0233281	DEG-group2	dbm_vs_(dbdbif and dbdb)
MSTRG.27556	1.12552	0.00102009	0.0233933	DEG-group2	dbm_vs_(dbdbif and dbdb)
MSTRG.17451	1.47214	0.00102221	0.0233933	DEG-group2	dbm_vs_(dbdbif and dbdb)
MSTRG.4457	1.11655	0.00107253	0.0242661	DEG-group2	dbm_vs_(dbdbif and dbdb)
MSTRG.2481	1.10651	0.00107526	0.0242726	DEG-group2	dbm_vs_(dbdbif and dbdb)
MSTRG.7811	1.07877	0.00107905	0.0243031	DEG-group2	dbm_vs_(dbdbif and dbdb)
MSTRG.15760	1.19747	0.00108459	0.0243727	DEG-group2	dbm_vs_(dbdbif and dbdb)
MSTRG.36	1.08278	0.00110711	0.0247669	DEG-group2	dbm_vs_(dbdbif and dbdb)
MSTRG.16907	1.11277	0.00112043	0.0249017	DEG-group2	dbm_vs_(dbdbif and dbdb)
MSTRG.12603	1.05801	0.00112064	0.0249017	DEG-group2	dbm_vs_(dbdbif and dbdb)
MSTRG.13064	1.48905	0.00112959	0.0249889	DEG-group2	dbm_vs_(dbdbif and dbdb)
MSTRG.22958	1.26654	0.00113511	0.0250001	DEG-group2	dbm_vs_(dbdbif and dbdb)
MSTRG.19472	1.1252	0.00114058	0.025065	DEG-group2	dbm_vs_(dbdbif and dbdb)
MSTRG.6043	1.08817	0.00118334	0.0259475	DEG-group2	dbm_vs_(dbdbif and dbdb)
MSTRG.17691	0.861377	0.00120125	0.0260769	DEG-group2	dbm_vs_(dbdbif and dbdb)
MSTRG.5614	1.10695	0.00120205	0.0260769	DEG-group2	dbm_vs_(dbdbif and dbdb)
MSTRG.8295	1.11968	0.00120394	0.0260769	DEG-group2	dbm_vs_(dbdbif and dbdb)
MSTRG.20352	1.11287	0.00120536	0.0260769	DEG-group2	dbm_vs_(dbdbif and dbdb)
MSTRG.19445	1.09486	0.00120758	0.0260769	DEG-group2	dbm_vs_(dbdbif and dbdb)
MSTRG.7452	1.67627	0.00121951	0.0262775	DEG-group2	dbm_vs_(dbdbif and dbdb)
MSTRG.5931	1.0883	0.0012263	0.0263669	DEG-group2	dbm_vs_(dbdbif and dbdb)
MSTRG.864	1.21076	0.00123274	0.0263965	DEG-group2	dbm_vs_(dbdbif and dbdb)
MSTRG.4513	1.15734	0.00124812	0.0264629	DEG-group2	dbm_vs_(dbdbif and dbdb)
MSTRG.6885	1.06569	0.00124881	0.0264629	DEG-group2	dbm_vs_(dbdbif and dbdb)
MSTRG.24960	1.0841	0.00124938	0.0264629	DEG-group2	dbm_vs_(dbdbif and dbdb)
MSTRG.12422	1.32796	0.00127038	0.0267536	DEG-group2	dbm_vs_(dbdbif and dbdb)
MSTRG.6276	1.10765	0.0012829	0.0268304	DEG-group2	dbm_vs_(dbdbif and dbdb)
MSTRG.1230	1.08166	0.00128954	0.0268676	DEG-group2	dbm_vs_(dbdbif and dbdb)
MSTRG.5162	1.12934	0.00129008	0.0268676	DEG-group2	dbm_vs_(dbdbif and dbdb)
MSTRG.2572	1.06692	0.00131204	0.0270982	DEG-group2	dbm_vs_(dbdbif and dbdb)
MSTRG.26089	1.11883	0.00132279	0.0272637	DEG-group2	dbm_vs_(dbdbif and dbdb)
MSTRG.21887	1.07459	0.00134617	0.027571	DEG-group2	dbm_vs_(dbdbif and dbdb)
MSTRG.19226	1.06287	0.00135072	0.027571	DEG-group2	dbm_vs_(dbdbif and dbdb)
MSTRG.12418	1.10922	0.00135319	0.027571	DEG-group2	dbm_vs_(dbdbif and dbdb)
MSTRG.11622	1.07769	0.00135432	0.027571	DEG-group2	dbm_vs_(dbdbif and dbdb)
MSTRG.24617	1.06471	0.00137019	0.0278211	DEG-group2	dbm_vs_(dbdbif and dbdb)
MSTRG.3720	1.13539	0.00137219	0.0278211	DEG-group2	dbm_vs_(dbdbif and dbdb)
MSTRG.23991	1.1019	0.00138743	0.0278703	DEG-group2	dbm_vs_(dbdbif and dbdb)
MSTRG.15987	1.14149	0.00139009	0.0278703	DEG-group2	dbm_vs_(dbdbif and dbdb)
MSTRG.7616	1.0656	0.00139236	0.0278703	DEG-group2	dbm_vs_(dbdbif and dbdb)
MSTRG.19833	1.10999	0.00139421	0.0278703	DEG-group2	dbm_vs_(dbdbif and dbdb)
MSTRG.10142	1.3332	0.00140759	0.0280498	DEG-group2	dbm_vs_(dbdbif and dbdb)
MSTRG.22722	1.13933	0.00140883	0.0280498	DEG-group2	dbm_vs_(dbdbif and dbdb)
MSTRG.13662	1.0761	0.00143207	0.0284397	DEG-group2	dbm_vs_(dbdbif and dbdb)
MSTRG.25422	1.09563	0.00143412	0.0284397	DEG-group2	dbm_vs_(dbdbif and dbdb)
MSTRG.13354	1.24073	0.00143971	0.0284936	DEG-group2	dbm_vs_(dbdbif and dbdb)
MSTRG.295	1.13403	0.00144556	0.0285444	DEG-group2	dbm_vs_(dbdbif and dbdb)
MSTRG.191	1.10426	0.00144801	0.0285444	DEG-group2	dbm_vs_(dbdbif and dbdb)
MSTRG.4549	1.05506	0.00145318	0.0285898	DEG-group2	dbm_vs_(dbdbif and dbdb)
MSTRG.26228	1.13556	0.00146106	0.028688	DEG-group2	dbm_vs_(dbdbif and dbdb)
MSTRG.10627	1.23477	0.00146438	0.0286966	DEG-group2	dbm_vs_(dbdbif and dbdb)
MSTRG.14060	1.1167	0.00147319	0.0288126	DEG-group2	dbm_vs_(dbdbif and dbdb)
MSTRG.24810	1.10985	0.00148991	0.0290425	DEG-group2	dbm_vs_(dbdbif and dbdb)
MSTRG.20349	1.16995	0.00149078	0.0290425	DEG-group2	dbm_vs_(dbdbif and dbdb)
MSTRG.25387	1.14129	0.00152121	0.0294051	DEG-group2	dbm_vs_(dbdbif and dbdb)
MSTRG.13026	1.9771	0.00152522	0.0294253	DEG-group2	dbm_vs_(dbdbif and dbdb)
MSTRG.7762	1.07759	0.00152816	0.0294253	DEG-group2	dbm_vs_(dbdbif and dbdb)
MSTRG.24103	1.09132	0.00154822	0.0296966	DEG-group2	dbm_vs_(dbdbif and dbdb)
MSTRG.15443	1.14118	0.00156843	0.0300006	DEG-group2	dbm_vs_(dbdbif and dbdb)
MSTRG.26961	1.08869	0.0015701	0.0300006	DEG-group2	dbm_vs_(dbdbif and dbdb)
MSTRG.24913	1.08075	0.00158112	0.0301177	DEG-group2	dbm_vs_(dbdbif and dbdb)
MSTRG.17360	1.1205	0.00158228	0.0301177	DEG-group2	dbm_vs_(dbdbif and dbdb)
MSTRG.25023	1.16137	0.00159786	0.0302409	DEG-group2	dbm_vs_(dbdbif and dbdb)
MSTRG.27906	1.14912	0.00160396	0.0302986	DEG-group2	dbm_vs_(dbdbif and dbdb)
MSTRG.2266	1.11002	0.00162735	0.0305666	DEG-group2	dbm_vs_(dbdbif and dbdb)
MSTRG.17665	1.09475	0.00163319	0.0306185	DEG-group2	dbm_vs_(dbdbif and dbdb)
MSTRG.21870	1.1538	0.00167197	0.031257	DEG-group2	dbm_vs_(dbdbif and dbdb)
MSTRG.15790	1.11317	0.00168419	0.0313972	DEG-group2	dbm_vs_(dbdbif and dbdb)
MSTRG.12664	1.07339	0.00169615	0.0314419	DEG-group2	dbm_vs_(dbdbif and dbdb)
MSTRG.27968	1.10226	0.00169958	0.0314419	DEG-group2	dbm_vs_(dbdbif and dbdb)
MSTRG.24569	1.05755	0.0017007	0.0314419	DEG-group2	dbm_vs_(dbdbif and dbdb)
MSTRG.9665	1.09542	0.00170554	0.0314419	DEG-group2	dbm_vs_(dbdbif and dbdb)
MSTRG.16430	1.05536	0.00176425	0.0323462	DEG-group2	dbm_vs_(dbdbif and dbdb)
MSTRG.529	1.05836	0.00176499	0.0323462	DEG-group2	dbm_vs_(dbdbif and dbdb)
MSTRG.25301	1.17417	0.00176759	0.0323462	DEG-group2	dbm_vs_(dbdbif and dbdb)
MSTRG.9768	1.12309	0.00177457	0.0324143	DEG-group2	dbm_vs_(dbdbif and dbdb)
MSTRG.25943	1.21114	0.00180105	0.0328225	DEG-group2	dbm_vs_(dbdbif and dbdb)
MSTRG.3257	1.09076	0.00184669	0.0335093	DEG-group2	dbm_vs_(dbdbif and dbdb)
MSTRG.24864	1.09164	0.00185134	0.0335093	DEG-group2	dbm_vs_(dbdbif and dbdb)
MSTRG.17575	1.08466	0.00187359	0.0336473	DEG-group2	dbm_vs_(dbdbif and dbdb)
MSTRG.454	1.2054	0.00187565	0.0336473	DEG-group2	dbm_vs_(dbdbif and dbdb)
MSTRG.9990	1.09612	0.00187587	0.0336473	DEG-group2	dbm_vs_(dbdbif and dbdb)
MSTRG.10054	1.13739	0.00189094	0.0337317	DEG-group2	dbm_vs_(dbdbif and dbdb)
MSTRG.6403	1.12343	0.00189412	0.0337317	DEG-group2	dbm_vs_(dbdbif and dbdb)
MSTRG.18377	1.19834	0.00191598	0.0339992	DEG-group2	dbm_vs_(dbdbif and dbdb)
MSTRG.18910	1.11342	0.00193527	0.0342804	DEG-group2	dbm_vs_(dbdbif and dbdb)
MSTRG.19966	1.60969	0.00194192	0.0343134	DEG-group2	dbm_vs_(dbdbif and dbdb)
MSTRG.28074	1.0649	0.00194764	0.0343134	DEG-group2	dbm_vs_(dbdbif and dbdb)
MSTRG.16211	1.08886	0.00195063	0.0343134	DEG-group2	dbm_vs_(dbdbif and dbdb)
MSTRG.893	1.09178	0.00195435	0.0343134	DEG-group2	dbm_vs_(dbdbif and dbdb)
MSTRG.25906	1.11461	0.00195436	0.0343134	DEG-group2	dbm_vs_(dbdbif and dbdb)
MSTRG.22469	1.06968	0.00197535	0.0346209	DEG-group2	dbm_vs_(dbdbif and dbdb)
gene27305	1.04308	0.0019864	0.034723	DEG-group2	dbm_vs_(dbdbif and dbdb)
MSTRG.14897	1.10886	0.00199461	0.034723	DEG-group2	dbm_vs_(dbdbif and dbdb)
MSTRG.10444	1.17831	0.00199801	0.034723	DEG-group2	dbm_vs_(dbdbif and dbdb)
MSTRG.7267	1.06294	0.00200395	0.034723	DEG-group2	dbm_vs_(dbdbif and dbdb)
MSTRG.21049	1.09202	0.00201062	0.034723	DEG-group2	dbm_vs_(dbdbif and dbdb)
MSTRG.16209	1.12264	0.00201205	0.034723	DEG-group2	dbm_vs_(dbdbif and dbdb)
MSTRG.23123	1.10725	0.00201258	0.034723	DEG-group2	dbm_vs_(dbdbif and dbdb)
MSTRG.21089	1.11157	0.00206513	0.0355681	DEG-group2	dbm_vs_(dbdbif and dbdb)
MSTRG.28085	1.11048	0.00209883	0.036086	DEG-group2	dbm_vs_(dbdbif and dbdb)
MSTRG.16933	1.12416	0.00210811	0.0361832	DEG-group2	dbm_vs_(dbdbif and dbdb)
MSTRG.2242	1.09988	0.0021296	0.036489	DEG-group2	dbm_vs_(dbdbif and dbdb)
MSTRG.13826	1.09289	0.00214552	0.0365418	DEG-group2	dbm_vs_(dbdbif and dbdb)
MSTRG.11410	1.11393	0.00215875	0.0366729	DEG-group2	dbm_vs_(dbdbif and dbdb)
MSTRG.21266	1.06817	0.0021742	0.0368315	DEG-group2	dbm_vs_(dbdbif and dbdb)
MSTRG.24442	1.30973	0.00217548	0.0368315	DEG-group2	dbm_vs_(dbdbif and dbdb)
MSTRG.17807	1.07233	0.00222541	0.0375492	DEG-group2	dbm_vs_(dbdbif and dbdb)
MSTRG.25928	1.20911	0.00223334	0.0376192	DEG-group2	dbm_vs_(dbdbif and dbdb)
MSTRG.12457	1.15005	0.00224094	0.0376834	DEG-group2	dbm_vs_(dbdbif and dbdb)
MSTRG.2939	1.15343	0.00227455	0.0381841	DEG-group2	dbm_vs_(dbdbif and dbdb)
MSTRG.27569	1.52134	0.0022802	0.0382145	DEG-group2	dbm_vs_(dbdbif and dbdb)
MSTRG.2992	1.18216	0.00230991	0.0386473	DEG-group2	dbm_vs_(dbdbif and dbdb)
MSTRG.24162	1.08541	0.00231965	0.0387452	DEG-group2	dbm_vs_(dbdbif and dbdb)
MSTRG.23075	1.11249	0.00236627	0.0394576	DEG-group2	dbm_vs_(dbdbif and dbdb)
MSTRG.14252	1.10004	0.00238042	0.0395611	DEG-group2	dbm_vs_(dbdbif and dbdb)
MSTRG.15996	1.08387	0.00240157	0.039846	DEG-group2	dbm_vs_(dbdbif and dbdb)
MSTRG.9326	1.0779	0.00240709	0.0398711	DEG-group2	dbm_vs_(dbdbif and dbdb)
MSTRG.22661	0.491107	0.00241492	0.0399133	DEG-group2	dbm_vs_(dbdbif and dbdb)
MSTRG.8979	1.30169	0.00243259	0.0399241	DEG-group2	dbm_vs_(dbdbif and dbdb)
MSTRG.12648	1.12145	0.00243435	0.0399241	DEG-group2	dbm_vs_(dbdbif and dbdb)
MSTRG.12211	1.1177	0.00244187	0.0399816	DEG-group2	dbm_vs_(dbdbif and dbdb)
MSTRG.17890	1.08253	0.00245413	0.0401163	DEG-group2	dbm_vs_(dbdbif and dbdb)
MSTRG.22019	1.08022	0.00245864	0.0401242	DEG-group2	dbm_vs_(dbdbif and dbdb)
MSTRG.19704	1.06639	0.00249638	0.0406198	DEG-group2	dbm_vs_(dbdbif and dbdb)
MSTRG.13770	1.12937	0.00250326	0.0406198	DEG-group2	dbm_vs_(dbdbif and dbdb)
MSTRG.11513	1.15151	0.00250533	0.0406198	DEG-group2	dbm_vs_(dbdbif and dbdb)
MSTRG.25453	1.16143	0.00253276	0.0409628	DEG-group2	dbm_vs_(dbdbif and dbdb)
MSTRG.25601	1.07411	0.00253471	0.0409628	DEG-group2	dbm_vs_(dbdbif and dbdb)
MSTRG.7849	1.1024	0.00254406	0.0410472	DEG-group2	dbm_vs_(dbdbif and dbdb)
MSTRG.13781	1.07953	0.00260713	0.041789	DEG-group2	dbm_vs_(dbdbif and dbdb)
MSTRG.10415	1.04354	0.00260836	0.041789	DEG-group2	dbm_vs_(dbdbif and dbdb)
MSTRG.24489	1.13107	0.00261903	0.0418498	DEG-group2	dbm_vs_(dbdbif and dbdb)
MSTRG.24023	1.13789	0.00263877	0.0420796	DEG-group2	dbm_vs_(dbdbif and dbdb)
MSTRG.7834	1.07919	0.00264186	0.0420796	DEG-group2	dbm_vs_(dbdbif and dbdb)
MSTRG.17995	1.19651	0.00267135	0.0424813	DEG-group2	dbm_vs_(dbdbif and dbdb)
MSTRG.18434	1.27085	0.00268583	0.0425755	DEG-group2	dbm_vs_(dbdbif and dbdb)
MSTRG.27700	1.09498	0.00270468	0.0428062	DEG-group2	dbm_vs_(dbdbif and dbdb)
MSTRG.17417	1.1505	0.00271525	0.0429053	DEG-group2	dbm_vs_(dbdbif and dbdb)
MSTRG.25747	1.17011	0.00272696	0.043022	DEG-group2	dbm_vs_(dbdbif and dbdb)
MSTRG.14791	1.12257	0.00274821	0.0431726	DEG-group2	dbm_vs_(dbdbif and dbdb)
MSTRG.20735	1.12292	0.0027607	0.0431935	DEG-group2	dbm_vs_(dbdbif and dbdb)
MSTRG.20001	1.08601	0.0027774	0.0431935	DEG-group2	dbm_vs_(dbdbif and dbdb)
MSTRG.4539	1.73278	0.00277859	0.0431935	DEG-group2	dbm_vs_(dbdbif and dbdb)
MSTRG.4165	1.0689	0.0027803	0.0431935	DEG-group2	dbm_vs_(dbdbif and dbdb)
MSTRG.20374	1.10786	0.00278122	0.0431935	DEG-group2	dbm_vs_(dbdbif and dbdb)
MSTRG.20729	1.18561	0.00279787	0.0433309	DEG-group2	dbm_vs_(dbdbif and dbdb)
MSTRG.4857	1.10996	0.0028118	0.043465	DEG-group2	dbm_vs_(dbdbif and dbdb)
MSTRG.3788	1.05283	0.00282314	0.0435708	DEG-group2	dbm_vs_(dbdbif and dbdb)
MSTRG.1869	1.28575	0.00283135	0.0435708	DEG-group2	dbm_vs_(dbdbif and dbdb)
MSTRG.15712	1.15009	0.00286469	0.0439074	DEG-group2	dbm_vs_(dbdbif and dbdb)
MSTRG.15447	1.05159	0.00286688	0.0439074	DEG-group2	dbm_vs_(dbdbif and dbdb)
MSTRG.14377	1.09026	0.00288684	0.0439872	DEG-group2	dbm_vs_(dbdbif and dbdb)
MSTRG.19590	1.12245	0.00291669	0.0443292	DEG-group2	dbm_vs_(dbdbif and dbdb)
MSTRG.20483	1.27875	0.00293217	0.0444966	DEG-group2	dbm_vs_(dbdbif and dbdb)
MSTRG.25384	1.1505	0.00294612	0.0446402	DEG-group2	dbm_vs_(dbdbif and dbdb)
MSTRG.22348	1.29927	0.00295165	0.0446553	DEG-group2	dbm_vs_(dbdbif and dbdb)
MSTRG.4400	1.13918	0.00296817	0.0447699	DEG-group2	dbm_vs_(dbdbif and dbdb)
MSTRG.1564	1.12536	0.00299015	0.0449651	DEG-group2	dbm_vs_(dbdbif and dbdb)
MSTRG.2398	1.04672	0.0030261	0.0453687	DEG-group2	dbm_vs_(dbdbif and dbdb)
MSTRG.14057	1.09362	0.00304706	0.0455497	DEG-group2	dbm_vs_(dbdbif and dbdb)
MSTRG.2063	1.10772	0.0030519	0.0455497	DEG-group2	dbm_vs_(dbdbif and dbdb)
MSTRG.7478	1.08107	0.00307291	0.0456164	DEG-group2	dbm_vs_(dbdbif and dbdb)
MSTRG.6991	1.05757	0.00307365	0.0456164	DEG-group2	dbm_vs_(dbdbif and dbdb)
MSTRG.17005	1.30237	0.00308386	0.0456843	DEG-group2	dbm_vs_(dbdbif and dbdb)
MSTRG.10300	1.09612	0.00310104	0.0456971	DEG-group2	dbm_vs_(dbdbif and dbdb)
MSTRG.5657	1.11608	0.00310309	0.0456971	DEG-group2	dbm_vs_(dbdbif and dbdb)
MSTRG.10332	1.08399	0.00318886	0.0467527	DEG-group2	dbm_vs_(dbdbif and dbdb)
MSTRG.7146	1.07302	0.00319937	0.0468378	DEG-group2	dbm_vs_(dbdbif and dbdb)
MSTRG.16854	1.13188	0.00328971	0.0480191	DEG-group2	dbm_vs_(dbdbif and dbdb)
MSTRG.26250	1.10573	0.00331579	0.048329	DEG-group2	dbm_vs_(dbdbif and dbdb)
MSTRG.6156	1.12902	0.00335204	0.0487147	DEG-group2	dbm_vs_(dbdbif and dbdb)
MSTRG.8087	1.04388	0.00338869	0.0491264	DEG-group2	dbm_vs_(dbdbif and dbdb)
MSTRG.1833	1.14036	0.00339024	0.0491264	DEG-group2	dbm_vs_(dbdbif and dbdb)
MSTRG.3316	1.08671	0.00346516	0.0499213	DEG-group2	dbm_vs_(dbdbif and dbdb)
MSTRG.22750	1.28213	1.11089e-08	9.37803e-05	DEG-group3	dbdb_vs_(dbdbif and dbm)
MSTRG.22028	1.40828	2.51664e-08	9.37803e-05	DEG-group3	dbdb_vs_(dbdbif and dbm)
MSTRG.8593	1.18906	3.18848e-08	9.37803e-05	DEG-group3	dbdb_vs_(dbdbif and dbm)
MSTRG.2960	1.20306	3.76817e-08	9.37803e-05	DEG-group3	dbdb_vs_(dbdbif and dbm)
MSTRG.15760	1.28561	1.42476e-07	0.000283669	DEG-group3	dbdb_vs_(dbdbif and dbm)
MSTRG.15763	1.33872	2.00204e-07	0.000294715	DEG-group3	dbdb_vs_(dbdbif and dbm)
MSTRG.8979	1.47345	2.21566e-07	0.000294715	DEG-group3	dbdb_vs_(dbdbif and dbm)
MSTRG.19609	1.18522	2.98354e-07	0.000294715	DEG-group3	dbdb_vs_(dbdbif and dbm)
MSTRG.24547	1.13357	3.13519e-07	0.000294715	DEG-group3	dbdb_vs_(dbdbif and dbm)
MSTRG.20127	1.19906	3.25652e-07	0.000294715	DEG-group3	dbdb_vs_(dbdbif and dbm)
MSTRG.18302	1.29142	6.4895e-07	0.000538358	DEG-group3	dbdb_vs_(dbdbif and dbm)
MSTRG.14244	1.2331	7.2341e-07	0.000553965	DEG-group3	dbdb_vs_(dbdbif and dbm)
MSTRG.2321	1.20478	9.44273e-07	0.000626682	DEG-group3	dbdb_vs_(dbdbif and dbm)
MSTRG.24366	1.1835	1.09776e-06	0.000674135	DEG-group3	dbdb_vs_(dbdbif and dbm)
MSTRG.5161	1.16199	1.15992e-06	0.000674135	DEG-group3	dbdb_vs_(dbdbif and dbm)
MSTRG.27694	1.20603	1.28665e-06	0.000674135	DEG-group3	dbdb_vs_(dbdbif and dbm)
MSTRG.17264	1.22567	1.41293e-06	0.000703285	DEG-group3	dbdb_vs_(dbdbif and dbm)
MSTRG.3252	1.20219	1.50351e-06	0.000712734	DEG-group3	dbdb_vs_(dbdbif and dbm)
MSTRG.27360	1.22946	1.58971e-06	0.000719344	DEG-group3	dbdb_vs_(dbdbif and dbm)
MSTRG.4328	1.15889	2.494e-06	0.000995217	DEG-group3	dbdb_vs_(dbdbif and dbm)
MSTRG.25827	1.11627	2.49929e-06	0.000995217	DEG-group3	dbdb_vs_(dbdbif and dbm)
MSTRG.7609	1.20982	3.04499e-06	0.00113518	DEG-group3	dbdb_vs_(dbdbif and dbm)
MSTRG.21516	1.16093	3.40438e-06	0.0011486	DEG-group3	dbdb_vs_(dbdbif and dbm)
MSTRG.6142	1.35506	3.41429e-06	0.0011486	DEG-group3	dbdb_vs_(dbdbif and dbm)
MSTRG.4814	1.21651	3.59573e-06	0.0011486	DEG-group3	dbdb_vs_(dbdbif and dbm)
MSTRG.18105	1.28608	3.65754e-06	0.0011486	DEG-group3	dbdb_vs_(dbdbif and dbm)
MSTRG.15807	1.20183	3.69214e-06	0.0011486	DEG-group3	dbdb_vs_(dbdbif and dbm)
MSTRG.23418	1.21183	4.09488e-06	0.00121221	DEG-group3	dbdb_vs_(dbdbif and dbm)
MSTRG.7762	1.10307	4.45144e-06	0.00121221	DEG-group3	dbdb_vs_(dbdbif and dbm)
MSTRG.5542	1.16135	4.49848e-06	0.00121221	DEG-group3	dbdb_vs_(dbdbif and dbm)
MSTRG.14791	1.17245	4.50544e-06	0.00121221	DEG-group3	dbdb_vs_(dbdbif and dbm)
MSTRG.5627	1.18159	4.73383e-06	0.00124014	DEG-group3	dbdb_vs_(dbdbif and dbm)
MSTRG.22459	1.32254	5.14169e-06	0.00131245	DEG-group3	dbdb_vs_(dbdbif and dbm)
MSTRG.12684	1.17428	7.37621e-06	0.001803	DEG-group3	dbdb_vs_(dbdbif and dbm)
MSTRG.17051	1.23651	7.42571e-06	0.001803	DEG-group3	dbdb_vs_(dbdbif and dbm)
MSTRG.24975	1.30963	8.49599e-06	0.00196692	DEG-group3	dbdb_vs_(dbdbif and dbm)
MSTRG.17020	1.10609	9.29182e-06	0.00205556	DEG-group3	dbdb_vs_(dbdbif and dbm)
MSTRG.13920	1.13036	1.154e-05	0.00240403	DEG-group3	dbdb_vs_(dbdbif and dbm)
MSTRG.16210	1.23277	1.16237e-05	0.00240403	DEG-group3	dbdb_vs_(dbdbif and dbm)
MSTRG.25628	1.18511	1.1833e-05	0.00240403	DEG-group3	dbdb_vs_(dbdbif and dbm)
MSTRG.27906	1.19337	1.32064e-05	0.00262939	DEG-group3	dbdb_vs_(dbdbif and dbm)
MSTRG.9372	1.1881	1.49693e-05	0.00285588	DEG-group3	dbdb_vs_(dbdbif and dbm)
MSTRG.25049	1.14988	1.52046e-05	0.00285588	DEG-group3	dbdb_vs_(dbdbif and dbm)
MSTRG.9929	1.18818	1.59508e-05	0.0028871	DEG-group3	dbdb_vs_(dbdbif and dbm)
MSTRG.16224	1.20347	1.6809e-05	0.00298809	DEG-group3	dbdb_vs_(dbdbif and dbm)
MSTRG.20743	1.24126	1.77898e-05	0.00306876	DEG-group3	dbdb_vs_(dbdbif and dbm)
MSTRG.4306	1.15795	1.78793e-05	0.00306876	DEG-group3	dbdb_vs_(dbdbif and dbm)
MSTRG.14209	1.10117	1.98439e-05	0.00334823	DEG-group3	dbdb_vs_(dbdbif and dbm)
MSTRG.544	1.18051	2.11734e-05	0.00351203	DEG-group3	dbdb_vs_(dbdbif and dbm)
MSTRG.8348	1.11724	2.17522e-05	0.00351203	DEG-group3	dbdb_vs_(dbdbif and dbm)
MSTRG.12806	1.26658	2.1873e-05	0.00351203	DEG-group3	dbdb_vs_(dbdbif and dbm)
MSTRG.22966	1.13235	2.52391e-05	0.00392587	DEG-group3	dbdb_vs_(dbdbif and dbm)
MSTRG.12719	1.11199	2.57722e-05	0.00394712	DEG-group3	dbdb_vs_(dbdbif and dbm)
MSTRG.18619	1.13376	2.72005e-05	0.00397139	DEG-group3	dbdb_vs_(dbdbif and dbm)
MSTRG.22941	1.14785	2.79463e-05	0.00397139	DEG-group3	dbdb_vs_(dbdbif and dbm)
MSTRG.19951	1.11511	2.81993e-05	0.00397139	DEG-group3	dbdb_vs_(dbdbif and dbm)
MSTRG.13484	1.14654	2.82779e-05	0.00397139	DEG-group3	dbdb_vs_(dbdbif and dbm)
MSTRG.10740	1.17324	2.83243e-05	0.00397139	DEG-group3	dbdb_vs_(dbdbif and dbm)
MSTRG.15258	1.13917	3.00556e-05	0.00415561	DEG-group3	dbdb_vs_(dbdbif and dbm)
MSTRG.3527	1.12555	3.0834e-05	0.00420483	DEG-group3	dbdb_vs_(dbdbif and dbm)
MSTRG.7617	1.09072	3.34073e-05	0.00439951	DEG-group3	dbdb_vs_(dbdbif and dbm)
MSTRG.25625	1.15368	3.40294e-05	0.00439951	DEG-group3	dbdb_vs_(dbdbif and dbm)
MSTRG.26910	1.24078	3.53431e-05	0.00444002	DEG-group3	dbdb_vs_(dbdbif and dbm)
MSTRG.15081	1.21489	3.61516e-05	0.00444308	DEG-group3	dbdb_vs_(dbdbif and dbm)
MSTRG.25845	1.1819	3.71326e-05	0.00450798	DEG-group3	dbdb_vs_(dbdbif and dbm)
MSTRG.1718	1.26801	4.004e-05	0.00480239	DEG-group3	dbdb_vs_(dbdbif and dbm)
MSTRG.24995	1.26168	4.17864e-05	0.00489393	DEG-group3	dbdb_vs_(dbdbif and dbm)
MSTRG.19599	1.08039	4.24593e-05	0.00491492	DEG-group3	dbdb_vs_(dbdbif and dbm)
MSTRG.26453	1.16392	4.50118e-05	0.00505595	DEG-group3	dbdb_vs_(dbdbif and dbm)
MSTRG.11213	1.14838	4.59644e-05	0.00505595	DEG-group3	dbdb_vs_(dbdbif and dbm)
MSTRG.21089	1.13973	4.6611e-05	0.00505595	DEG-group3	dbdb_vs_(dbdbif and dbm)
MSTRG.15263	1.19838	4.74645e-05	0.00505595	DEG-group3	dbdb_vs_(dbdbif and dbm)
MSTRG.12049	1.14342	4.76603e-05	0.00505595	DEG-group3	dbdb_vs_(dbdbif and dbm)
MSTRG.16165	1.12901	4.77746e-05	0.00505595	DEG-group3	dbdb_vs_(dbdbif and dbm)
MSTRG.3126	1.18103	4.80373e-05	0.00505595	DEG-group3	dbdb_vs_(dbdbif and dbm)
MSTRG.12178	1.21342	4.96841e-05	0.00509902	DEG-group3	dbdb_vs_(dbdbif and dbm)
MSTRG.346	1.18087	5.33015e-05	0.00541445	DEG-group3	dbdb_vs_(dbdbif and dbm)
MSTRG.7267	1.0775	5.72427e-05	0.00564209	DEG-group3	dbdb_vs_(dbdbif and dbm)
MSTRG.1140	1.10252	6.05415e-05	0.00577461	DEG-group3	dbdb_vs_(dbdbif and dbm)
MSTRG.22960	1.09104	6.09075e-05	0.00577461	DEG-group3	dbdb_vs_(dbdbif and dbm)
MSTRG.24810	1.13197	6.38293e-05	0.00599454	DEG-group3	dbdb_vs_(dbdbif and dbm)
MSTRG.22581	1.13426	6.81114e-05	0.0063369	DEG-group3	dbdb_vs_(dbdbif and dbm)
MSTRG.21663	1.16905	6.99935e-05	0.00642288	DEG-group3	dbdb_vs_(dbdbif and dbm)
MSTRG.7359	1.18021	7.19178e-05	0.00650856	DEG-group3	dbdb_vs_(dbdbif and dbm)
MSTRG.7845	1.09653	7.42899e-05	0.00660318	DEG-group3	dbdb_vs_(dbdbif and dbm)
MSTRG.22041	1.1246	7.67259e-05	0.00670006	DEG-group3	dbdb_vs_(dbdbif and dbm)
MSTRG.9686	1.14399	7.82078e-05	0.00677008	DEG-group3	dbdb_vs_(dbdbif and dbm)
MSTRG.5881	1.16117	7.8897e-05	0.00677086	DEG-group3	dbdb_vs_(dbdbif and dbm)
MSTRG.4981	1.20837	8.72634e-05	0.00730006	DEG-group3	dbdb_vs_(dbdbif and dbm)
MSTRG.11142	1.20774	8.9859e-05	0.00745455	DEG-group3	dbdb_vs_(dbdbif and dbm)
MSTRG.5611	1.13947	9.09146e-05	0.00747979	DEG-group3	dbdb_vs_(dbdbif and dbm)
MSTRG.6641	1.07302	9.45542e-05	0.00759103	DEG-group3	dbdb_vs_(dbdbif and dbm)
MSTRG.202	1.11237	9.58251e-05	0.00763151	DEG-group3	dbdb_vs_(dbdbif and dbm)
MSTRG.25050	1.1801	0.000100582	0.00788418	DEG-group3	dbdb_vs_(dbdbif and dbm)
MSTRG.27943	1.11933	0.00010613	0.00812712	DEG-group3	dbdb_vs_(dbdbif and dbm)
MSTRG.18079	1.14136	0.000110001	0.00835922	DEG-group3	dbdb_vs_(dbdbif and dbm)
MSTRG.1655	1.17634	0.000111011	0.00837206	DEG-group3	dbdb_vs_(dbdbif and dbm)
MSTRG.8950	1.14642	0.000113554	0.00849944	DEG-group3	dbdb_vs_(dbdbif and dbm)
MSTRG.1910	1.20367	0.00011971	0.00876256	DEG-group3	dbdb_vs_(dbdbif and dbm)
MSTRG.16408	1.12953	0.000124807	0.00905364	DEG-group3	dbdb_vs_(dbdbif and dbm)
MSTRG.24677	1.08436	0.000125505	0.00905364	DEG-group3	dbdb_vs_(dbdbif and dbm)
MSTRG.18532	1.12171	0.000127803	0.0091531	DEG-group3	dbdb_vs_(dbdbif and dbm)
MSTRG.16159	1.07602	0.000133823	0.00938178	DEG-group3	dbdb_vs_(dbdbif and dbm)
MSTRG.20034	1.1614	0.000138153	0.0095633	DEG-group3	dbdb_vs_(dbdbif and dbm)
MSTRG.8572	1.22624	0.000138334	0.0095633	DEG-group3	dbdb_vs_(dbdbif and dbm)
MSTRG.1768	1.24598	0.000147941	0.0100873	DEG-group3	dbdb_vs_(dbdbif and dbm)
MSTRG.14060	1.13434	0.000149762	0.010142	DEG-group3	dbdb_vs_(dbdbif and dbm)
MSTRG.22724	1.31365	0.000152161	0.0102349	DEG-group3	dbdb_vs_(dbdbif and dbm)
MSTRG.15187	1.1459	0.000162104	0.0107583	DEG-group3	dbdb_vs_(dbdbif and dbm)
MSTRG.13826	1.10942	0.000169015	0.0110693	DEG-group3	dbdb_vs_(dbdbif and dbm)
MSTRG.2280	1.11364	0.000174665	0.0113647	DEG-group3	dbdb_vs_(dbdbif and dbm)
MSTRG.14187	1.11766	0.000178112	0.0114529	DEG-group3	dbdb_vs_(dbdbif and dbm)
MSTRG.19871	1.15632	0.000179166	0.0114529	DEG-group3	dbdb_vs_(dbdbif and dbm)
MSTRG.26942	1.08795	0.000179473	0.0114529	DEG-group3	dbdb_vs_(dbdbif and dbm)
MSTRG.4612	1.12327	0.000180835	0.0114663	DEG-group3	dbdb_vs_(dbdbif and dbm)
MSTRG.21209	1.17561	0.000184865	0.0115515	DEG-group3	dbdb_vs_(dbdbif and dbm)
MSTRG.9079	1.0902	0.000197293	0.0121991	DEG-group3	dbdb_vs_(dbdbif and dbm)
MSTRG.24833	1.14162	0.00020266	0.0124536	DEG-group3	dbdb_vs_(dbdbif and dbm)
MSTRG.6122	1.08481	0.00020629	0.0125667	DEG-group3	dbdb_vs_(dbdbif and dbm)
MSTRG.13821	1.14737	0.000210064	0.0126738	DEG-group3	dbdb_vs_(dbdbif and dbm)
MSTRG.21040	1.10537	0.00021263	0.0127514	DEG-group3	dbdb_vs_(dbdbif and dbm)
MSTRG.6736	1.15125	0.00021594	0.0128724	DEG-group3	dbdb_vs_(dbdbif and dbm)
MSTRG.8447	1.0819	0.000223166	0.013112	DEG-group3	dbdb_vs_(dbdbif and dbm)
MSTRG.2372	1.15455	0.000225148	0.013112	DEG-group3	dbdb_vs_(dbdbif and dbm)
MSTRG.2502	1.11739	0.000225905	0.013112	DEG-group3	dbdb_vs_(dbdbif and dbm)
MSTRG.24183	1.18683	0.000237781	0.0135724	DEG-group3	dbdb_vs_(dbdbif and dbm)
MSTRG.20383	1.18711	0.000242524	0.013651	DEG-group3	dbdb_vs_(dbdbif and dbm)
MSTRG.511	1.11804	0.000246243	0.013651	DEG-group3	dbdb_vs_(dbdbif and dbm)
MSTRG.4309	1.09323	0.000247021	0.013651	DEG-group3	dbdb_vs_(dbdbif and dbm)
MSTRG.8706	1.17119	0.000248137	0.013651	DEG-group3	dbdb_vs_(dbdbif and dbm)
MSTRG.1604	1.10079	0.0002482	0.013651	DEG-group3	dbdb_vs_(dbdbif and dbm)
MSTRG.13658	1.06105	0.000253005	0.0138388	DEG-group3	dbdb_vs_(dbdbif and dbm)
MSTRG.17985	1.14051	0.000254933	0.0138681	DEG-group3	dbdb_vs_(dbdbif and dbm)
MSTRG.17260	1.04511	0.000260855	0.0140635	DEG-group3	dbdb_vs_(dbdbif and dbm)
MSTRG.4442	1.14341	0.000261351	0.0140635	DEG-group3	dbdb_vs_(dbdbif and dbm)
MSTRG.25928	1.24291	0.000265624	0.0142166	DEG-group3	dbdb_vs_(dbdbif and dbm)
MSTRG.17413	1.12234	0.000271961	0.0144779	DEG-group3	dbdb_vs_(dbdbif and dbm)
MSTRG.15464	1.12168	0.000277746	0.0147072	DEG-group3	dbdb_vs_(dbdbif and dbm)
MSTRG.14169	1.1095	0.000283835	0.0148715	DEG-group3	dbdb_vs_(dbdbif and dbm)
MSTRG.5593	1.07896	0.000306337	0.0158057	DEG-group3	dbdb_vs_(dbdbif and dbm)
MSTRG.6885	1.07133	0.000322862	0.0163447	DEG-group3	dbdb_vs_(dbdbif and dbm)
MSTRG.16786	1.14088	0.00032347	0.0163447	DEG-group3	dbdb_vs_(dbdbif and dbm)
MSTRG.3164	1.11738	0.000327536	0.016385	DEG-group3	dbdb_vs_(dbdbif and dbm)
MSTRG.13728	1.0836	0.000329758	0.0164137	DEG-group3	dbdb_vs_(dbdbif and dbm)
MSTRG.3436	1.08325	0.00033405	0.0164166	DEG-group3	dbdb_vs_(dbdbif and dbm)
MSTRG.1321	1.23867	0.000347047	0.0169356	DEG-group3	dbdb_vs_(dbdbif and dbm)
MSTRG.14204	1.1855	0.000352926	0.0171384	DEG-group3	dbdb_vs_(dbdbif and dbm)
MSTRG.12726	1.2376	0.000357844	0.0172929	DEG-group3	dbdb_vs_(dbdbif and dbm)
MSTRG.26318	1.18306	0.000361341	0.0173276	DEG-group3	dbdb_vs_(dbdbif and dbm)
MSTRG.3136	1.13606	0.000362043	0.0173276	DEG-group3	dbdb_vs_(dbdbif and dbm)
MSTRG.10353	1.10237	0.000365355	0.0173638	DEG-group3	dbdb_vs_(dbdbif and dbm)
MSTRG.20882	1.11183	0.000366288	0.0173638	DEG-group3	dbdb_vs_(dbdbif and dbm)
MSTRG.21219	1.11613	0.000369464	0.0174314	DEG-group3	dbdb_vs_(dbdbif and dbm)
MSTRG.16695	1.23515	0.000374956	0.0176054	DEG-group3	dbdb_vs_(dbdbif and dbm)
MSTRG.22916	1.11379	0.00038391	0.0176652	DEG-group3	dbdb_vs_(dbdbif and dbm)
MSTRG.17783	1.08582	0.000385067	0.0176652	DEG-group3	dbdb_vs_(dbdbif and dbm)
MSTRG.4859	1.10009	0.000408156	0.0182789	DEG-group3	dbdb_vs_(dbdbif and dbm)
MSTRG.18660	1.22521	0.000409847	0.0182789	DEG-group3	dbdb_vs_(dbdbif and dbm)
MSTRG.5088	1.13822	0.000415848	0.0183989	DEG-group3	dbdb_vs_(dbdbif and dbm)
MSTRG.23901	1.18874	0.000431291	0.0187131	DEG-group3	dbdb_vs_(dbdbif and dbm)
MSTRG.20962	1.26536	0.000432785	0.0187131	DEG-group3	dbdb_vs_(dbdbif and dbm)
MSTRG.4146	1.12225	0.000437269	0.018763	DEG-group3	dbdb_vs_(dbdbif and dbm)
MSTRG.21259	1.31882	0.000441761	0.0188678	DEG-group3	dbdb_vs_(dbdbif and dbm)
MSTRG.22272	1.13102	0.000445766	0.0188678	DEG-group3	dbdb_vs_(dbdbif and dbm)
MSTRG.5739	1.10881	0.000446466	0.0188678	DEG-group3	dbdb_vs_(dbdbif and dbm)
MSTRG.21694	1.08891	0.000458175	0.0191644	DEG-group3	dbdb_vs_(dbdbif and dbm)
MSTRG.7447	1.14299	0.000477336	0.0197377	DEG-group3	dbdb_vs_(dbdbif and dbm)
MSTRG.25727	1.06847	0.000477829	0.0197377	DEG-group3	dbdb_vs_(dbdbif and dbm)
MSTRG.3170	1.1197	0.000487839	0.0199034	DEG-group3	dbdb_vs_(dbdbif and dbm)
MSTRG.6200	1.04852	0.000498356	0.0201672	DEG-group3	dbdb_vs_(dbdbif and dbm)
MSTRG.14374	1.11488	0.000501874	0.0201736	DEG-group3	dbdb_vs_(dbdbif and dbm)
MSTRG.19968	1.10421	0.000502567	0.0201736	DEG-group3	dbdb_vs_(dbdbif and dbm)
MSTRG.8495	1.14551	0.000513449	0.0204018	DEG-group3	dbdb_vs_(dbdbif and dbm)
MSTRG.24827	1.19129	0.000518373	0.0204018	DEG-group3	dbdb_vs_(dbdbif and dbm)
MSTRG.17272	1.70579	0.000519119	0.0204018	DEG-group3	dbdb_vs_(dbdbif and dbm)
MSTRG.2482	1.09151	0.000524326	0.0204018	DEG-group3	dbdb_vs_(dbdbif and dbm)
MSTRG.18367	1.44867	0.000526576	0.0204018	DEG-group3	dbdb_vs_(dbdbif and dbm)
MSTRG.7906	1.06439	0.000543754	0.0208195	DEG-group3	dbdb_vs_(dbdbif and dbm)
MSTRG.16209	1.13408	0.000554769	0.0210791	DEG-group3	dbdb_vs_(dbdbif and dbm)
MSTRG.5037	1.10516	0.000568032	0.0214782	DEG-group3	dbdb_vs_(dbdbif and dbm)
MSTRG.1238	1.14772	0.000571745	0.0214782	DEG-group3	dbdb_vs_(dbdbif and dbm)
MSTRG.16256	2.30333	0.00057899	0.0216178	DEG-group3	dbdb_vs_(dbdbif and dbm)
MSTRG.21611	1.15163	0.000586442	0.0217837	DEG-group3	dbdb_vs_(dbdbif and dbm)
MSTRG.24646	1.26665	0.000598549	0.0221508	DEG-group3	dbdb_vs_(dbdbif and dbm)
MSTRG.14996	1.3537	0.000605671	0.0221671	DEG-group3	dbdb_vs_(dbdbif and dbm)
MSTRG.4800	1.10084	0.000616066	0.022383	DEG-group3	dbdb_vs_(dbdbif and dbm)
MSTRG.26439	1.16369	0.000629115	0.0226915	DEG-group3	dbdb_vs_(dbdbif and dbm)
MSTRG.18058	1.08647	0.000633649	0.0227332	DEG-group3	dbdb_vs_(dbdbif and dbm)
MSTRG.509	1.20622	0.000635545	0.0227332	DEG-group3	dbdb_vs_(dbdbif and dbm)
MSTRG.24152	1.09391	0.000637123	0.0227332	DEG-group3	dbdb_vs_(dbdbif and dbm)
MSTRG.2885	1.1195	0.000656383	0.0230894	DEG-group3	dbdb_vs_(dbdbif and dbm)
MSTRG.2335	1.11648	0.000665876	0.0233408	DEG-group3	dbdb_vs_(dbdbif and dbm)
MSTRG.14178	1.15479	0.000672039	0.0233559	DEG-group3	dbdb_vs_(dbdbif and dbm)
MSTRG.21377	1.14426	0.000673344	0.0233559	DEG-group3	dbdb_vs_(dbdbif and dbm)
MSTRG.12979	1.07566	0.000684319	0.023491	DEG-group3	dbdb_vs_(dbdbif and dbm)
MSTRG.21015	1.21961	0.000692077	0.0236084	DEG-group3	dbdb_vs_(dbdbif and dbm)
MSTRG.6405	1.28565	0.000697224	0.0236084	DEG-group3	dbdb_vs_(dbdbif and dbm)
MSTRG.21104	1.0743	0.000701136	0.0236435	DEG-group3	dbdb_vs_(dbdbif and dbm)
MSTRG.22795	1.17261	0.000726865	0.0242383	DEG-group3	dbdb_vs_(dbdbif and dbm)
MSTRG.7246	1.07277	0.000729081	0.0242383	DEG-group3	dbdb_vs_(dbdbif and dbm)
MSTRG.16239	1.11932	0.000733026	0.0242383	DEG-group3	dbdb_vs_(dbdbif and dbm)
MSTRG.9930	1.37558	0.000740926	0.0242868	DEG-group3	dbdb_vs_(dbdbif and dbm)
MSTRG.22495	1.11853	0.000764778	0.0247992	DEG-group3	dbdb_vs_(dbdbif and dbm)
MSTRG.24395	1.10408	0.000791819	0.0254627	DEG-group3	dbdb_vs_(dbdbif and dbm)
MSTRG.16982	1.10459	0.000830214	0.0264061	DEG-group3	dbdb_vs_(dbdbif and dbm)
MSTRG.1101	1.08569	0.000832123	0.0264061	DEG-group3	dbdb_vs_(dbdbif and dbm)
MSTRG.2186	1.17241	0.00084737	0.026527	DEG-group3	dbdb_vs_(dbdbif and dbm)
MSTRG.26698	1.13292	0.000858786	0.0267163	DEG-group3	dbdb_vs_(dbdbif and dbm)
MSTRG.17116	1.17603	0.000887054	0.027255	DEG-group3	dbdb_vs_(dbdbif and dbm)
MSTRG.1359	1.06896	0.000911714	0.0277582	DEG-group3	dbdb_vs_(dbdbif and dbm)
MSTRG.17417	1.16336	0.000914584	0.0277582	DEG-group3	dbdb_vs_(dbdbif and dbm)
MSTRG.2704	1.14274	0.000934072	0.0280927	DEG-group3	dbdb_vs_(dbdbif and dbm)
MSTRG.9801	1.29485	0.000940496	0.0281731	DEG-group3	dbdb_vs_(dbdbif and dbm)
MSTRG.16854	1.14509	0.000963334	0.0287125	DEG-group3	dbdb_vs_(dbdbif and dbm)
MSTRG.5758	1.11934	0.000970497	0.0287539	DEG-group3	dbdb_vs_(dbdbif and dbm)
MSTRG.5034	1.0959	0.000973686	0.0287627	DEG-group3	dbdb_vs_(dbdbif and dbm)
MSTRG.19619	1.1504	0.00100143	0.0292533	DEG-group3	dbdb_vs_(dbdbif and dbm)
MSTRG.2458	1.17845	0.00100205	0.0292533	DEG-group3	dbdb_vs_(dbdbif and dbm)
MSTRG.3788	1.05692	0.00101342	0.0294739	DEG-group3	dbdb_vs_(dbdbif and dbm)
MSTRG.3056	1.07359	0.00101552	0.0294739	DEG-group3	dbdb_vs_(dbdbif and dbm)
MSTRG.20352	1.11343	0.0010194	0.0295005	DEG-group3	dbdb_vs_(dbdbif and dbm)
MSTRG.17018	1.11773	0.00106357	0.0302148	DEG-group3	dbdb_vs_(dbdbif and dbm)
MSTRG.16848	1.15401	0.00106388	0.0302148	DEG-group3	dbdb_vs_(dbdbif and dbm)
MSTRG.2417	1.2208	0.00106583	0.0302148	DEG-group3	dbdb_vs_(dbdbif and dbm)
MSTRG.7608	1.11331	0.00107444	0.0302148	DEG-group3	dbdb_vs_(dbdbif and dbm)
MSTRG.4750	1.10136	0.00108532	0.0303082	DEG-group3	dbdb_vs_(dbdbif and dbm)
MSTRG.15314	1.10997	0.0010869	0.0303082	DEG-group3	dbdb_vs_(dbdbif and dbm)
MSTRG.12723	1.06711	0.00109862	0.0305495	DEG-group3	dbdb_vs_(dbdbif and dbm)
MSTRG.13719	1.10489	0.00111276	0.0308565	DEG-group3	dbdb_vs_(dbdbif and dbm)
MSTRG.24982	1.11476	0.00111635	0.0308701	DEG-group3	dbdb_vs_(dbdbif and dbm)
MSTRG.9327	1.21861	0.00114473	0.0315674	DEG-group3	dbdb_vs_(dbdbif and dbm)
MSTRG.2051	1.13355	0.00115811	0.031837	DEG-group3	dbdb_vs_(dbdbif and dbm)
MSTRG.10875	1.22476	0.00116486	0.031837	DEG-group3	dbdb_vs_(dbdbif and dbm)
MSTRG.12891	1.08493	0.00117095	0.031837	DEG-group3	dbdb_vs_(dbdbif and dbm)
MSTRG.24886	1.05417	0.00120216	0.0321482	DEG-group3	dbdb_vs_(dbdbif and dbm)
MSTRG.17675	1.07496	0.00120455	0.0321482	DEG-group3	dbdb_vs_(dbdbif and dbm)
MSTRG.5008	1.15181	0.00120779	0.0321485	DEG-group3	dbdb_vs_(dbdbif and dbm)
MSTRG.17301	1.13966	0.00121495	0.0322169	DEG-group3	dbdb_vs_(dbdbif and dbm)
MSTRG.3922	1.11069	0.00124689	0.0326653	DEG-group3	dbdb_vs_(dbdbif and dbm)
MSTRG.22809	1.18359	0.00126609	0.033081	DEG-group3	dbdb_vs_(dbdbif and dbm)
MSTRG.24162	1.08882	0.00130697	0.0338825	DEG-group3	dbdb_vs_(dbdbif and dbm)
MSTRG.19445	1.09347	0.00132746	0.0342355	DEG-group3	dbdb_vs_(dbdbif and dbm)
MSTRG.10295	1.20823	0.00133309	0.0342917	DEG-group3	dbdb_vs_(dbdbif and dbm)
MSTRG.17612	1.12059	0.00134863	0.0346021	DEG-group3	dbdb_vs_(dbdbif and dbm)
MSTRG.355	1.16312	0.00138113	0.0352541	DEG-group3	dbdb_vs_(dbdbif and dbm)
MSTRG.11030	1.12271	0.0013977	0.0354956	DEG-group3	dbdb_vs_(dbdbif and dbm)
MSTRG.20721	1.10623	0.0014556	0.0365195	DEG-group3	dbdb_vs_(dbdbif and dbm)
MSTRG.5270	1.04637	0.00146219	0.0365195	DEG-group3	dbdb_vs_(dbdbif and dbm)
MSTRG.9848	1.07253	0.00146372	0.0365195	DEG-group3	dbdb_vs_(dbdbif and dbm)
MSTRG.24831	1.13993	0.00146888	0.0365568	DEG-group3	dbdb_vs_(dbdbif and dbm)
MSTRG.10738	1.65252	0.00149169	0.0369397	DEG-group3	dbdb_vs_(dbdbif and dbm)
MSTRG.3556	1.07499	0.00150405	0.0370614	DEG-group3	dbdb_vs_(dbdbif and dbm)
MSTRG.20572	1.12522	0.00151487	0.0372359	DEG-group3	dbdb_vs_(dbdbif and dbm)
MSTRG.14951	1.12626	0.00154345	0.0376595	DEG-group3	dbdb_vs_(dbdbif and dbm)
MSTRG.24685	1.12806	0.00155611	0.0378316	DEG-group3	dbdb_vs_(dbdbif and dbm)
MSTRG.19477	1.125	0.00156191	0.0378316	DEG-group3	dbdb_vs_(dbdbif and dbm)
MSTRG.16418	1.32029	0.00158771	0.0382861	DEG-group3	dbdb_vs_(dbdbif and dbm)
MSTRG.1921	1.13801	0.00158836	0.0382861	DEG-group3	dbdb_vs_(dbdbif and dbm)
MSTRG.3316	1.09201	0.00160861	0.0385872	DEG-group3	dbdb_vs_(dbdbif and dbm)
MSTRG.5821	1.09192	0.00168974	0.0399188	DEG-group3	dbdb_vs_(dbdbif and dbm)
MSTRG.9767	1.15656	0.00169087	0.0399188	DEG-group3	dbdb_vs_(dbdbif and dbm)
MSTRG.22150	1.2142	0.00169219	0.0399188	DEG-group3	dbdb_vs_(dbdbif and dbm)
MSTRG.24960	1.08149	0.00169767	0.0399534	DEG-group3	dbdb_vs_(dbdbif and dbm)
MSTRG.20460	1.07283	0.00172167	0.0403128	DEG-group3	dbdb_vs_(dbdbif and dbm)
MSTRG.4223	1.09211	0.00172335	0.0403128	DEG-group3	dbdb_vs_(dbdbif and dbm)
MSTRG.22475	1.15303	0.00172687	0.0403128	DEG-group3	dbdb_vs_(dbdbif and dbm)
MSTRG.4601	1.16838	0.00172914	0.0403128	DEG-group3	dbdb_vs_(dbdbif and dbm)
MSTRG.24765	1.10037	0.00174241	0.0404328	DEG-group3	dbdb_vs_(dbdbif and dbm)
MSTRG.5718	1.1204	0.00176779	0.0409265	DEG-group3	dbdb_vs_(dbdbif and dbm)
MSTRG.20438	1.14848	0.00185791	0.0425183	DEG-group3	dbdb_vs_(dbdbif and dbm)
MSTRG.16416	1.16899	0.00186824	0.0426568	DEG-group3	dbdb_vs_(dbdbif and dbm)
MSTRG.6108	1.10137	0.001873	0.0426676	DEG-group3	dbdb_vs_(dbdbif and dbm)
MSTRG.12290	1.08147	0.00189697	0.0428217	DEG-group3	dbdb_vs_(dbdbif and dbm)
MSTRG.15838	1.54741	0.00191578	0.0430933	DEG-group3	dbdb_vs_(dbdbif and dbm)
MSTRG.6156	1.1344	0.00195898	0.0436279	DEG-group3	dbdb_vs_(dbdbif and dbm)
MSTRG.18328	1.25642	0.00196643	0.0436813	DEG-group3	dbdb_vs_(dbdbif and dbm)
MSTRG.25718	1.1399	0.00197016	0.0436813	DEG-group3	dbdb_vs_(dbdbif and dbm)
MSTRG.9490	1.07964	0.00198964	0.0437741	DEG-group3	dbdb_vs_(dbdbif and dbm)
MSTRG.28026	1.11977	0.00199123	0.0437741	DEG-group3	dbdb_vs_(dbdbif and dbm)
MSTRG.1501	1.10738	0.00201347	0.0439235	DEG-group3	dbdb_vs_(dbdbif and dbm)
MSTRG.1642	1.19918	0.00201941	0.0439235	DEG-group3	dbdb_vs_(dbdbif and dbm)
MSTRG.13781	1.08067	0.00202603	0.0439235	DEG-group3	dbdb_vs_(dbdbif and dbm)
MSTRG.19170	1.19081	0.00203038	0.0439235	DEG-group3	dbdb_vs_(dbdbif and dbm)
MSTRG.13708	1.07027	0.00206538	0.044504	DEG-group3	dbdb_vs_(dbdbif and dbm)
MSTRG.24956	1.0958	0.00208162	0.044681	DEG-group3	dbdb_vs_(dbdbif and dbm)
MSTRG.28074	1.06406	0.00208705	0.044681	DEG-group3	dbdb_vs_(dbdbif and dbm)
MSTRG.8949	1.04833	0.00209397	0.0447328	DEG-group3	dbdb_vs_(dbdbif and dbm)
MSTRG.17525	1.08853	0.00211363	0.0449019	DEG-group3	dbdb_vs_(dbdbif and dbm)
MSTRG.12883	1.17336	0.00211401	0.0449019	DEG-group3	dbdb_vs_(dbdbif and dbm)
MSTRG.18537	1.05524	0.0021607	0.0454752	DEG-group3	dbdb_vs_(dbdbif and dbm)
MSTRG.2534	1.38861	0.00217823	0.0457475	DEG-group3	dbdb_vs_(dbdbif and dbm)
MSTRG.618	1.13087	0.00220246	0.046062	DEG-group3	dbdb_vs_(dbdbif and dbm)
MSTRG.18046	1.12515	0.0022194	0.0462014	DEG-group3	dbdb_vs_(dbdbif and dbm)
MSTRG.25937	1.10434	0.00222107	0.0462014	DEG-group3	dbdb_vs_(dbdbif and dbm)
MSTRG.18910	1.11124	0.00222305	0.0462014	DEG-group3	dbdb_vs_(dbdbif and dbm)
MSTRG.321	1.17389	0.00224117	0.0464809	DEG-group3	dbdb_vs_(dbdbif and dbm)
MSTRG.20353	1.10859	0.00225097	0.0464907	DEG-group3	dbdb_vs_(dbdbif and dbm)
MSTRG.3836	1.07795	0.00230234	0.0472573	DEG-group3	dbdb_vs_(dbdbif and dbm)
MSTRG.1845	1.459	0.00231627	0.0473507	DEG-group3	dbdb_vs_(dbdbif and dbm)
MSTRG.3982	1.15551	0.00232087	0.0473507	DEG-group3	dbdb_vs_(dbdbif and dbm)
MSTRG.26360	1.10768	0.00232334	0.0473507	DEG-group3	dbdb_vs_(dbdbif and dbm)
MSTRG.26138	1.12586	0.00232592	0.0473507	DEG-group3	dbdb_vs_(dbdbif and dbm)
MSTRG.22278	1.08563	0.00237098	0.0479738	DEG-group3	dbdb_vs_(dbdbif and dbm)
MSTRG.19470	1.10784	0.00240267	0.0484519	DEG-group3	dbdb_vs_(dbdbif and dbm)
MSTRG.14634	1.17228	1.79625e-09	5.15266e-06	DEG-group4	dbdbif_vs_(dbm and dbdb)
MSTRG.1687	1.3508	5.80816e-09	6.42447e-06	DEG-group4	dbdbif_vs_(dbm and dbdb)
MSTRG.17042	1.38876	1.19319e-08	7.51247e-06	DEG-group4	dbdbif_vs_(dbm and dbdb)
MSTRG.13526	1.15772	1.29978e-08	7.51247e-06	DEG-group4	dbdbif_vs_(dbm and dbdb)
MSTRG.5905	1.45516	1.96207e-08	7.51247e-06	DEG-group4	dbdbif_vs_(dbm and dbdb)
MSTRG.18749	1.26587	2.26566e-08	7.55133e-06	DEG-group4	dbdbif_vs_(dbm and dbdb)
MSTRG.22098	1.34504	2.27564e-08	7.55133e-06	DEG-group4	dbdbif_vs_(dbm and dbdb)
MSTRG.26201	1.26138	2.45596e-08	7.64033e-06	DEG-group4	dbdbif_vs_(dbm and dbdb)
MSTRG.9096	1.19214	5.84976e-08	1.17334e-05	DEG-group4	dbdbif_vs_(dbm and dbdb)
MSTRG.26336	1.84107	6.73574e-08	1.20924e-05	DEG-group4	dbdbif_vs_(dbm and dbdb)
MSTRG.14597	1.2106	9.63085e-08	1.54748e-05	DEG-group4	dbdbif_vs_(dbm and dbdb)
MSTRG.17388	1.32237	1.00222e-07	1.57122e-05	DEG-group4	dbdbif_vs_(dbm and dbdb)
MSTRG.9102	1.89478	2.43126e-07	2.32975e-05	DEG-group4	dbdbif_vs_(dbm and dbdb)
MSTRG.14124	1.27624	2.71686e-07	2.43661e-05	DEG-group4	dbdbif_vs_(dbm and dbdb)
MSTRG.18811	1.23066	3.06977e-07	2.63445e-05	DEG-group4	dbdbif_vs_(dbm and dbdb)
MSTRG.26304	1.16162	3.52618e-07	2.85392e-05	DEG-group4	dbdbif_vs_(dbm and dbdb)
MSTRG.16757	1.21296	4.99805e-07	3.28737e-05	DEG-group4	dbdbif_vs_(dbm and dbdb)
MSTRG.18597	1.23845	5.69599e-07	3.52196e-05	DEG-group4	dbdbif_vs_(dbm and dbdb)
MSTRG.15089	1.20874	6.49917e-07	3.80584e-05	DEG-group4	dbdbif_vs_(dbm and dbdb)
MSTRG.23127	1.40898	6.6311e-07	3.86039e-05	DEG-group4	dbdbif_vs_(dbm and dbdb)
MSTRG.23696	1.1993	7.53365e-07	4.09822e-05	DEG-group4	dbdbif_vs_(dbm and dbdb)
MSTRG.13870	1.23014	7.67178e-07	4.12825e-05	DEG-group4	dbdbif_vs_(dbm and dbdb)
MSTRG.14012	1.1822	8.17525e-07	4.21935e-05	DEG-group4	dbdbif_vs_(dbm and dbdb)
MSTRG.4684	1.31322	8.93983e-07	4.5639e-05	DEG-group4	dbdbif_vs_(dbm and dbdb)
MSTRG.19928	1.2975	9.25969e-07	4.61437e-05	DEG-group4	dbdbif_vs_(dbm and dbdb)
MSTRG.4815	1.28974	1.10447e-06	5.14747e-05	DEG-group4	dbdbif_vs_(dbm and dbdb)
MSTRG.2869	1.28317	1.16555e-06	5.27412e-05	DEG-group4	dbdbif_vs_(dbm and dbdb)
MSTRG.14188	1.25838	1.3847e-06	5.96741e-05	DEG-group4	dbdbif_vs_(dbm and dbdb)
MSTRG.8445	1.15977	1.39228e-06	5.97418e-05	DEG-group4	dbdbif_vs_(dbm and dbdb)
MSTRG.15163	1.22031	1.5231e-06	6.39764e-05	DEG-group4	dbdbif_vs_(dbm and dbdb)
MSTRG.12719	1.15495	1.62126e-06	6.5876e-05	DEG-group4	dbdbif_vs_(dbm and dbdb)
MSTRG.17300	1.21282	1.80212e-06	7.09095e-05	DEG-group4	dbdbif_vs_(dbm and dbdb)
MSTRG.24241	1.25279	1.83916e-06	7.15189e-05	DEG-group4	dbdbif_vs_(dbm and dbdb)
MSTRG.22536	1.52898	1.85241e-06	7.15862e-05	DEG-group4	dbdbif_vs_(dbm and dbdb)
MSTRG.16311	1.18534	2.20079e-06	8.09474e-05	DEG-group4	dbdbif_vs_(dbm and dbdb)
MSTRG.23417	1.21952	2.20994e-06	8.09474e-05	DEG-group4	dbdbif_vs_(dbm and dbdb)
MSTRG.2116	1.26718	2.29542e-06	8.27933e-05	DEG-group4	dbdbif_vs_(dbm and dbdb)
MSTRG.6736	1.23058	2.65564e-06	9.37479e-05	DEG-group4	dbdbif_vs_(dbm and dbdb)
MSTRG.21238	1.24225	2.97228e-06	0.00010168	DEG-group4	dbdbif_vs_(dbm and dbdb)
MSTRG.15183	1.32182	3.15117e-06	0.000107064	DEG-group4	dbdbif_vs_(dbm and dbdb)
MSTRG.8537	1.33973	3.22343e-06	0.000108724	DEG-group4	dbdbif_vs_(dbm and dbdb)
MSTRG.1501	1.18864	3.23279e-06	0.000108724	DEG-group4	dbdbif_vs_(dbm and dbdb)
MSTRG.3141	1.2861	3.59052e-06	0.000115431	DEG-group4	dbdbif_vs_(dbm and dbdb)
MSTRG.19892	1.32448	3.61291e-06	0.000115431	DEG-group4	dbdbif_vs_(dbm and dbdb)
MSTRG.26465	1.35916	3.6979e-06	0.000116865	DEG-group4	dbdbif_vs_(dbm and dbdb)
MSTRG.10794	2.82813	3.98736e-06	0.000122546	DEG-group4	dbdbif_vs_(dbm and dbdb)
MSTRG.17383	1.13528	4.72381e-06	0.000139542	DEG-group4	dbdbif_vs_(dbm and dbdb)
MSTRG.25194	1.56177	4.82519e-06	0.000142115	DEG-group4	dbdbif_vs_(dbm and dbdb)
MSTRG.19442	1.26866	5.63809e-06	0.00016175	DEG-group4	dbdbif_vs_(dbm and dbdb)
MSTRG.16570	1.39474	6.97956e-06	0.000190037	DEG-group4	dbdbif_vs_(dbm and dbdb)
[truncated: 1,020 more rows]
