# Supplementary material for: Gut microbiota mediates intermittent-fasting alleviation of diabetes-induced cognitive impairment
Source: Nat Commun. 2020 Feb 18;11:855. doi: 10.1038/s41467-020-14676-4 (PMC7029019; doi:10.1038/s41467-020-14676-4)
Supplement: Supplementary file 7 — Supplementary Data 4 [file 41467_2020_14676_MOESM7_ESM.xlsx]

## Sheet: Data 4
Supplementary Data 4 The GO terms of 49 hubgenes in WGCNA-brown module
Tmem160	GO:0016020	membrane	GO:0016021	integral component of membrane
Mrpl23	GO:0032543	mitochondrial translation	GO:0005753	mitochondrial proton-transporting ATP synthase complex
Ndufa13	GO:0007006	mitochondrial membrane organization	GO:0070585	protein localization to mitochondrion	GO:0006839	mitochondrial transport	GO:0071806	protein transmembrane transport	GO:0035456	response to interferon-beta	GO:0017038	protein import	GO:0072594	establishment of protein localization to organelle	GO:0072657	protein localization to membrane	GO:0009894	regulation of catabolic process	GO:0072593	reactive oxygen species metabolic process	GO:2001233	regulation of apoptotic signaling pathway	GO:0045862	positive regulation of proteolysis	GO:1902532	negative regulation of intracellular signal transduction
Uqcr11	GO:0008121	ubiquinol-cytochrome-c reductase activity	GO:0015672	monovalent inorganic cation transport	GO:0006818	hydrogen transport
1810043H04Rik	GO:0032981	mitochondrial respiratory chain complex I assembly
2010107E04Rik	GO:0005739	mitochondrion
Cox6c	GO:0015672	monovalent inorganic cation transport	GO:0006818	hydrogen transport
Cox14	GO:0033617	mitochondrial respiratory chain complex IV assembly	GO:0043623	cellular protein complex assembly
Pam16	GO:0070585	protein localization to mitochondrion	GO:0006839	mitochondrial transport	GO:0071806	protein transmembrane transport	GO:2001233	regulation of apoptotic signaling pathway	GO:0071897	DNA biosynthetic process	GO:0017038	protein import	GO:0043462	regulation of ATPase activity	GO:0072594	establishment of protein localization to organelle
Ndufb10	GO:0032981	mitochondrial respiratory chain complex I assembly
2410015M20Rik	GO:0007006	mitochondrial membrane organization
Ndufa2	GO:0005739	mitochondrion	GO:0005743	mitochondrial inner membrane	GO:0005747	mitochondrial respiratory chain complex I
Uqcc3	GO:0007006	mitochondrial membrane organization	GO:0006091	generation of precursor metabolites and energy	GO:0009141	nucleoside triphosphate metabolic process	GO:0009123	nucleoside monophosphate metabolic process	GO:1901657	glycosyl compound metabolic process	GO:0019693	ribose phosphate metabolic process	GO:0072521	purine-containing compound metabolic process	GO:0043623	cellular protein complex assembly	GO:0090407	organophosphate biosynthetic process
Ndufa1	GO:0005739	mitochondrion	GO:0005743	mitochondrial inner membrane	GO:0005747	mitochondrial respiratory chain complex I
Wnk3	GO:0015672	monovalent inorganic cation transport	GO:0046777	protein autophosphorylation	GO:0072657	protein localization to membrane	GO:0018210	peptidyl-threonine modification	GO:0032941	secretion by tissue	GO:0098876	vesicle-mediated transport to the plasma membrane	GO:0044057	regulation of system process
Uqcrh	GO:0015672	monovalent inorganic cation transport	GO:0006818	hydrogen transport	GO:0009123	nucleoside monophosphate metabolic process	GO:0019693	ribose phosphate metabolic process	GO:0006091	generation of precursor metabolites and energy	GO:0009141	nucleoside triphosphate metabolic process	GO:1901657	glycosyl compound metabolic process	GO:0072521	purine-containing compound metabolic process
Tmem52	GO:0016021	integral component of membrane
Mrps18c	GO:0032543	mitochondrial translation
Ndufa4	GO:0015672	monovalent inorganic cation transport	GO:0006818	hydrogen transport
Ndufa3	GO:0005739	mitochondrion	GO:0005743	mitochondrial inner membrane	GO:0005747	mitochondrial respiratory chain complex I
Sars2	GO:0006520	cellular amino acid metabolic process	GO:0034660	ncRNA metabolic process
Ech1	GO:0006635	fatty acid beta-oxidation	GO:0044282	small molecule catabolic process
Bckdk	GO:0006520	cellular amino acid metabolic process	GO:1901565	organonitrogen compound catabolic process	GO:0044282	small molecule catabolic process
Nanos3	GO:0044270	cellular nitrogen compound catabolic process	GO:0016071	mRNA metabolic process	GO:0046700	heterocycle catabolic process	GO:0019439	aromatic compound catabolic process	GO:0009894	regulation of catabolic process	GO:1901361	organic cyclic compound catabolic process	GO:0010608	posttranscriptional regulation of gene expression	GO:2001233	regulation of apoptotic signaling pathway	GO:0034248	regulation of cellular amide metabolic process	GO:0007292	female gamete generation
Uqcr10	GO:0006091	generation of precursor metabolites and energy	GO:0072521	purine-containing compound metabolic process	GO:0009141	nucleoside triphosphate metabolic process	GO:0019693	ribose phosphate metabolic process	GO:0006818	hydrogen transport	GO:0009123	nucleoside monophosphate metabolic process	GO:0015672	monovalent inorganic cation transport	GO:1901657	glycosyl compound metabolic process
Nt5c	GO:0044270	cellular nitrogen compound catabolic process	GO:0009262	deoxyribonucleotide metabolic process	GO:0019692	deoxyribose phosphate metabolic process	GO:0072527	pyrimidine-containing compound metabolic process	GO:0046700	heterocycle catabolic process	GO:0019439	aromatic compound catabolic process	GO:1901361	organic cyclic compound catabolic process	GO:1901565	organonitrogen compound catabolic process
Surf1	GO:0019693	ribose phosphate metabolic process	GO:0072521	purine-containing compound metabolic process	GO:0006091	generation of precursor metabolites and energy	GO:0009141	nucleoside triphosphate metabolic process	GO:0006818	hydrogen transport	GO:0009123	nucleoside monophosphate metabolic process	GO:0015672	monovalent inorganic cation transport	GO:1901657	glycosyl compound metabolic process	GO:0043623	cellular protein complex assembly	GO:0090407	organophosphate biosynthetic process
Ndufb9	GO:0006091	generation of precursor metabolites and energy	GO:0009141	nucleoside triphosphate metabolic process	GO:0019693	ribose phosphate metabolic process	GO:0072521	purine-containing compound metabolic process	GO:0009123	nucleoside monophosphate metabolic process	GO:1901657	glycosyl compound metabolic process
Mus81	GO:0044270	cellular nitrogen compound catabolic process	GO:0090305	nucleic acid phosphodiester bond hydrolysis	GO:0046700	heterocycle catabolic process	GO:0019439	aromatic compound catabolic process	GO:1901361	organic cyclic compound catabolic process	GO:0006310	DNA recombination	GO:0051321	meiotic cell cycle	GO:0006281	DNA repair	GO:0010564	regulation of cell cycle process	GO:0007346	regulation of mitotic cell cycle	GO:0006260	DNA replication
Phka2	GO:0006091	generation of precursor metabolites and energy	GO:0005976	polysaccharide metabolic process
Dxo	GO:0044270	cellular nitrogen compound catabolic process	GO:0016071	mRNA metabolic process	GO:0090305	nucleic acid phosphodiester bond hydrolysis	GO:0010608	posttranscriptional regulation of gene expression	GO:0046700	heterocycle catabolic process	GO:0019439	aromatic compound catabolic process	GO:1901361	organic cyclic compound catabolic process
Dxo	GO:0044270	cellular nitrogen compound catabolic process	GO:0016071	mRNA metabolic process	GO:0090305	nucleic acid phosphodiester bond hydrolysis	GO:0010608	posttranscriptional regulation of gene expression	GO:0046700	heterocycle catabolic process	GO:0019439	aromatic compound catabolic process	GO:1901361	organic cyclic compound catabolic process
Atp5e	GO:0009141	nucleoside triphosphate metabolic process	GO:0019693	ribose phosphate metabolic process	GO:0072521	purine-containing compound metabolic process	GO:1901657	glycosyl compound metabolic process	GO:0006818	hydrogen transport	GO:0009123	nucleoside monophosphate metabolic process	GO:0015672	monovalent inorganic cation transport	GO:0090407	organophosphate biosynthetic process
Ndufb3	GO:0006091	generation of precursor metabolites and energy
Fam213b	GO:1901568	fatty acid derivative metabolic process	GO:0009636	response to toxic substance
Psmc4	GO:0009894	regulation of catabolic process	GO:0006352	DNA-templated transcription, initiation	GO:0034976	response to endoplasmic reticulum stress	GO:0045862	positive regulation of proteolysis	GO:0001701	in utero embryonic development
Ubxn1	GO:0009894	regulation of catabolic process	GO:1903320	regulation of protein modification by small protein conjugation or removal	GO:1903320	regulation of protein modification by small protein conjugation or removal
Xrcc1	GO:0006281	DNA repair
Zswim7	GO:0006281	DNA repair	GO:0006310	DNA recombination
Gpx4	GO:0006979	response to oxidative stress	GO:0009636	response to toxic substance
Glrx5	GO:0045454	cell redox homeostasis
Ndufa6	GO:0006979	response to oxidative stress
Ccs	GO:0006979	response to oxidative stress	GO:0009636	response to toxic substance	GO:0072593	reactive oxygen species metabolic process	GO:0051341	regulation of oxidoreductase activity
Txnrd2	GO:0045454	cell redox homeostasis	GO:0006979	response to oxidative stress	GO:0009636	response to toxic substance
Romo1	GO:0006979	response to oxidative stress	GO:0072593	reactive oxygen species metabolic process	GO:0007568	aging
Cdk5rap3	GO:0010564	regulation of cell cycle process	GO:0009894	regulation of catabolic process	GO:0034976	response to endoplasmic reticulum stress	GO:0045862	positive regulation of proteolysis	GO:0097194	execution phase of apoptosis	GO:0034504	protein localization to nucleus	GO:1903320	regulation of protein modification by small protein conjugation or removal	GO:1904029	regulation of cyclin-dependent protein kinase activity	GO:0007346	regulation of mitotic cell cycle	GO:1902532	negative regulation of intracellular signal transduction
Chtf18	GO:0051321	meiotic cell cycle	GO:0006310	DNA recombination	GO:0071897	DNA biosynthetic process	GO:0006260	DNA replication
Gpr3	GO:0051321	meiotic cell cycle	GO:0010564	regulation of cell cycle process	GO:0051783	regulation of nuclear division
Dag1	GO:0007568	aging	GO:0036314	response to sterol	GO:0044419	interspecies interaction between organisms	GO:0044764	multi-organism cellular process	GO:0043491	protein kinase B signaling	GO:0017038	protein import	GO:0031099	regeneration	GO:0034504	protein localization to nucleus	GO:0033619	membrane protein proteolysis	GO:0035821	modification of morphology or physiology of other organism	GO:0010927	cellular component assembly involved in morphogenesis	GO:0044057	regulation of system process	GO:1902532	negative regulation of intracellular signal transduction	GO:0035272	exocrine system development	GO:0007422	peripheral nervous system development	GO:0021675	nerve development	GO:0051169	nuclear transport	GO:0072594	establishment of protein localization to organelle	GO:0031099	regeneration	GO:0017038	protein import	GO:0010171	body morphogenesis
Dag1
