# Supplementary material for: Gut microbiota mediates intermittent-fasting alleviation of diabetes-induced cognitive impairment
Source: Nat Commun. 2020 Feb 18;11:855. doi: 10.1038/s41467-020-14676-4 (PMC7029019; doi:10.1038/s41467-020-14676-4)
Supplement: Supplementary file 8 — Supplementary Data 5 [file 41467_2020_14676_MOESM8_ESM.xlsx]

## Sheet: Data 5
Supplementary Data 5 The KEGG pathways of 49 hubgenes in WGCNA-brown module
KEGGID	KEGGName	FDR	Pvalue	Gene
mmu05010	Alzheimer's disease(13)	2.682e-10	4.2015e-12	Ndufa13,Uqcr11,Uqcr10,Cox6c,Ndufb9,Ndufa6,Ndufb10,Ndufa2,Ndufa1,Atp5e,Ndufb3,Uqcrh,Ndufa4,
mmu05012	Parkinson's disease(13)	4.203e-11	2.8111e-13	Ndufa13,Uqcr11,Uqcr10,Cox6c,Ndufb9,Ndufa6,Ndufb10,Ndufa2,Ndufa1,Atp5e,Ndufb3,Uqcrh,Ndufa4,
mmu05016	Huntington's disease(14)	1.028e-10	1.031e-12	Ndufa13,Uqcr11,Uqcr10,Cox6c,Ndufb9,Ndufa6,Polr2h,Ndufb10,Ndufa2,Ndufa1,Atp5e,Ndufb3,Uqcrh,Ndufa4,
mmu00190	Oxidative phosphorylation(13)	3.054e-11	1.0214e-13	Ndufa13,Uqcr11,Uqcr10,Cox6c,Ndufb9,Ndufa6,Ndufb10,Ndufa2,Ndufa1,Atp5e,Ndufb3,Uqcrh,Ndufa4,
