# Supplementary material for: Gut microbiota mediates intermittent-fasting alleviation of diabetes-induced cognitive impairment
Source: Nat Commun. 2020 Feb 18;11:855. doi: 10.1038/s41467-020-14676-4 (PMC7029019; doi:10.1038/s41467-020-14676-4)
Supplement: Supplementary file 9 — Supplementary Data 6 [file 41467_2020_14676_MOESM9_ESM.xlsx]

## Sheet: Data 6
Supplementary Data 6 Relative abundance of bacteria at different levels
Taxonomy	db_db_0d_1	db_db_0d_10	db_db_0d_2	db_db_0d_3	db_db_0d_4	db_db_0d_5	db_db_0d_6	db_db_0d_7	db_db_0d_8	db_db_0d_9	db_db_28d_1	db_db_28d_10	db_db_28d_2	db_db_28d_3	db_db_28d_4	db_db_28d_5	db_db_28d_6	db_db_28d_7	db_db_28d_8	db_db_28d_9	db_db_IF_0d_1	db_db_IF_0d_10	db_db_IF_0d_11	db_db_IF_0d_2	db_db_IF_0d_3	db_db_IF_0d_4	db_db_IF_0d_5	db_db_IF_0d_6	db_db_IF_0d_7	db_db_IF_0d_8	db_db_IF_0d_9	db_db_IF_28d_1	db_db_IF_28d_10	db_db_IF_28d_11	db_db_IF_28d_2	db_db_IF_28d_3	db_db_IF_28d_4	db_db_IF_28d_5	db_db_IF_28d_6	db_db_IF_28d_7	db_db_IF_28d_8	db_db_IF_28d_9	db_m_0d_1	db_m_0d_10	db_m_0d_11	db_m_0d_2	db_m_0d_3	db_m_0d_4	db_m_0d_5
k__Bacteria	100	100	100	100	100	100	100	100	100	100	100	100	100	100	100	100	100	100	100	100	100	100	100	100	100	100	100	100	100	100	100	100	100	100	100	100	100	100	100	100	100	100	100	100	100	100	100	100	100
p__Actinobacteria	3.39915	4.00512	5.5523	4.6999	9.08273	4.31819	4.87755	3.28097	3.00025	4.08876	6.75732	1.38817	3.76746	3.26815	5.92303	4.68479	9.39092	2.54406	3.58604	2.15414	4.02213	3.98449	3.34728	3.08193	3.54301	5.79617	2.70394	3.5361	3.8932	3.99007	1.21691	5.61581	2.81321	2.631	1.7302	3.26726	3.35767	4.20033	3.43712	5.0505	3.71589	4.06832	4.1457	5.68009	7.54481	5.10198	6.82616	5.05221	6.34212
p__Bacteroidetes	32.3651	22.0589	17.9368	16.866	16.1618	31.47	29.1392	32.1844	26.3727	26.0239	24.0054	30.27	14.2547	28.5135	22.3985	32.5416	23.8391	29.719	25.438	27.9832	29.2252	24.2488	25.0401	27.5765	27.6751	13.7883	20.4965	34.9758	14.6314	25.0963	37.6248	18.5442	19.2193	23.6529	28.5439	25.9544	22.1273	32.7742	22.8127	21.9148	20.6222	25.2585	32.2732	26.5992	26.4426	18.1168	23.4052	32.5107	31.0584
p__Cyanobacteria	0.419519	0.653816	0.350259	0.117834	0.213556	0.524333	0	0.227067	0.111305	0.155864	0.391649	0	0.0619127	0.181445	0.913327	0.338585	0.157678	0.0771975	0	0.0686582	0.115391	0.38213	0.3612	0.201747	0.460211	0.167561	1.07478	0.171686	0	0	0.137499	0.21	0	0.0924031	0.212279	0.0777421	0	0.174275	0	0	0.164434	0.22648	0.223686	0.329222	0	0.0654095	0.28062	0	0.290955
p__Deferribacteres	0.213447	0.232366	0.267297	0.273129	0.157238	0.417062	0.176253	0.199626	0.327081	0.236422	0.182245	0.295127	0.258736	0.221952	0.216745	0.199087	0.292966	0.227805	0.240296	0.188466	0.365729	0.347048	0.33026	0.282315	0.308067	0.151796	0.200346	0.216711	0.073787	0.420143	0.181617	0.206874	0.308266	0.124307	0.226563	0.139918	0.244199	0.262818	0.317089	0.204494	0.194671	0.161496	0.399565	0.218737	0.303889	0.44645	0.335388	0.24644	0.440835
p__Firmicutes	54.8073	64.8631	66.0776	66.57	62.0162	57.3985	57.0754	54.3073	63.4825	62.6211	60.2358	60.2677	73.377	55.1481	62.4219	53.1603	57.0288	58.4801	64.2321	52.9042	58.7049	61.0042	62.6971	60.6011	59.0779	71.4888	68.4649	54.9166	72.8198	64.2085	51.699	68.4121	70.2915	68.8131	61.9541	59.7675	66.1218	54.3346	62.7638	63.585	65.7164	62.0917	54.5437	57.912	58.2912	65.4098	59.159	53.2538	51.6401
p__Proteobacteria	8.1678	6.48804	6.98618	4.87127	7.61913	5.791	4.02481	5.44198	4.89404	4.96391	6.79297	5.61406	6.08254	8.56695	5.78602	5.80414	8.13079	6.55467	6.50362	13.4968	5.19469	7.35849	5.96451	5.08278	4.86867	6.19641	6.76974	4.11766	6.13206	6.13137	3.35075	6.59368	6.23193	3.32501	4.33845	6.94454	7.01947	7.42894	8.519	5.06193	7.17094	6.03526	4.44233	3.33504	5.75929	6.80749	3.75769	5.09645	5.85731
p__Tenericutes	0	0.183	0	0.058917	0.0822258	0	0	0.493682	0	0	0.824375	0.528524	0.2245	0.399121	0.360782	0.354516	0.375029	0.899376	0	0.13642	0	0	0	0.110818	0	0	0	0.140087	0.181879	0	1.62085	0.0967796	0	0.461751	0.45011	0.639162	0.694919	0.528711	1.36303	0.579208	0.36265	0.337504	0.850598	0.665856	0	0.567435	0.471275	0	0.470358
p__TM7	0.194116	1.51568	2.62219	6.54293	4.66718	0.0809545	3.31777	3.80523	1.81215	1.91004	0.600218	1.63644	1.97313	3.70079	1.9797	2.91701	0.784636	1.49778	0	3.06807	2.37198	2.67481	2.0862	3.0628	4.06696	2.41098	0.289855	0.23794	2.26789	0.153642	3.85519	0.320544	1.13583	0.783835	2.54443	3.20946	0.434622	0.296117	0.787271	3.6041	2.05279	1.7332	3.12121	5.25982	1.65827	3.48471	5.76469	3.84042	3.89995
p__Verrucomicrobia	0.433578	0	0.20732	0	0	0	1.38907	0.0597672	0	0	0.210037	0	0	0	0	0	0	0	0	0	0	0	0.173343	0	0	0	0	1.68746	0	0	0.313417	0	0	0.115645	0	0	0	0	0	0	0	0.087517	0	0	0	0	0	0	0
c__4C0d-2	0.419519	0.653816	0.350259	0.117834	0.213556	0.524333	0	0.227067	0.111305	0.155864	0.391649	0	0.0619127	0.181445	0.913327	0.338585	0.157678	0.0771975	0	0.0686582	0.115391	0.38213	0.3612	0.201747	0.460211	0.167561	1.07478	0.171686	0	0	0.137499	0.21	0	0.0924031	0.212279	0.0777421	0	0.174275	0	0	0.164434	0.22648	0.223686	0.329222	0	0.0654095	0.28062	0	0.290955
c__Actinobacteria	0.643789	0.60218	0.768347	0.579948	2.5644	0.454865	0.247757	0.539327	0.569135	0.519516	2.64255	0.140334	0.716412	0.153124	1.83361	1.17792	4.41115	0.735465	0.616488	0.643422	0.505876	0.571644	0.816559	0.37506	0.653703	1.26786	0.549396	0.654471	0.923786	0.612066	0.217101	2.77546	0.777865	1.11968	0.700699	1.7936	1.80602	2.60161	1.51856	1.48198	1.79734	2.50427	0.844515	1.40276	3.24786	0.209846	0.709014	0.614203	0.127785
c__Alphaproteobacteria	0.307598	0.392554	0.115073	0.0880841	0.164452	0.300421	0	0.318026	0.280307	0.155864	0.498988	0.0701672	0.317306	0.208508	0.322338	0.275365	0.0901559	0.446048	0.320849	0.148755	0	0.345333	0.396676	0.0611253	0.0966366	0.172268	0.408177	0.280173	0	0.132008	0.252329	0.130123	0.0551432	0.115645	0.469563	0.21417	0.218768	0.147779	0.171065	0.236669	0.0822171	0.370511	0.190846	0.205368	0.215157	0	0.268946	0.233264	0.336223
c__Bacilli	11.4763	12.561	16.3526	51.8204	21.2643	11.8874	30.0631	9.64216	14.5945	31.8156	15.8398	5.4835	37.902	20.1059	13.6049	19.5448	25.1669	7.38636	40.5508	21.4282	24.9275	22.2923	18.0823	10.3112	11.2068	38.1104	38.9762	42.4358	36.3186	27.5511	22.439	39.4591	35.1685	35.3079	28.2302	34.3054	28.9785	20.5648	14.7648	31.1333	29.8382	41.1608	8.73006	30.0657	17.205	27.3715	35.2849	38.5513	13.7874
c__Bacteroidia	32.3651	22.0589	17.9368	16.866	16.1618	31.47	29.1392	32.1844	26.3727	26.0239	23.9108	30.27	14.2547	28.5135	22.3985	32.5416	23.8391	29.719	25.438	27.9832	29.2252	24.2488	25.0401	27.5765	27.6751	13.7883	20.4965	34.9758	14.6314	25.0963	37.6248	18.5442	19.2193	23.6529	28.5439	25.5544	22.1273	32.7742	22.4739	21.9148	20.4117	25.2585	32.2732	26.5992	26.4426	18.1168	23.4052	32.5107	31.0584
c__Betaproteobacteria	0.0615512	0.0594505	0	0	0	0	0	0.346602	0.317288	0.0824395	0.11502	0	0	0	0.1218	0	0.193402	0	0	0.137316	0.0652778	0	0	0	0.066662	0.134717	0	0	0	0.0660042	0	0.577038	0	0	0	0	0.899563	1.16405	1.94001	0	0.380012	0.708065	0	0	0	0	0	0.0854413	0
c__Clostridia	42.4262	50.8202	48.1153	14.3515	39.4913	44.0713	26.2661	44.1058	48.3423	30.2441	43.0253	54.0945	34.6423	34.0519	47.0105	32.1699	24.4594	50.6889	23.0756	30.8317	32.4543	36.4241	42.8147	48.9037	45.9128	31.5164	28.5077	11.6795	33.2014	35.1454	28.2878	28.3728	34.6477	33.0767	33.2957	24.8221	36.6146	33.6019	47.5074	31.0895	35.2359	20.2558	44.1034	22.5985	40.7589	37.2852	22.5007	14.1192	37.0885
c__Coriobacteriia	2.75536	3.40294	4.78396	4.11995	6.51834	3.86333	4.62979	2.74164	2.43111	3.56925	4.11477	1.24784	3.05105	3.11503	4.08943	3.50687	4.97977	1.80859	2.96955	1.51072	3.51626	3.41284	2.53072	2.70687	2.88931	4.52832	2.15454	2.88163	2.96942	3.37801	0.99981	2.84035	2.03535	1.51132	1.0295	1.47366	1.55165	1.59871	1.91855	3.56853	1.91854	1.56405	3.30118	4.27733	4.29694	4.89213	6.11715	4.43801	6.21434
c__Deferribacteres	0.213447	0.232366	0.267297	0.273129	0.157238	0.417062	0.176253	0.199626	0.327081	0.236422	0.182245	0.295127	0.258736	0.221952	0.216745	0.199087	0.292966	0.227805	0.240296	0.188466	0.365729	0.347048	0.33026	0.282315	0.308067	0.151796	0.200346	0.216711	0.073787	0.420143	0.181617	0.206874	0.308266	0.124307	0.226563	0.139918	0.244199	0.262818	0.317089	0.204494	0.194671	0.161496	0.399565	0.218737	0.303889	0.44645	0.335388	0.24644	0.440835
c__Deltaproteobacteria	2.69163	4.57466	4.49562	3.55788	6.84285	3.41503	2.97664	2.31902	1.99864	3.13377	3.05349	3.83561	3.39806	2.23282	3.17372	2.37837	4.19454	2.45931	3.08979	1.61833	3.14382	4.22918	4.05118	3.96817	3.35174	4.37475	3.78753	2.8196	5.62414	4.20351	1.99759	3.19788	2.87943	1.80488	1.62296	2.60737	2.4966	3.47584	4.66437	2.9758	2.43749	1.95278	3.48746	2.38444	4.16847	5.88224	2.95835	3.85981	4.77801
c__Epsilonproteobacteria	0.644665	0.628352	0.703974	0.508006	0.365146	1.00076	0.204074	0.555418	0.679674	0.728028	0.439033	0.75707	0.81407	0.592884	0.482342	0.471924	0.393784	0.79218	0.871943	0.526315	0.859373	0.81332	0.760054	0.31364	0.449711	0.444965	0.580563	0.29978	0.269139	0.826672	0.301347	0.458823	0.79498	0.507184	0.340745	0.739949	0.637636	0.65478	0.35618	0.61987	0.487905	0.231536	0.764029	0.745234	0.991626	0.715409	0.333734	0.708028	0.56329
c__Erysipelotrichi	0.904852	1.48193	1.60978	0.39815	1.26053	1.43974	0.7462	0.559368	0.545726	0.561354	1.37069	0.68971	0.83272	0.990326	1.80649	1.44559	7.40257	0.404926	0.605618	0.644331	1.3231	2.28789	1.80011	1.38622	1.95833	1.86206	0.980955	0.801271	3.29976	1.51201	0.972112	0.580163	0.475317	0.428582	0.428155	0.639921	0.528692	0.167995	0.491536	1.36218	0.642304	0.675089	1.71027	5.24782	0.327289	0.753116	1.37345	0.583318	0.764225
c__Flavobacteriia	0	0	0	0	0	0	0	0	0	0	0	0	0	0	0	0	0	0	0	0	0	0	0	0	0	0	0	0	0	0	0	0	0	0	0	0.400048	0	0	0.338802	0	0.155458	0	0	0	0	0	0	0	0
c__Gammaproteobacteria	4.46236	0.833018	1.67151	0.717301	0.246677	1.07479	0.844087	1.90291	1.61813	0.86381	2.68644	0.951209	1.5531	5.53274	1.68582	2.67848	3.25891	2.85713	2.22103	11.0661	1.12622	1.97065	0.756596	0.739846	0.903912	1.06971	1.99347	0.718111	0.238786	0.903173	0.799482	2.22982	2.50237	0.897304	1.90518	3.38305	2.7669	1.98649	1.38737	1.22959	3.78331	2.77237	0	0	0.384037	0.209846	0.19666	0.209911	0.179793
c__Mollicutes	0	0.183	0	0.058917	0.0822258	0	0	0.493682	0	0	0.824375	0.528524	0.2245	0.399121	0.360782	0.354516	0.375029	0.899376	0	0.13642	0	0	0	0.110818	0	0	0	0.140087	0.181879	0	1.62085	0.0967796	0	0.461751	0.45011	0.639162	0.694919	0.528711	1.36303	0.579208	0.36265	0.337504	0.850598	0.665856	0	0.567435	0.471275	0	0.470358
c__Sphingobacteriia	0	0	0	0	0	0	0	0	0	0	0.0946014	0	0	0	0	0	0	0	0	0	0	0	0	0	0	0	0	0	0	0	0	0	0	0	0	0	0	0	0	0	0.0550965	0	0	0	0	0	0	0	0
c__TM7-3	0.194116	1.51568	2.62219	6.54293	4.66718	0.0809545	3.31777	3.80523	1.81215	1.91004	0.600218	1.63644	1.97313	3.70079	1.9797	2.91701	0.784636	1.49778	0	3.06807	2.37198	2.67481	2.0862	3.0628	4.06696	2.41098	0.289855	0.23794	2.26789	0.153642	3.85519	0.320544	1.13583	0.783835	2.54443	3.20946	0.434622	0.296117	0.787271	3.6041	2.05279	1.7332	3.12121	5.25982	1.65827	3.48471	5.76469	3.84042	3.89995
c__Verrucomicrobiae	0.433578	0	0.20732	0	0	0	1.38907	0.0597672	0	0	0.210037	0	0	0	0	0	0	0	0	0	0	0	0.173343	0	0	0	0	1.68746	0	0	0.313417	0	0	0.115645	0	0	0	0	0	0	0	0.087517	0	0	0	0	0	0	0
o__Actinomycetales	0.504511	0.326194	0.158065	0.457592	0.304805	0.196861	0.0715045	0.388305	0.425611	0.325923	0.0946014	0.0701672	0.123825	0	0.752352	0.704918	0.311287	0.634481	0.434917	0.426008	0.260792	0.292466	0.451663	0.183376	0.346171	0.970133	0.358939	0.19671	0.613824	0.360584	0.0610886	1.69442	0.254307	0.150696	0.462868	1.63506	1.54498	1.04942	1.13325	0.230785	0.916222	2.10244	0.0478637	0.0990626	0	0	0.0704935	0.0854413	0
o__Alteromonadales	0	0	0	0	0	0	0	0	0	0	0	0	0	0	0	0	0	0	0	0	0	0	0	0	0	0	0	0	0	0	0	0	0	0	0	0	0	0	0	0	0	0	0	0	0	0	0	0	0
o__Anaeroplasmatales	0	0	0	0.058917	0	0	0	0	0	0	0	0.262852	0	0	0	0	0	0	0	0	0	0	0	0	0	0	0	0	0	0	0	0	0	0	0	0.139918	0	0	0.179973	0	0	0	0.153909	0.397831	0	0.154653	0.0704935	0	0.183895
o__Bacillales	0.661517	0.868398	0.190762	0.176751	0.364221	0.642294	0.436597	0	0.59257	0.279369	0.841422	0.140334	0.5269	0.360917	0.704634	1.21243	0.628186	0.31179	0.594475	1.82521	0.160782	0.92238	0.818875	0.500099	0.350348	0.568398	0.196681	0.448663	0.593522	0.579907	0.232832	0.665649	0.205644	0.150185	0.690209	0.310968	1.06231	0.136669	0.452494	0.3853	0.36265	1.6573	0.149555	0.198125	0.0743318	0.130819	0.443422	0.48596	0.0734581
o__Bacteroidales	32.3651	22.0589	17.9368	16.866	16.1618	31.47	29.1392	32.1844	26.3727	26.0239	23.9108	30.27	14.2547	28.5135	22.3985	32.5416	23.8391	29.719	25.438	27.9832	29.2252	24.2488	25.0401	27.5765	27.6751	13.7883	20.4965	34.9758	14.6314	25.0963	37.6248	18.5442	19.2193	23.6529	28.5439	25.5544	22.1273	32.7742	22.4739	21.9148	20.4117	25.2585	32.2732	26.5992	26.4426	18.1168	23.4052	32.5107	31.0584
o__Bifidobacteriales	0.139278	0.275986	0.610281	0.122356	2.25959	0.258004	0.176253	0.151022	0.143524	0.193594	2.54795	0.0701672	0.592587	0.153124	1.08125	0.473002	4.09986	0.100984	0.18157	0.217413	0.245084	0.279178	0.364896	0.191684	0.307531	0.297724	0.190458	0.457761	0.309961	0.251482	0.156012	1.08103	0.523558	0.968983	0.237831	0.158542	0.261037	1.55219	0.385313	1.25119	0.881119	0.401827	0.796651	1.3037	3.24786	0.209846	0.638521	0.528762	0.127785
o__Burkholderiales	0.0615512	0.0594505	0	0	0	0	0	0.346602	0.317288	0.0824395	0.11502	0	0	0	0.1218	0	0.193402	0	0	0.137316	0.0652778	0	0	0	0.066662	0.134717	0	0	0	0.0660042	0	0.577038	0	0	0	0	0.899563	1.16405	1.94001	0	0.380012	0.708065	0	0	0	0	0	0.0854413	0
o__Campylobacterales	0.644665	0.628352	0.703974	0.508006	0.365146	1.00076	0.204074	0.555418	0.679674	0.728028	0.439033	0.75707	0.81407	0.592884	0.482342	0.471924	0.393784	0.79218	0.871943	0.526315	0.859373	0.81332	0.760054	0.31364	0.449711	0.444965	0.580563	0.29978	0.269139	0.826672	0.301347	0.458823	0.79498	0.507184	0.340745	0.739949	0.637636	0.65478	0.35618	0.61987	0.487905	0.231536	0.764029	0.745234	0.991626	0.715409	0.333734	0.708028	0.56329
o__Caulobacterales	0	0.0594505	0	0	0	0	0	0	0	0	0.127775	0	0.0619127	0.0653911	0	0	0.0901559	0.050492	0.196355	0	0	0	0	0	0	0	0	0	0	0.0660042	0	0.0784948	0	0	0	0	0	0	0	0	0.0822171	0.13115	0	0	0	0	0	0	0
o__Clostridiales	42.4262	50.8202	48.1153	14.3515	39.4913	44.0713	26.2661	44.1058	48.3423	30.2441	43.0253	54.0945	34.6423	34.0519	47.0105	32.1699	24.4594	50.6889	23.0756	30.8317	32.4543	36.4241	42.8147	48.9037	45.9128	31.5164	28.5077	11.6795	33.2014	35.1454	28.2878	28.3728	34.6477	33.0767	33.2957	24.8221	36.6146	33.6019	47.5074	31.0895	35.2359	20.2558	44.1034	22.5985	40.7589	37.2852	22.5007	14.1192	37.0885
o__Coriobacteriales	2.75536	3.40294	4.78396	4.11995	6.51834	3.86333	4.62979	2.74164	2.43111	3.56925	4.11477	1.24784	3.05105	3.11503	4.08943	3.50687	4.97977	1.80859	2.96955	1.51072	3.51626	3.41284	2.53072	2.70687	2.88931	4.52832	2.15454	2.88163	2.96942	3.37801	0.99981	2.84035	2.03535	1.51132	1.0295	1.47366	1.55165	1.59871	1.91855	3.56853	1.91854	1.56405	3.30118	4.27733	4.29694	4.89213	6.11715	4.43801	6.21434
o__CW040	0.194116	1.51568	2.62219	6.54293	4.66718	0.0809545	3.10326	3.80523	1.81215	1.91004	0.600218	1.63644	1.97313	3.70079	1.9797	2.91701	0.784636	1.49778	0	3.06807	2.37198	2.67481	2.0862	3.0628	4.06696	2.41098	0.289855	0.23794	2.26789	0.153642	3.85519	0.320544	1.13583	0.783835	2.54443	3.20946	0.434622	0.296117	0.787271	3.6041	2.05279	1.7332	3.12121	5.25982	1.65827	3.48471	5.76469	3.84042	3.89995
o__Deferribacterales	0.213447	0.232366	0.267297	0.273129	0.157238	0.417062	0.176253	0.199626	0.327081	0.236422	0.182245	0.295127	0.258736	0.221952	0.216745	0.199087	0.292966	0.227805	0.240296	0.188466	0.365729	0.347048	0.33026	0.282315	0.308067	0.151796	0.200346	0.216711	0.073787	0.420143	0.181617	0.206874	0.308266	0.124307	0.226563	0.139918	0.244199	0.262818	0.317089	0.204494	0.194671	0.161496	0.399565	0.218737	0.303889	0.44645	0.335388	0.24644	0.440835
o__Desulfovibrionales	2.69163	4.57466	4.49562	3.55788	6.84285	3.41503	2.97664	2.31902	1.99864	3.13377	3.05349	3.83561	3.39806	2.23282	3.17372	2.37837	4.19454	2.45931	3.08979	1.61833	3.14382	4.22918	4.05118	3.96817	3.35174	4.37475	3.78753	2.8196	5.62414	4.20351	1.99759	3.19788	2.87943	1.80488	1.62296	2.60737	2.4966	3.47584	4.66437	2.9758	2.43749	1.95278	3.48746	2.38444	4.16847	5.88224	2.95835	3.85981	4.77801
o__Enterobacteriales	3.89943	0.371027	1.54434	0.5703	0.164452	0.781026	0.739338	1.76007	1.2218	0.516916	1.98135	0.951209	0.976881	5.01595	1.29059	2.24477	2.9509	1.95358	1.87291	10.127	0.900156	1.76348	0.483742	0.495122	0.479535	0.228472	0.687555	0.601667	0.238786	0.697665	0.56665	1.24469	2.31631	0.897304	1.64833	1.5956	1.41497	0.846962	0.29964	0.759788	2.62657	1.32222	0	0	0.384037	0.209846	0.0704935	0.209911	0.179793
o__Erysipelotrichales	0.904852	1.48193	1.60978	0.39815	1.26053	1.43974	0.7462	0.559368	0.545726	0.561354	1.37069	0.68971	0.83272	0.990326	1.80649	1.44559	7.40257	0.404926	0.605618	0.644331	1.3231	2.28789	1.80011	1.38622	1.95833	1.86206	0.980955	0.801271	3.29976	1.51201	0.972112	0.580163	0.475317	0.428582	0.428155	0.639921	0.528692	0.167995	0.491536	1.36218	0.642304	0.675089	1.71027	5.24782	0.327289	0.753116	1.37345	0.583318	0.764225
o__EW055	0	0	0	0	0	0	0.214509	0	0	0	0	0	0	0	0	0	0	0	0	0	0	0	0	0	0	0	0	0	0	0	0	0	0	0	0	0	0	0	0	0	0	0	0	0	0	0	0	0	0
o__Flavobacteriales	0	0	0	0	0	0	0	0	0	0	0	0	0	0	0	0	0	0	0	0	0	0	0	0	0	0	0	0	0	0	0	0	0	0	0	0.400048	0	0	0.338802	0	0.155458	0	0	0	0	0	0	0	0
o__Gemellales	0	0	0	0	0	0	0	0	0	0	0	0	0	0	0	0	0	0	0	0	0	0	0	0	0	0	0	0	0	0	0	0	0	0	0	0	0	0	0	0	0	0	0.213614	0	0	0	0	0	0
o__Lactobacillales	10.7532	11.6926	15.9361	51.5847	20.9001	11.2451	29.6265	9.64216	14.0019	31.5362	14.5902	5.34317	37.3751	19.6795	12.9003	18.3323	24.5387	7.07457	39.9563	19.603	24.7667	21.3699	17.2634	9.81108	10.8564	37.1542	38.7795	41.3457	35.1007	26.9712	22.2062	38.5165	34.9629	35.1076	27.54	33.9167	27.7238	19.5169	13.9104	30.6123	29.3752	39.5035	8.36689	29.8676	16.7327	26.4712	34.6987	38.0653	13.714
o__Legionellales	0	0	0	0	0	0.155251	0	0	0	0	0	0	0.0619127	0.259171	0.0577591	0.192124	0.0901559	0	0.194757	0	0	0.121888	0	0	0	0	0	0	0	0	0	0.0967796	0.186067	0	0	0	0	0.0683346	0	0.135678	0	0	0	0	0	0	0	0	0
o__Pasteurellales	0	0	0	0.058917	0	0	0	0	0	0	0	0	0	0.0959236	0	0	0	0	0	0	0.130556	0.0852889	0	0	0	0	0	0	0	0	0	0.0967796	0	0	0	0.0777421	0	0.0683346	0	0	0	0.279514	0	0	0	0	0	0	0
o__Pseudomonadales	0.562928	0.461992	0.127175	0.0880841	0.0822258	0.138511	0.104748	0.142834	0.396327	0.346894	0.705088	0	0.514307	0.161693	0.337463	0.241586	0.217851	0.903557	0.153364	0.939084	0.0955045	0	0.272854	0.244724	0.424377	0.841234	1.30592	0.116444	0	0.205507	0.232832	0.713075	0	0	0.170253	1.70971	1.35193	1.00286	1.08773	0.334124	1.15674	0.981914	0	0	0	0	0.126167	0	0
o__RF32	0.307598	0.244189	0.115073	0.0880841	0	0.300421	0	0.318026	0.280307	0.155864	0.276611	0.0701672	0.19348	0.143117	0.322338	0.194836	0	0.345064	0.124494	0.148755	0	0.345333	0.396676	0.0611253	0	0	0.408177	0.280173	0	0.0660042	0.19124	0	0.0551432	0.115645	0.34388	0.21417	0.155548	0.147779	0.171065	0.0772572	0	0.239361	0.190846	0.205368	0.215157	0	0.126167	0.233264	0.262765
o__RF39	0	0.183	0	0	0.0822258	0	0	0.493682	0	0	0.824375	0.265672	0.2245	0.399121	0.360782	0.354516	0.375029	0.899376	0	0.13642	0	0	0	0.110818	0	0	0	0.140087	0.181879	0	1.62085	0.0967796	0	0.461751	0.45011	0.499244	0.694919	0.528711	1.18306	0.579208	0.36265	0.337504	0.696689	0.268025	0	0.412783	0.400781	0	0.286463
o__Rhizobiales	0	0.0889147	0	0	0.164452	0	0	0	0	0	0.0946014	0	0.0619127	0	0	0.0805287	0	0.050492	0	0	0	0	0	0	0.0966366	0.172268	0	0	0	0	0.0610886	0.0516281	0	0	0.125684	0	0.0632203	0	0	0.159412	0	0	0	0	0	0	0.142779	0	0.0734581
o__Sphingobacteriales	0	0	0	0	0	0	0	0	0	0	0.0946014	0	0	0	0	0	0	0	0	0	0	0	0	0	0	0	0	0	0	0	0	0	0	0	0	0	0	0	0	0	0.0550965	0	0	0	0	0	0	0	0
o__Turicibacterales	0.0615512	0	0.225741	0.058917	0	0	0	0	0	0	0.408135	0	0	0.0653911	0	0	0	0	0	0	0	0	0	0	0	0.387715	0	0.64151	0.624406	0	0	0.276928	0	0.0500618	0	0.0777421	0.192411	0.911174	0.401932	0.135678	0.100362	0	0	0	0.39802	0.769491	0.142779	0	0
o__Verrucomicrobiales	0.433578	0	0.20732	0	0	0	1.38907	0.0597672	0	0	0.210037	0	0	0	0	0	0	0	0	0	0	0	0.173343	0	0	0	0	1.68746	0	0	0.313417	0	0	0.115645	0	0	0	0	0	0	0	0.087517	0	0	0	0	0	0	0
o__Xanthomonadales	0	0	0	0	0	0	0	0	0	0	0	0	0	0	0	0	0	0	0	0	0	0	0	0	0	0	0	0	0	0	0	0.0784948	0	0	0.0865953	0	0	0	0	0	0	0.188718	0	0	0	0	0	0	0
o__YS2	0.419519	0.653816	0.350259	0.117834	0.213556	0.524333	0	0.227067	0.111305	0.155864	0.391649	0	0.0619127	0.181445	0.913327	0.338585	0.157678	0.0771975	0	0.0686582	0.115391	0.38213	0.3612	0.201747	0.460211	0.167561	1.07478	0.171686	0	0	0.137499	0.21	0	0.0924031	0.212279	0.0777421	0	0.174275	0	0	0.164434	0.22648	0.223686	0.329222	0	0.0654095	0.28062	0	0.290955
f__Aerococcaceae	0.729559	0.475532	0.24776	0.303629	0.430741	0.334832	0.361668	0.790125	0.638687	0.263199	0.343837	0.140334	0.474488	0.227022	0.913156	0.427671	0.385382	0.624347	0.281395	0.406329	0.425271	0.214503	0.3075	0.362715	0.361558	0.67944	1.70409	0.45397	0.130694	0.302075	0	2.29548	0.469732	0.162501	0.841917	2.13861	3.7335	1.00365	1.82976	0.592435	1.74829	2.78037	0.089082	0.141539	0.0743318	0.196228	0.103982	0.150059	0.0734581
f__Alcaligenaceae	0.0615512	0.0594505	0	0	0	0	0	0.346602	0.317288	0.0824395	0	0	0	0	0.1218	0	0.193402	0	0	0.0686582	0.0652778	0	0	0	0.066662	0.134717	0	0	0	0.0660042	0	0.577038	0	0	0	0	0.899563	1.16405	1.94001	0	0.380012	0.552749	0	0	0	0	0	0.0854413	0
f__Alteromonadaceae	0	0	0	0	0	0	0	0	0	0	0	0	0	0	0	0	0	0	0	0	0	0	0	0	0	0	0	0	0	0	0	0	0	0	0	0	0	0	0	0	0	0	0	0	0	0	0	0	0
f__Anaeroplasmataceae	0	0	0	0.058917	0	0	0	0	0	0	0	0.262852	0	0	0	0	0	0	0	0	0	0	0	0	0	0	0	0	0	0	0	0	0	0	0	0.139918	0	0	0.179973	0	0	0	0.153909	0.397831	0	0.154653	0.0704935	0	0.183895
f__Bacillaceae	0.0615512	0.291669	0.127175	0.058917	0.164452	0.115907	0.0715045	0	0.111308	0.0546549	0.0638877	0.0701672	0.09199	0.0653911	0	0.161057	0	0	0	0.674884	0	0.267416	0.355179	0.152055	0.116211	0.100202	0.131121	0.19671	0.298379	0.219646	0.110655	0.0516281	0.0848181	0	0.0865953	0.155484	0.218768	0.0683346	0.047875	0.0772572	0.0550965	0.118837	0.0478637	0.198125	0	0.0654095	0.19666	0.124469	0.0734581
f__Bacteroidaceae	4.7265	2.50596	1.8184	1.09913	0.758283	3.0245	1.34567	5.34263	4.82161	3.39862	3.31357	2.60993	1.90794	5.32113	3.48377	2.45519	3.73074	4.31462	3.08571	4.48807	2.46933	3.1323	4.123	3.67739	3.19315	1.85037	2.14315	4.3383	1.93122	2.91647	6.64316	2.3847	1.70213	3.87551	3.1781	2.2872	3.27489	4.41543	3.68089	3.67514	2.77245	6.54109	3.27553	2.2032	1.77402	1.52897	1.95909	2.62761	3.08563
f__Bifidobacteriaceae	0.139278	0.275986	0.610281	0.122356	2.25959	0.258004	0.176253	0.151022	0.143524	0.193594	2.54795	0.0701672	0.592587	0.153124	1.08125	0.473002	4.09986	0.100984	0.18157	0.217413	0.245084	0.279178	0.364896	0.191684	0.307531	0.297724	0.190458	0.457761	0.309961	0.251482	0.156012	1.08103	0.523558	0.968983	0.237831	0.158542	0.261037	1.55219	0.385313	1.25119	0.881119	0.401827	0.796651	1.3037	3.24786	0.209846	0.638521	0.528762	0.127785
f__Carnobacteriaceae	0.200829	0.0594505	0	0	0	0	0	0.0597672	0.0815288	0	0	0	0	0	0.106842	0	0	0	0	0	0	0	0	0.125766	0	0.399703	0.0655605	0	0	0	0	0.0516281	0	0	0.271999	0	0.345957	0.120222	0.187614	0	0.384019	0.155317	0	0	0	0	0	0	0
f__Caulobacteraceae	0	0.0594505	0	0	0	0	0	0	0	0	0.127775	0	0.0619127	0.0653911	0	0	0.0901559	0.050492	0.196355	0	0	0	0	0	0	0	0	0	0	0.0660042	0	0.0784948	0	0	0	0	0	0	0	0	0.0822171	0.13115	0	0	0	0	0	0	0
f__Cellulomonadaceae	0	0.0889147	0.0635873	0	0	0	0	0.0597672	0	0	0	0	0	0	0	0	0.130975	0	0	0	0	0	0	0	0.066662	0	0	0	0.108092	0	0	0	0	0	0	0	0	0	0	0	0	0	0	0	0	0	0	0.0854413	0
f__Christensenellaceae	0.509107	0.990301	0.641359	0.147001	0.404351	0.429058	0.479152	0.466556	0.409715	0.392912	0.678003	0.637311	0.301061	0.514793	0.491258	0.194836	0.613031	0.427613	0.261181	0.358501	0.245947	0.455483	0.59455	0.57015	0.695273	0.389882	0.393397	0.0802668	0.583481	0.486928	0.338554	0.148408	0.293111	0.385565	0.212279	0	0.258414	0.267655	0.404712	0.299597	0.110193	0.0594184	0.402977	0	0.287471	0.196228	0.174476	0	0.373619
f__Clostridiaceae	1.607	0.743341	0.956765	0.903816	1.46113	1.801	1.25166	0.853239	1.80017	1.2205	3.50083	0.976487	1.75318	1.23397	3.00134	1.13916	0.919685	1.1516	2.66656	1.28282	0.671561	1.52482	1.36125	1.45491	1.08942	1.78314	0.894738	0.29002	4.4494	1.38831	1.20498	1.47636	0.633624	0.750968	0.91713	1.41864	0.926936	1.48875	1.27901	1.75789	0.902758	1.02976	1.39003	1.53366	0.688066	0.877937	0.707915	0.396578	0.892578
f__Comamonadaceae	0	0	0	0	0	0	0	0	0	0	0.11502	0	0	0	0	0	0	0	0	0.0686582	0	0	0	0	0	0	0	0	0	0	0	0	0	0	0	0	0	0	0	0	0	0.155317	0	0	0	0	0	0	0
f__Coriobacteriaceae	2.75536	3.40294	4.78396	4.11995	6.51834	3.86333	4.62979	2.74164	2.43111	3.56925	4.11477	1.24784	3.05105	3.11503	4.08943	3.50687	4.97977	1.80859	2.96955	1.51072	3.51626	3.41284	2.53072	2.70687	2.88931	4.52832	2.15454	2.88163	2.96942	3.37801	0.99981	2.84035	2.03535	1.51132	1.0295	1.47366	1.55165	1.59871	1.91855	3.56853	1.91854	1.56405	3.30118	4.27733	4.29694	4.89213	6.11715	4.43801	6.21434
f__Corynebacteriaceae	0.504511	0.23728	0.0944781	0.457592	0.304805	0.196861	0.0715045	0.328538	0.425611	0.325923	0.0946014	0.0701672	0.123825	0	0.579391	0.704918	0.180312	0.435805	0.434917	0.426008	0.260792	0.292466	0.451663	0.183376	0.27951	0.970133	0.358939	0.19671	0.505732	0.360584	0.0610886	1.53605	0.254307	0.150696	0.462868	1.63506	1.41854	1.04942	0.997337	0.179609	0.916222	2.10244	0.0478637	0.0990626	0	0	0.0704935	0	0
f__Coxiellaceae	0	0	0	0	0	0	0	0	0	0	0	0	0	0.116054	0.0577591	0.192124	0.0901559	0	0.194757	0	0	0.121888	0	0	0	0	0	0	0	0	0	0.0967796	0.186067	0	0	0	0	0.0683346	0	0.135678	0	0	0	0	0	0	0	0	0
f__Deferribacteraceae	0.213447	0.232366	0.267297	0.273129	0.157238	0.417062	0.176253	0.199626	0.327081	0.236422	0.182245	0.295127	0.258736	0.221952	0.216745	0.199087	0.292966	0.227805	0.240296	0.188466	0.365729	0.347048	0.33026	0.282315	0.308067	0.151796	0.200346	0.216711	0.073787	0.420143	0.181617	0.206874	0.308266	0.124307	0.226563	0.139918	0.244199	0.262818	0.317089	0.204494	0.194671	0.161496	0.399565	0.218737	0.303889	0.44645	0.335388	0.24644	0.440835
f__Dehalobacteriaceae	0.469667	0.371986	0.233289	0.30524	0.432211	0.471042	0.423036	0.254585	0.541238	0.478861	0.606255	0.428819	0.188811	0.215797	0.718031	0.164748	0.279848	0.240962	0.18447	0.357427	0.440631	0.221358	0.607745	0.729223	0.438569	0.202076	0.350897	0.280173	0.147569	0.734562	0.236175	0.209719	0	0.325003	0.424558	0	0.409854	0.336335	0.473635	0.135678	0.380162	0.268387	0.543323	0.198125	0.564596	0.271497	0.0704935	0.124469	0.257353
f__Dermabacteraceae	0	0	0	0	0	0	0	0	0	0	0	0	0	0	0	0	0	0	0	0	0	0	0	0	0	0	0	0	0	0	0	0	0	0	0	0	0.0632203	0	0.135913	0	0	0	0	0	0	0	0	0	0
f__Desulfovibrionaceae	2.69163	4.57466	4.49562	3.55788	6.84285	3.41503	2.97664	2.31902	1.99864	3.13377	3.05349	3.83561	3.39806	2.23282	3.17372	2.37837	4.19454	2.45931	3.08979	1.61833	3.14382	4.22918	4.05118	3.96817	3.35174	4.37475	3.78753	2.8196	5.62414	4.20351	1.99759	3.19788	2.87943	1.80488	1.62296	2.60737	2.4966	3.47584	4.66437	2.9758	2.43749	1.95278	3.48746	2.38444	4.16847	5.88224	2.95835	3.85981	4.77801
f__Enterobacteriaceae	3.89943	0.371027	1.54434	0.5703	0.164452	0.781026	0.739338	1.76007	1.2218	0.516916	1.98135	0.951209	0.976881	5.01595	1.29059	2.24477	2.9509	1.95358	1.87291	10.127	0.900156	1.76348	0.483742	0.495122	0.479535	0.228472	0.687555	0.601667	0.238786	0.697665	0.56665	1.24469	2.31631	0.897304	1.64833	1.5956	1.41497	0.846962	0.29964	0.759788	2.62657	1.32222	0	0	0.384037	0.209846	0.0704935	0.209911	0.179793
f__Enterococcaceae	1.00919	1.64527	4.58025	14.8547	4.38722	1.45453	7.03815	0.931039	2.86647	10.5339	6.73611	0.982249	10.2283	5.4489	4.94155	2.33105	2.00635	1.71203	9.69173	11.9573	6.31931	3.63909	2.02427	1.25083	1.19347	12.9124	8.77859	19.3118	7.94624	9.345	2.10419	6.64154	6.86338	2.90912	1.78333	1.04771	1.52223	0.881851	1.10801	8.44763	4.64091	1.84155	0.473308	1.94711	6.15273	1.3163	15.1942	7.32513	0.409412
f__Erysipelotrichaceae	0.904852	1.48193	1.60978	0.39815	1.26053	1.43974	0.7462	0.559368	0.545726	0.561354	1.37069	0.68971	0.83272	0.990326	1.80649	1.44559	7.40257	0.404926	0.605618	0.644331	1.3231	2.28789	1.80011	1.38622	1.95833	1.86206	0.980955	0.801271	3.29976	1.51201	0.972112	0.580163	0.475317	0.428582	0.428155	0.639921	0.528692	0.167995	0.491536	1.36218	0.642304	0.675089	1.71027	5.24782	0.327289	0.753116	1.37345	0.583318	0.764225
f__Eubacteriaceae	0	0	0	0	0.0822258	0.0809545	0.0715045	0.0597672	0	0	0	0	0.0619127	0	0.0870599	0.0805287	0	0.050492	0	0	0.0652778	0.0852889	0	0	0.066662	0	0	0	0.073787	0.0660042	0	0	0	0	0	0	0	0	0	0.051176	0.0550965	0	0.0724301	0	0.0743318	0	0.0704935	0	0.127785
f__F16	0.194116	1.51568	2.62219	6.54293	4.66718	0.0809545	3.10326	3.80523	1.81215	1.91004	0.600218	1.63644	1.97313	3.70079	1.9797	2.91701	0.784636	1.49778	0	3.06807	2.37198	2.67481	2.0862	3.0628	4.06696	2.41098	0.289855	0.23794	2.26789	0.153642	3.85519	0.320544	1.13583	0.783835	2.54443	3.20946	0.434622	0.296117	0.787271	3.6041	2.05279	1.7332	3.12121	5.25982	1.65827	3.48471	5.76469	3.84042	3.89995
f__Flavobacteriaceae	0	0	0	0	0	0	0	0	0	0	0	0	0	0	0	0	0	0	0	0	0	0	0	0	0	0	0	0	0	0	0	0	0	0	0	0.400048	0	0	0.338802	0	0.155458	0	0	0	0	0	0	0	0
f__Gemellaceae	0	0	0	0	0	0	0	0	0	0	0	0	0	0	0	0	0	0	0	0	0	0	0	0	0	0	0	0	0	0	0	0	0	0	0	0	0	0	0	0	0	0	0.213614	0	0	0	0	0	0
f__Helicobacteraceae	0.644665	0.628352	0.703974	0.508006	0.365146	1.00076	0.204074	0.555418	0.679674	0.728028	0.439033	0.75707	0.81407	0.592884	0.482342	0.471924	0.393784	0.79218	0.871943	0.526315	0.859373	0.81332	0.760054	0.31364	0.449711	0.444965	0.580563	0.29978	0.269139	0.826672	0.301347	0.458823	0.79498	0.507184	0.340745	0.739949	0.637636	0.65478	0.35618	0.61987	0.487905	0.231536	0.764029	0.745234	0.991626	0.715409	0.333734	0.708028	0.56329
f__Lachnospiraceae	7.32978	11.1212	13.0038	2.87192	7.30128	7.89489	5.70081	6.93766	10.7016	5.88736	8.725	10.3116	8.30666	5.34421	11.5789	10.6929	5.91672	11.5009	4.20564	6.06732	6.48951	6.62667	9.75141	9.15406	8.78832	8.76782	8.03704	2.97367	7.54592	8.05956	5.86844	4.56439	7.0216	5.0891	4.95043	4.02634	6.88203	2.84597	8.51816	6.09028	5.82026	3.6446	5.07298	3.28822	6.70185	6.38686	2.24812	1.64024	3.43852
f__Lactobacillaceae	7.06693	6.39645	8.20027	32.899	11.5185	6.85327	19.6691	6.10439	8.92709	17.149	4.59148	2.98342	22.6347	11.1985	4.70987	10.392	7.34397	2.52391	27.2124	4.34976	15.2669	12.441	11.0403	5.76644	6.81315	17.7906	24.9653	16.9612	21.936	13.4492	18.4753	26.8145	25.2898	30.2869	23.7885	28.8562	19.5312	16.0992	9.63352	18.4261	20.6788	31.5204	5.88637	25.0586	8.20564	22.8205	16.4712	28.4257	11.9234
f__Legionellaceae	0	0	0	0	0	0.155251	0	0	0	0	0	0	0.0619127	0.143117	0	0	0	0	0	0	0	0	0	0	0	0	0	0	0	0	0	0	0	0	0	0	0	0	0	0	0	0	0	0	0	0	0	0	0
f__Leuconostocaceae	0.210989	0.699318	0.580966	0.284384	0.889205	0.488935	0.334646	0.210789	0.20481	0.493255	1.00414	0.299387	1.83825	0.833736	0.416877	2.06222	0.737526	1.037	0.339275	0.864063	0.410748	0.515394	0.633432	0.352064	0.484902	0.723282	0.43143	0.54345	0.793953	0.605902	0.299376	0.554321	0.434014	0.324304	0	0.185878	0.566572	0.266318	0.272584	0.884884	0.306428	0.573779	0.313079	0.329222	0.236838	0.352239	0.403512	0.282431	0.14373
f__Micrococcaceae	0	0	0	0	0	0	0	0	0	0	0	0	0	0	0.172961	0	0	0.198675	0	0	0	0	0	0	0	0	0	0	0	0	0	0.158372	0	0	0	0	0.0632203	0	0	0.051176	0	0	0	0	0	0	0	0	0
f__[Mogibacteriaceae]	0.337585	0.386255	0.583379	0.205918	0.384018	0.562272	0.143009	0.492519	0.534352	0.219534	0.509664	0.600776	0.501653	0.130782	0.468141	0.216541	0.221131	0.560198	0.187563	0.274633	0.195515	0.469373	0.608945	0.986035	0.502626	0.189477	0.358904	0	0.329453	0.666503	0	0	0.278609	0.258585	0.50765	0.43532	0.398008	0.167995	0.596578	0.393474	0.110193	0.0594184	0.9386	0.141539	0.563899	0.505793	0.382635	0.124469	0.459199
f__Moraxellaceae	0.562928	0.461992	0.127175	0.0880841	0.0822258	0.138511	0.104748	0.142834	0.396327	0.346894	0.705088	0	0.514307	0.161693	0.337463	0.241586	0.217851	0.903557	0.153364	0.939084	0.0955045	0	0.272854	0.244724	0.424377	0.841234	1.30592	0.116444	0	0.205507	0.232832	0.713075	0	0	0.170253	1.70971	1.35193	1.00286	1.08773	0.334124	1.15674	0.981914	0	0	0	0	0.126167	0	0
f__[Odoribacteraceae]	3.11002	0.992793	1.03764	1.16285	0.664248	2.25873	2.05905	2.16378	0.926231	2.55492	1.73024	3.61078	1.22526	1.76549	1.21909	2.61797	1.38706	2.4979	1.84698	2.14763	1.96851	1.5169	0.986391	1.58515	1.67272	0.881711	1.24585	2.21128	0.799288	1.15487	3.09628	2.2778	1.99169	0.940789	4.71497	3.13104	2.15533	1.7965	1.95885	1.02714	3.36826	2.39259	1.45668	2.01543	2.41109	1.52376	2.25671	2.47718	1.7464
f__[Paraprevotellaceae]	0.244182	0.145473	0.262487	0	0.117543	0.488313	0.227569	0.184721	0.287396	0.174073	0.226335	0	0.308777	0.383233	0.435376	0.194836	0.206574	0.120609	0.387791	0.16781	0.293076	0.176907	0.309326	0.462003	0.332734	0.410196	0.266648	0.363808	0.073787	0.116675	0.451987	0.263018	0	0.181839	0.407762	0.139918	0.793578	0.0683346	0.167736	0.600732	0.457549	0.351667	0.260742	0.546591	0.591755	0.171067	0.699262	0.271852	0.326549
f__Pasteurellaceae	0	0	0	0.058917	0	0	0	0	0	0	0	0	0	0.0959236	0	0	0	0	0	0	0.130556	0.0852889	0	0	0	0	0	0	0	0	0	0.0967796	0	0	0	0.0777421	0	0.0683346	0	0	0	0.279514	0	0	0	0	0	0	0
f__Peptococcaceae	0.139278	0.145473	0.130543	0	0.140353	0.0809545	0	0.188827	0.154227	0	0.11502	0.139818	0.112043	0	0.183583	0	0.157678	0.175904	0.124494	0	0	0.145528	0.108241	0.0611253	0.0966366	0	0	0	0.073787	0.0660042	0.0610886	0	0.15315	0.0500618	0.0865953	0	0.192411	0.0683346	0	0.051176	0	0	0.111843	0	0.224171	0.132177	0.0704935	0	0
f__Peptostreptococcaceae	0	0	0	0	0	0	0	0.164565	0.15423	0.0546549	0.871267	0	0.560325	0	0.998783	0	0	0.050492	1.18899	0	0	0	0	0	0	0.961409	0	0	1.59453	0	0	0.404604	0.280524	0	0	0	0.208034	0.214595	0	0.67823	0.321321	0	0.0478637	0	0.168879	0	0	0	0
f__Planococcaceae	0.139278	0.260138	0	0.058917	0	0.248188	0.166937	0	0.111305	0.115404	0.409457	0.0701672	0.18398	0.230134	0.646875	0.765504	0.628186	0.261298	0.0915459	0.387402	0	0.214503	0.0735951	0.0909298	0.167475	0.3164	0.0655605	0.171686	0.073787	0.0965671	0	0.0516281	0	0	0	0	0.226752	0	0.0898165	0.154514	0.0822171	0.39525	0.101691	0	0	0	0.142779	0	0
f__Porphyromonadaceae	1.07407	0.49959	0.379718	0.215266	0	2.32948	0.429027	0.44707	1.22197	0.301973	0.717125	0.242921	0.265946	0.752844	0.754721	0.322115	0.847774	0.548656	0.990525	0.616777	0.486852	0.903434	1.92731	0.637231	0.546157	0	0.365638	0.53856	0.329453	0.786465	1.45285	0.518447	0.281204	1.01325	0.943984	0.636863	0.524303	0.593226	0.602482	0.64032	0.372481	1.26088	0.778806	0.655403	0.654578	0.247663	0.281974	1.00602	0.925377
f__Prevotellaceae	0.0917432	0.0889147	0	0	0	0.0809545	0	0	0	0	0.11502	0	0	0	0	0	0	0	0	0	0	0	0	0.238675	0.197433	0	0	0	0	0	0.0610886	0	0	0.0500618	0.0865953	0	0.164766	0.0683346	0.047875	0	0.0822171	0.118837	0.12765	0	0	0	0.0704935	0	0
f__Rhizobiaceae	0	0	0	0	0.0822258	0	0	0	0	0	0	0	0.0619127	0	0	0	0	0	0	0	0	0	0	0	0	0	0	0	0	0	0	0	0	0	0.125684	0	0	0	0	0.108236	0	0	0	0	0	0	0.142779	0	0.0734581
f__Rikenellaceae	5.28919	3.11169	2.28406	2.19797	2.16099	4.87734	3.64052	4.00284	2.97315	3.22077	4.76608	4.02632	2.32185	3.65823	3.74835	4.66393	3.88719	5.09929	3.31013	4.75439	3.03643	3.10766	3.65614	3.6118	3.29857	1.73558	3.31698	3.65706	1.6346	2.84049	5.27394	3.82693	3.84458	3.05624	5.29956	4.78135	4.2757	4.68196	3.48223	3.34962	4.60788	4.93623	3.35377	3.49562	4.1689	2.58328	3.8827	4.63053	4.75174
f__Ruminococcaceae	19.9345	20.1415	19.267	4.52384	14.2002	18.459	9.73321	18.4322	18.3847	11.3979	15.0741	20.6843	11.4969	13.8529	15.784	8.53287	8.9054	19.576	8.59281	12.1707	12.7984	14.8053	17.5317	20.7257	19.8536	9.21225	10.55	5.24768	10.3969	12.8755	9.76465	12.9879	14.4588	14.3523	12.7202	9.16942	15.4102	16.5152	19.8307	12.6997	15.6825	9.1963	21.9667	7.95454	19.473	18.3669	10.369	6.19385	18.5758
f__S24-7	17.3731	14.3749	11.871	11.724	12.1616	17.96	20.7221	19.5594	15.6173	15.9457	12.6288	19.2854	7.95497	16.1514	12.4367	21.7585	13.2268	16.4737	15.2535	15.3419	20.0499	14.6702	13.7521	16.9709	18.1801	8.52457	12.8916	23.4111	9.44742	16.7925	20.0194	8.90323	10.9315	14.2481	13.3501	14.1795	10.5272	20.6925	12.022	12.2707	8.28165	9.26079	22.5566	17.377	16.38	11.6426	13.752	21.025	19.5889
f__Sphingobacteriaceae	0	0	0	0	0	0	0	0	0	0	0.0946014	0	0	0	0	0	0	0	0	0	0	0	0	0	0	0	0	0	0	0	0	0	0	0	0	0	0	0	0	0	0.0550965	0	0	0	0	0	0	0	0
f__Staphylococcaceae	0.460687	0.316591	0.0635873	0.058917	0.199769	0.278199	0.198155	0	0.369957	0.10931	0.368076	0	0.25093	0.0653911	0.0577591	0.285868	0	0.050492	0.502929	0.550561	0.160782	0.440461	0.3901	0.257114	0.066662	0.151796	0	0.0802668	0.221356	0.263694	0.122177	0.562393	0.120826	0.150185	0.603614	0.155484	0.616794	0.0683346	0.314802	0.153528	0.225336	1.14321	0	0	0.0743318	0.0654095	0.103982	0.361491	0
f__Streptococcaceae	1.41263	2.41655	2.26322	2.72415	3.50996	2.03262	2.02478	1.54605	1.28333	2.82568	1.78687	0.93778	1.82983	1.74469	1.4939	3.11938	13.9345	1.12679	2.0584	1.46163	2.18363	4.55992	3.18439	1.95327	2.00336	4.13318	2.60679	3.3382	4.08929	2.8767	1.32739	1.88051	1.73001	1.42479	0.854233	1.68831	2.02436	1.14572	0.878922	1.84273	1.35106	2.51324	1.60505	2.29209	1.71088	1.65511	1.98452	1.75751	1.16397
f__[Tissierellaceae]	0	0.10867	0.0635873	0	0	0	0	0	0	0	0	0	0	0	0	0.0805287	0	0	0	0	0	0	0.0735951	0	0	0.0673585	0	0.116444	0.073787	0	0	0	0	0	0	0	0	0	0	0.051176	0.0550965	0	0	0	0	0	0	0	0
f__Turicibacteraceae	0.0615512	0	0.225741	0.058917	0	0	0	0	0	0	0.408135	0	0	0.0653911	0	0	0	0	0	0	0	0	0	0	0	0.387715	0	0.64151	0.624406	0	0	0.276928	0	0.0500618	0	0.0777421	0.192411	0.911174	0.401932	0.135678	0.100362	0	0	0	0.39802	0.769491	0.142779	0	0
f__unknown_Bacillales	0	0	0	0	0	0	0	0	0	0	0	0	0	0	0	0	0	0	0	0.212363	0	0	0	0	0	0	0	0	0	0	0	0	0	0	0	0	0	0	0	0	0	0	0	0	0	0	0	0	0
f__unknown_Bacteroidales	0.456219	0.339588	0.283525	0.466823	0.299057	0.450671	0.715262	0.483973	0.525044	0.427875	0.413664	0.494599	0.269965	0.481197	0.320534	0.529084	0.553005	0.664174	0.563392	0.466679	0.921118	0.741395	0.285911	0.393431	0.254227	0.385864	0.266648	0.455659	0.415619	0.488809	0.626061	0.370107	0.468194	0.287139	0.562797	0.398535	0.411533	0.457877	0.51187	0.351152	0.469187	0.396443	0.4634	0.305962	0.462254	0.419428	0.502981	0.472454	0.633827
f__unknown_Clostridiales	12.0992	16.8115	13.2356	5.39373	15.0855	14.2921	8.46373	16.2559	15.6621	10.5924	12.9452	20.3154	11.3598	12.7595	13.6993	11.0678	7.44587	16.9548	5.66393	10.3203	11.5475	12.0902	12.1772	15.2224	14.3817	9.94297	7.92269	2.69126	7.93277	10.802	10.8139	8.58146	11.5282	11.8651	13.4769	9.77242	11.9287	11.6971	16.4047	8.88119	11.7983	5.99794	13.5566	9.48239	12.0126	10.5477	8.40707	5.6396	12.9636
f__unknown_EW055	0	0	0	0	0	0	0.214509	0	0	0	0	0	0	0	0	0	0	0	0	0	0	0	0	0	0	0	0	0	0	0	0	0	0	0	0	0	0	0	0	0	0	0	0	0	0	0	0	0	0
f__unknown_Lactobacillales	0.123102	0	0.0635873	0.518886	0.164452	0.0809545	0.198155	0	0	0.271268	0.127775	0	0.369486	0.226706	0.318096	0	0.130975	0.050492	0.373126	0.563953	0.160782	0	0.0735951	0	0	0.51567	0.227783	0.737017	0.204481	0.392354	0	0.278531	0.175969	0	0	0	0	0	0	0.418568	0.265651	0.118837	0	0.0990626	0.352255	0.130819	0.541265	0.124469	0
f__unknown_RF32	0.307598	0.244189	0.115073	0.0880841	0	0.300421	0	0.318026	0.280307	0.155864	0.276611	0.0701672	0.19348	0.143117	0.322338	0.194836	0	0.345064	0.124494	0.148755	0	0.345333	0.396676	0.0611253	0	0	0.408177	0.280173	0	0.0660042	0.19124	0	0.0551432	0.115645	0.34388	0.21417	0.155548	0.147779	0.171065	0.0772572	0	0.239361	0.190846	0.205368	0.215157	0	0.126167	0.233264	0.262765
f__unknown_RF39	0	0.183	0	0	0.0822258	0	0	0.493682	0	0	0.824375	0.265672	0.2245	0.399121	0.360782	0.354516	0.375029	0.899376	0	0.13642	0	0	0	0.110818	0	0	0	0.140087	0.181879	0	1.62085	0.0967796	0	0.461751	0.45011	0.499244	0.694919	0.528711	1.18306	0.579208	0.36265	0.337504	0.696689	0.268025	0	0.412783	0.400781	0	0.286463
f__unknown_Rhizobiales	0	0.0889147	0	0	0.0822258	0	0	0	0	0	0.0946014	0	0	0	0	0.0805287	0	0.050492	0	0	0	0	0	0	0.0966366	0.172268	0	0	0	0	0.0610886	0.0516281	0	0	0	0	0.0632203	0	0	0.051176	0	0	0	0	0	0	0	0	0
f__unknown_YS2	0.419519	0.653816	0.350259	0.117834	0.213556	0.524333	0	0.227067	0.111305	0.155864	0.391649	0	0.0619127	0.181445	0.913327	0.338585	0.157678	0.0771975	0	0.0686582	0.115391	0.38213	0.3612	0.201747	0.460211	0.167561	1.07478	0.171686	0	0	0.137499	0.21	0	0.0924031	0.212279	0.0777421	0	0.174275	0	0	0.164434	0.22648	0.223686	0.329222	0	0.0654095	0.28062	0	0.290955
f__Verrucomicrobiaceae	0.433578	0	0.20732	0	0	0	1.38907	0.0597672	0	0	0.210037	0	0	0	0	0	0	0	0	0	0	0	0.173343	0	0	0	0	1.68746	0	0	0.313417	0	0	0.115645	0	0	0	0	0	0	0	0.087517	0	0	0	0	0	0	0
f__Xanthomonadaceae	0	0	0	0	0	0	0	0	0	0	0	0	0	0	0	0	0	0	0	0	0	0	0	0	0	0	0	0	0	0	0	0.0784948	0	0	0.0865953	0	0	0	0	0	0	0.188718	0	0	0	0	0	0	0
g__Acinetobacter	0	0	0.0635873	0	0	0	0	0	0.055654	0.155864	0.577313	0	0.303148	0.161693	0.0577591	0.241586	0	0.743686	0.048555	0.870426	0	0	0	0	0	0	0	0	0	0	0.0610886	0.215183	0	0	0	0.992195	0.387478	0.315774	0.15059	0.256867	0.465723	0.087517	0	0	0	0	0.126167	0	0
g__Adlercreutzia	2.66361	3.18945	4.3561	3.80936	5.98393	3.72482	4.38203	2.56004	2.26805	3.56925	3.98444	1.24784	2.77355	2.88832	3.81784	3.39257	3.30052	1.80859	2.878	1.44206	3.29903	3.29095	2.38246	2.70687	2.82265	4.21214	2.15454	2.88163	2.55005	3.14466	0.99981	2.84035	1.87497	1.51132	1.0295	1.47366	1.55165	1.59871	1.91855	3.44009	1.91854	1.56405	3.13302	4.17826	4.04399	4.02027	4.6709	4.08278	5.58195
g__Aerococcus	0.602454	0.214599	0.0944781	0.122356	0.191277	0.179581	0.235017	0.324975	0.272996	0.126824	0.182245	0.0701672	0.28547	0.0959236	0.595145	0.164748	0.227704	0.528877	0.189849	0.306103	0.16779	0	0.108241	0.198874	0.194083	0.312553	1.0093	0.251952	0	0.0965671	0	1.06742	0.204119	0.162501	0.444234	1.3826	2.28918	0.361835	0.789005	0.4842	0.852312	1.62989	0	0	0	0.0654095	0	0	0
g__AF12	0.551195	0.364639	0.422267	0.232125	0.250901	0.634257	0.279242	0.615161	0.367011	0.310021	0.377456	0.705341	0.307172	0.592684	0.297117	0.50894	0.385588	0.515329	0.464529	0.488325	0.288271	0.561579	0.39475	0.500242	0.33568	0.25086	0.515949	0.530451	0.234834	0.362787	0.622053	0.445613	0.575817	0.36916	0.860623	0.767144	0.639311	0.489573	0.476904	0.381014	0.709867	0.550926	0.412044	0.297406	0.476036	0.393415	0.490345	0.420506	0.414607
g__Aggregatibacter	0	0	0	0.058917	0	0	0	0	0	0	0	0	0	0.0959236	0	0	0	0	0	0	0.130556	0.0852889	0	0	0	0	0	0	0	0	0	0.0967796	0	0	0	0.0777421	0	0.0683346	0	0	0	0.279514	0	0	0	0	0	0	0
g__Agrobacterium	0	0	0	0	0.0822258	0	0	0	0	0	0	0	0.0619127	0	0	0	0	0	0	0	0	0	0	0	0	0	0	0	0	0	0	0	0	0	0.125684	0	0	0	0	0.108236	0	0	0	0	0	0	0.142779	0	0.0734581
g__Akkermansia	0.433578	0	0.20732	0	0	0	1.38907	0.0597672	0	0	0.210037	0	0	0	0	0	0	0	0	0	0	0	0.173343	0	0	0	0	1.68746	0	0	0.313417	0	0	0.115645	0	0	0	0	0	0	0	0.087517	0	0	0	0	0	0	0
g__Allobaculum	0	0	0.878876	0.107633	0.493541	0	0.2235	0	0	0	0.0946014	0	0.165453	0	0.550903	0	6.66044	0	0	0	0	0	0	0	0	0.122118	0	0.0802668	2.14347	0	0.0610886	0	0	0	0	0	0	0	0	0.453615	0.197437	0	0.848532	4.86095	0	0.132177	0.281064	0.124469	0
g__Anaerofustis	0	0	0	0	0.0822258	0.0809545	0.0715045	0.0597672	0	0	0	0	0.0619127	0	0.0870599	0.0805287	0	0.050492	0	0	0.0652778	0.0852889	0	0	0.066662	0	0	0	0.073787	0.0660042	0	0	0	0	0	0	0	0	0	0.051176	0.0550965	0	0.0724301	0	0.0743318	0	0.0704935	0	0.127785
g__Anaeroplasma	0	0	0	0.058917	0	0	0	0	0	0	0	0.262852	0	0	0	0	0	0	0	0	0	0	0	0	0	0	0	0	0	0	0	0	0	0	0	0.139918	0	0	0.179973	0	0	0	0.153909	0.397831	0	0.154653	0.0704935	0	0.183895
g__Anaerotruncus	0.15816	0.236615	0.130543	0	0.117543	0.197244	0.0715045	0.142834	0.215934	0.0824395	0	0.204437	0.0619127	0.131098	0.0870599	0.114307	0	0.10938	0.074097	0	0.0652778	0.0852889	0.108241	0.163841	0	0.138591	0	0	0.130694	0.201526	0	0.0784948	0.120826	0.0500618	0.0865953	0	0.0947782	0.120222	0.129329	0.051176	0	0	0.120341	0.0990626	0.0743318	0.116844	0	0	0.127785
g__Anaerovorax	0.0615512	0	0.0635873	0	0	0	0.0715045	0.164565	0.232778	0.0824395	0.0638877	0.218037	0.0619127	0	0	0	0	0.208573	0	0.0686582	0	0	0.173343	0.137749	0.160266	0.0673585	0	0	0.073787	0	0	0	0.168323	0.158461	0	0.0777421	0.202814	0.0996604	0.0728269	0.118971	0.0550965	0	0	0	0.185976	0.0963604	0	0	0
g__Anoxybacillus	0.0615512	0.232219	0.0635873	0.058917	0.164452	0.115907	0.0715045	0	0.111308	0.0546549	0	0.0701672	0.09199	0.0653911	0	0.161057	0	0	0	0	0	0.267416	0.355179	0.152055	0.116211	0.100202	0.131121	0.19671	0.298379	0.219646	0.110655	0.0516281	0.0848181	0	0.0865953	0.155484	0.218768	0.0683346	0.047875	0.0772572	0.0550965	0.118837	0.0478637	0.0990626	0	0.0654095	0.19666	0.124469	0.0734581
g__Arthrobacter	0	0	0	0	0	0	0	0	0	0	0	0	0	0	0.172961	0	0	0.198675	0	0	0	0	0	0	0	0	0	0	0	0	0	0.158372	0	0	0	0	0.0632203	0	0	0.051176	0	0	0	0	0	0	0	0	0
g__Asticcacaulis	0	0	0	0	0	0	0	0	0	0	0	0	0	0	0	0	0	0	0	0	0	0	0	0	0	0	0	0	0	0	0	0	0	0	0	0	0	0	0	0	0	0	0	0	0	0	0	0	0
g__Bacillus	0	0.0594505	0.0635873	0	0	0	0	0	0	0	0.0638877	0	0	0	0	0	0	0	0	0.674884	0	0	0	0	0	0	0	0	0	0	0	0	0	0	0	0	0	0	0	0	0	0	0	0.0990626	0	0	0	0	0
g__Bacteroides	4.7265	2.50596	1.8184	1.09913	0.758283	3.0245	1.34567	5.34263	4.82161	3.39862	3.31357	2.60993	1.90794	5.32113	3.48377	2.45519	3.73074	4.31462	3.08571	4.48807	2.46933	3.1323	4.123	3.67739	3.19315	1.85037	2.14315	4.3383	1.93122	2.91647	6.64316	2.3847	1.70213	3.87551	3.1781	2.2872	3.27489	4.41543	3.68089	3.67514	2.77245	6.54109	3.27553	2.2032	1.77402	1.52897	1.95909	2.62761	3.08563
g__Bifidobacterium	0	0	0.316122	0	1.98262	0	0	0	0	0	2.35499	0	0.311786	0	0.884535	0.0805287	3.88201	0.050492	0	0	0	0	0	0	0.066662	0	0	0.0802668	0	0	0	0.859691	0.370408	0.830705	0.237831	0	0	1.41664	0.312486	1.08359	0.756145	0.146935	0.635074	1.09833	3.08965	0.0654095	0.357457	0.320942	0
g__Bilophila	0.373682	0.327698	0.33805	0.215262	0.283769	0.393209	0.38575	0.275556	0.281883	0.333382	0.268328	0.235705	0.218846	0.256532	0.274996	0.211019	0.348353	0.328013	0.207317	0.245256	0.246928	0.306295	0.35191	0.284285	0.300624	0.358172	0.117259	0.252192	0.269143	0.295014	0.176162	0.146375	0.227227	0.21492	0.151236	0.115095	0.236038	0.292486	0.222923	0.195525	0.207303	0	0.257994	0.189253	0.364746	0.287234	0.184949	0.225695	0.30283
g__Brachybacterium	0	0	0	0	0	0	0	0	0	0	0	0	0	0	0	0	0	0	0	0	0	0	0	0	0	0	0	0	0	0	0	0	0	0	0	0	0.0632203	0	0.135913	0	0	0	0	0	0	0	0	0	0
g__Butyricimonas	0	0	0	0	0.0822258	0	0	0	0.055654	0	0	0	0.0619127	0	0.144819	0	0.0901559	0	0.213105	0	0	0	0	0	0	0	0	0.309747	0	0	0	0	0	0	0	0	0.0632203	0.0683346	0.0728269	0	0	0	0	0	0	0	0	0	0
g__CandidatusArthromitus	0.367447	0	0.198713	0.372289	0	0.515427	0.514016	0	0.12147	0	0.303769	0	0.183756	0.370076	0.321872	0.445861	0.0901559	0.203835	0.17184	0.264884	0	0.198278	0.276735	0.125766	0.223415	0.162812	0.0655605	0	0.230634	0	0	0.168308	0	0.0500618	0	0	0	0.120222	0.217748	0.226404	0.124974	0	0.0724301	0.205368	0	0	0.142779	0	0
g__Carnobacterium	0.139278	0.0594505	0	0	0	0	0	0	0	0	0	0	0	0	0.106842	0	0	0	0	0	0	0	0	0.125766	0	0.219155	0.0655605	0	0	0	0	0	0	0	0.271999	0	0	0	0	0	0.110193	0	0	0	0	0	0	0	0
g__Cellulomonas	0	0.0889147	0.0635873	0	0	0	0	0.0597672	0	0	0	0	0	0	0	0	0.130975	0	0	0	0	0	0	0	0.066662	0	0	0	0.108092	0	0	0	0	0	0	0	0	0	0	0	0	0	0	0	0	0	0	0.0854413	0
g__Cellvibrio	0	0	0	0	0	0	0	0	0	0	0	0	0	0	0	0	0	0	0	0	0	0	0	0	0	0	0	0	0	0	0	0	0	0	0	0	0	0	0	0	0	0	0	0	0	0	0	0	0
g__Clostridium	0.454355	0.0594505	0	0.117834	0.117543	0	0	0.370433	0.563619	0.367467	0.494192	0	0	0.343167	0.0577591	0.0805287	0	0	0.145665	0.341345	0	0.405154	0	0.424546	0.133324	0.167561	0.193325	0	0.513101	0	0.561947	0.0516281	0.0551432	0.131748	0.251367	0.57812	0	0.240444	0.323527	0.051176	0	0.379901	0.46494	0.0990626	0.107579	0.225021	0.140987	0	0.127785
g__Coprobacillus	0.0615512	0	0	0	0	0	0	0.0597672	0	0	0.0638877	0	0	0	0	0	0	0	0	0	0	0	0.0735951	0	0	0	0	0	0	0.0660042	0	0	0	0	0	0.0777421	0	0	0	0	0	0	0.089082	0	0	0	0	0	0
g__Coprococcus	1.01954	0.886212	0.721961	0.176751	0.495551	0.277023	0.104748	1.02013	0.872831	0.219534	0.368111	1.32951	0.277728	0.226706	0.56652	0.275365	0.180312	1.00978	0.319007	0.343291	1.0383	0.454144	0.438335	1.37884	0	0.134717	0.263802	0.19671	0.108092	0.417658	0.35339	0.242548	0.876905	0.457766	0.596425	0.192837	0.646019	0.167995	0.701505	0.64685	0.347868	0.237674	0.608698	0.198125	1.30997	0.560727	0.514447	0.184341	0.918098
g__Corynebacterium	0.504511	0.23728	0.0944781	0.457592	0.304805	0.196861	0.0715045	0.328538	0.425611	0.325923	0.0946014	0.0701672	0.123825	0	0.579391	0.704918	0.180312	0.435805	0.434917	0.426008	0.260792	0.292466	0.451663	0.183376	0.27951	0.970133	0.358939	0.19671	0.505732	0.360584	0.0610886	1.53605	0.254307	0.150696	0.462868	1.63506	1.41854	1.04942	0.997337	0.179609	0.916222	2.10244	0.0478637	0.0990626	0	0	0.0704935	0	0
g__Dehalobacterium	0.469667	0.371986	0.233289	0.30524	0.432211	0.471042	0.423036	0.254585	0.541238	0.478861	0.606255	0.428819	0.188811	0.215797	0.718031	0.164748	0.279848	0.240962	0.18447	0.357427	0.440631	0.221358	0.607745	0.729223	0.438569	0.202076	0.350897	0.280173	0.147569	0.734562	0.236175	0.209719	0	0.325003	0.424558	0	0.409854	0.336335	0.473635	0.135678	0.380162	0.268387	0.543323	0.198125	0.564596	0.271497	0.0704935	0.124469	0.257353
g__Delftia	0	0	0	0	0	0	0	0	0	0	0.11502	0	0	0	0	0	0	0	0	0.0686582	0	0	0	0	0	0	0	0	0	0	0	0	0	0	0	0	0	0	0	0	0	0.155317	0	0	0	0	0	0	0
g__Desulfovibrio	1.64466	3.52333	3.57821	2.7729	5.77194	2.30726	1.95255	1.40126	1.26452	1.95454	2.02165	2.88893	2.84222	1.37391	2.12707	1.62843	2.50053	1.21382	2.17703	0.871717	2.02771	3.33957	3.2066	2.67154	2.38347	3.50982	3.05405	1.88727	5.01714	3.27812	1.12214	1.86121	1.67951	0.969266	1.27373	1.44078	1.34163	1.68075	3.85636	1.52697	1.42222	1.25994	2.39691	1.5996	2.52511	4.36656	2.05319	3.07088	3.47861
g__Dorea	0.389135	0.343057	0.632678	0	0.312372	0	0.104748	0.688387	0.411548	0.210519	0.191663	0.859337	0.09199	0.0653911	0.434628	0.279055	0	0.958629	0	0	0.160782	0.170578	0.576292	0.137749	0.199986	0.286513	0.0655605	0	0.181879	0.162571	0.183266	0	0.0551432	0	0.0865953	0.0777421	0.157999	0.0683346	0.412469	0.146069	0.155458	0.0594184	0.819133	0.486441	0.158212	0.25813	0.0704935	0.170883	0
g__Enterobacter	0	0	0	0	0	0	0	0	0.276996	0.126824	0	0	0	0.215797	0	0	0	0	0.178512	0.332226	0	0.38961	0	0	0.066662	0	0	0	0	0	0	0	0.204119	0	0	0	0	0	0	0	0	0	0	0	0	0	0	0	0
g__Enterococcus	0.276397	0.916283	1.83837	6.97887	2.19461	0.724181	3.60391	0.389607	1.38745	5.53094	3.87106	0.366827	4.99436	2.66977	2.286	1.27	0.698613	0.576352	4.73877	5.74308	3.13422	1.99599	0.914552	0.286091	0.575247	6.80403	3.81717	10.0503	3.55767	5.14996	0.946064	3.7352	4.5409	1.7349	0.818446	0.192837	0.663761	0.561601	0.670291	5.43829	2.95438	1.00569	0.473308	0.834977	2.7748	0.702022	8.14694	3.67561	0.127785
g__Facklamia	0.127105	0.260934	0.153282	0.181273	0.239464	0.155251	0.126651	0.46515	0.365691	0.136375	0.161591	0.0701672	0.189018	0.131098	0.318011	0.262923	0.157678	0.0954707	0.0915459	0.100226	0.257481	0.214503	0.199259	0.163841	0.167475	0.366887	0.694786	0.202018	0.130694	0.205507	0	1.13128	0.265613	0	0.397682	0.756009	1.34954	0.542155	0.950935	0.108236	0.840878	1.06296	0.089082	0.141539	0.0743318	0.0654095	0.103982	0.150059	0.0734581
g__Flexispira	0	0	0	0	0	0	0	0	0	0.0546549	0	0	0.0619127	0	0	0	0	0	0.074097	0	0.0652778	0	0	0	0	0	0.0655605	0	0	0.0660042	0	0	0	0	0	0	0	0	0	0	0	0	0	0	0	0	0	0	0
g__Gemella	0	0	0	0	0	0	0	0	0	0	0	0	0	0	0	0	0	0	0	0	0	0	0	0	0	0	0	0	0	0	0	0	0	0	0	0	0	0	0	0	0	0	0.213614	0	0	0	0	0	0
g__Helicobacter	0	0	0	0	0	0.0809545	0	0	0	0	0	0	0	0	0	0	0	0	0.048555	0	0	0	0	0	0	0	0	0	0	0	0	0	0.0551432	0	0	0	0	0	0	0	0	0	0.0724301	0	0	0	0	0	0
g__Jeotgalicoccus	0	0	0	0	0	0	0	0	0.055654	0	0.0638877	0	0	0	0	0	0	0	0	0	0	0	0	0	0	0	0	0	0	0	0	0.0516281	0	0	0	0	0.21968	0	0.167736	0	0.100362	0.281812	0	0	0	0	0	0	0
g__Klebsiella	0	0	0	0	0	0	0	0	0	0	0	0	0	0	0	0.175282	0	0.175904	0	0	0	0	0	0	0	0	0	0	0	0	0	0	0	0	0	0	0	0	0	0	0	0	0	0	0	0	0	0	0
g__Lactobacillus	7.06693	6.39645	8.20027	32.899	11.401	6.77231	19.6691	6.10439	8.92709	17.149	4.47646	2.98342	22.5728	11.1331	4.65211	10.2777	7.34397	2.52391	27.2124	4.34976	15.2017	12.441	11.0403	5.76644	6.81315	17.7906	24.8997	16.8448	21.8622	13.4492	18.4753	26.736	25.2898	30.2368	23.7885	28.8562	19.468	16.0992	9.58564	18.4261	20.6788	31.5204	5.83851	25.0586	8.20564	22.8205	16.4008	28.4257	11.9234
g__Lactococcus	0.434763	0.722757	0.622838	0.687972	1.03946	0.583723	0.436114	0.496389	0.414098	0.729503	0.548987	0.308885	0.381522	0.610737	0.499798	0.986561	0.420797	0.554129	0.468973	0.484808	0.729099	0.949605	0.888384	0.575266	0.701298	1.08737	0.942583	1.22574	0.755435	0.917932	0.570533	0.854463	0.47488	0.585815	0.320684	0.968255	0.971429	0.573022	0.30777	0.736937	0.693671	1.11993	0.834041	0.901248	0.627594	0.679354	0.979282	0.750443	0.467658
g__Legionella	0	0	0	0	0	0.155251	0	0	0	0	0	0	0.0619127	0.143117	0	0	0	0	0	0	0	0	0	0	0	0	0	0	0	0	0	0	0	0	0	0	0	0	0	0	0	0	0	0	0	0	0	0	0
g__Leuconostoc	0.210989	0.699318	0.517379	0.284384	0.748851	0.40798	0.263141	0.151022	0.20481	0.4386	0.66372	0.0701672	0.570907	0.456067	0.301359	0.789018	0.530952	0.171101	0.242165	0.305305	0.410748	0.515394	0.633432	0.290938	0.351578	0.723282	0.43143	0.54345	0.720166	0.605902	0.299376	0.554321	0.434014	0.324304	0	0.185878	0.377016	0.266318	0.224709	0.489108	0.169115	0.514361	0.265216	0.329222	0.236838	0.352239	0.403512	0.282431	0.14373
g__Macrococcus	0	0	0	0.058917	0	0	0	0	0	0	0	0	0	0	0	0.0805287	0	0	0	0.0686582	0	0.0852889	0	0	0	0	0	0.0802668	0	0.0660042	0.0610886	0.0516281	0	0.0500618	0	0.0777421	0.0632203	0.0683346	0	0.051176	0	0.0594184	0	0	0	0	0	0.0854413	0
g__Mucispirillum	0.213447	0.232366	0.267297	0.273129	0.157238	0.417062	0.176253	0.199626	0.327081	0.236422	0.182245	0.295127	0.258736	0.221952	0.216745	0.199087	0.292966	0.227805	0.240296	0.188466	0.365729	0.347048	0.33026	0.282315	0.308067	0.151796	0.200346	0.216711	0.073787	0.420143	0.181617	0.206874	0.308266	0.124307	0.226563	0.139918	0.244199	0.262818	0.317089	0.204494	0.194671	0.161496	0.399565	0.218737	0.303889	0.44645	0.335388	0.24644	0.440835
g__Myroides	0	0	0	0	0	0	0	0	0	0	0	0	0	0	0	0	0	0	0	0	0	0	0	0	0	0	0	0	0	0	0	0	0	0	0	0.400048	0	0	0.338802	0	0.155458	0	0	0	0	0	0	0	0
g__Odoribacter	3.11002	0.992793	1.03764	1.16285	0.582023	2.25873	2.05905	2.16378	0.870577	2.55492	1.73024	3.61078	1.16335	1.76549	1.07428	2.61797	1.2969	2.4979	1.63387	2.14763	1.96851	1.5169	0.986391	1.58515	1.67272	0.881711	1.24585	1.90153	0.799288	1.15487	3.09628	2.2778	1.99169	0.940789	4.71497	3.13104	2.09211	1.72817	1.88602	1.02714	3.36826	2.39259	1.45668	2.01543	2.41109	1.52376	2.25671	2.47718	1.7464
g__Oscillospira	7.80951	8.04059	7.82912	1.39764	5.5329	6.76333	2.89269	6.72984	7.18181	4.60131	6.77358	7.29751	4.63776	4.87671	6.46874	2.44293	3.62712	8.28409	3.01288	4.83615	4.37442	4.91959	6.77084	9.39585	7.73065	3.21698	3.7015	1.85147	2.9639	4.56847	3.87547	5.47403	4.83429	5.42101	5.49251	3.51909	6.5355	6.18684	8.53912	5.18641	6.0691	3.85695	9.99322	2.27064	8.38871	7.50126	3.51528	2.43018	7.16582
g__Parabacteroides	1.07407	0.49959	0.379718	0.215266	0	2.32948	0.429027	0.44707	1.22197	0.301973	0.717125	0.242921	0.265946	0.752844	0.754721	0.322115	0.847774	0.548656	0.990525	0.616777	0.486852	0.903434	1.92731	0.637231	0.546157	0	0.365638	0.53856	0.329453	0.786465	1.45285	0.518447	0.281204	1.01325	0.943984	0.636863	0.524303	0.593226	0.602482	0.64032	0.372481	1.26088	0.778806	0.655403	0.654578	0.247663	0.281974	1.00602	0.925377
g__Peptoniphilus	0	0.10867	0.0635873	0	0	0	0	0	0	0	0	0	0	0	0	0.0805287	0	0	0	0	0	0	0.0735951	0	0	0.0673585	0	0.116444	0.073787	0	0	0	0	0	0	0	0	0	0	0.051176	0.0550965	0	0	0	0	0	0	0	0
g__Prevotella	0.0917432	0.0889147	0	0	0	0.0809545	0	0	0	0	0.11502	0	0	0	0	0	0	0	0	0	0	0	0	0.238675	0.197433	0	0	0	0	0	0	0	0	0.0500618	0.0865953	0	0	0.0683346	0.047875	0	0	0.0594184	0.12765	0	0	0	0	0	0
g__[Prevotella]	0.244182	0.145473	0.262487	0	0.117543	0.488313	0.227569	0.184721	0.287396	0.174073	0.226335	0	0.308777	0.383233	0.435376	0.194836	0.206574	0.120609	0.387791	0.16781	0.293076	0.176907	0.309326	0.462003	0.332734	0.410196	0.266648	0.363808	0.073787	0.116675	0.451987	0.263018	0	0.181839	0.407762	0.139918	0.793578	0.0683346	0.167736	0.600732	0.457549	0.351667	0.260742	0.546591	0.591755	0.171067	0.699262	0.271852	0.326549
g__Proteus	0.1726	0	0.0635873	0.248026	0.0822258	0.196861	0.143009	0.0884667	0.15423	0.137094	0.72463	0.376578	0	1.14217	0.381876	0.0805287	0.963296	0.292396	0.287357	2.4472	0.402027	0	0.204725	0.248567	0.066662	0	0.229344	0	0	0.272859	0.206833	0.588605	0.320757	0.165707	1.21131	0.426297	0.287521	0.499497	0	0.368597	1.67287	0.9612	0	0	0.168879	0.144436	0	0.124469	0.106335
g__Roseburia	0	0	0	0	0	0	0	0	0	0	0.0638877	0	0	0	0	0	0	0	0	0	0	0	0	0	0	0	0	0	0	0	0	0	0.368369	0.0500618	0	0	0	0.0683346	0.047875	0	0	0	0	0	0	0	0	0	0
g__Ruminococcus	2.37332	3.09757	3.00927	0.52967	2.48427	1.74283	1.2753	2.28575	2.46633	1.81951	1.97611	3.46976	2.05839	1.94418	1.7623	1.05798	0.995876	2.79745	1.31713	1.6517	1.74811	2.75511	1.37377	2.7553	2.65337	1.38718	1.05945	0.678311	1.97255	1.63511	1.63795	2.34619	3.18578	2.03125	1.99303	1.33414	2.36947	2.22441	3.00704	1.8598	2.2614	1.06167	2.51956	0.670456	2.7704	3.26199	1.74814	0.674415	2.12949
g__[Ruminococcus]	1.16368	1.02654	1.56537	0.432018	1.40055	0.573979	0.509202	0.910946	2.05727	0.571453	0.917697	0.944177	1.13622	0.643248	2.04963	0.749688	0.707994	2.04513	0.519749	0.552612	0.517566	0.570328	1.23522	0.664036	0.842034	0.830566	0.669141	0.393421	0.450534	1.40742	0.384715	0.275959	0.810984	0.941667	0.125684	0.295402	0.915403	0.689159	0.550725	0.42441	0.535378	0.54582	1.57556	0.708943	1.52576	1.21272	0.622864	0.280027	1.38766
g__Rummeliibacillus	0	0	0	0	0	0	0	0	0	0	0.26686	0	0.09199	0	0.589115	0.573379	0.53803	0.261298	0	0.205078	0	0	0	0	0	0	0	0	0	0	0	0	0	0	0	0	0	0	0	0.0772572	0	0	0	0	0	0	0	0	0
g__SMB53	0	0	0	0	0	0	0	0	0.055654	0	0	0	0.0619127	0	0.1218	0	0	0	0.537259	0	0	0	0	0	0	0.100202	0	0	0.633554	0	0	0.181751	0	0	0	0	0	0.167995	0	0.179609	0.0550965	0	0	0	0	0	0	0	0
g__Sphingobacterium	0	0	0	0	0	0	0	0	0	0	0.0946014	0	0	0	0	0	0	0	0	0	0	0	0	0	0	0	0	0	0	0	0	0	0	0	0	0	0	0	0	0	0.0550965	0	0	0	0	0	0	0	0
g__Staphylococcus	0.460687	0.316591	0.0635873	0	0.199769	0.278199	0.198155	0	0.314303	0.10931	0.304189	0	0.25093	0.0653911	0.0577591	0.20534	0	0.050492	0.502929	0.481903	0.160782	0.355172	0.3901	0.257114	0.066662	0.151796	0	0	0.221356	0.19769	0.0610886	0.459137	0.120826	0.100124	0.603614	0.0777421	0.333893	0	0.147066	0.102352	0.124974	0.801982	0	0	0.0743318	0.0654095	0.103982	0.27605	0
g__Stenotrophomonas	0	0	0	0	0	0	0	0	0	0	0	0	0	0	0	0	0	0	0	0	0	0	0	0	0	0	0	0	0	0	0	0.0784948	0	0	0.0865953	0	0	0	0	0	0	0.188718	0	0	0	0	0	0	0
g__Streptococcus	0.977867	1.6938	1.64038	1.94809	2.38828	1.4489	1.58866	1.04966	0.869232	2.09618	1.17399	0.628895	1.44831	1.13395	0.936346	2.13282	13.5137	0.572662	1.58943	0.97682	1.45453	3.61031	2.296	1.378	1.30206	2.9456	1.66421	1.99602	3.33386	1.89276	0.756857	1.02605	1.25513	0.83897	0.533549	0.720056	1.05293	0.572698	0.571152	1.05461	0.657394	1.39331	0.771004	1.39084	1.08329	0.975757	0.934747	1.00706	0.696309
g__Sutterella	0.0615512	0	0	0	0	0	0	0	0	0.0824395	0	0	0	0	0.1218	0	0.193402	0	0	0.0686582	0.0652778	0	0	0	0.066662	0.0673585	0	0	0	0.0660042	0	0	0	0	0	0	0	0	0	0	0	0	0	0	0	0	0	0.0854413	0
g__Trabulsiella	0	0	0	0	0	0	0	0	0	0	0	0	0	0	0	0	0	0	0	0	0	0	0	0	0	0	0	0	0	0	0	0	0	0	0	0	0.318453	0	0	0	0	0	0	0	0	0	0	0	0
g__Turicibacter	0.0615512	0	0.225741	0.058917	0	0	0	0	0	0	0.408135	0	0	0.0653911	0	0	0	0	0	0	0	0	0	0	0	0.387715	0	0.64151	0.624406	0	0	0.276928	0	0.0500618	0	0.0777421	0.192411	0.911174	0.401932	0.135678	0.100362	0	0	0	0.39802	0.769491	0.142779	0	0
g__unknown_Aerococcaceae	0	0	0	0	0	0	0	0	0	0	0	0	0	0	0	0	0	0	0	0	0	0	0	0	0	0	0	0	0	0	0	0.0967796	0	0	0	0	0.0947782	0.0996604	0.0898165	0	0.0550965	0.087517	0	0	0	0.0654095	0	0	0
g__unknown_Alcaligenaceae	0	0.0594505	0	0	0	0	0	0.346602	0.317288	0	0	0	0	0	0	0	0	0	0	0	0	0	0	0	0	0.0673585	0	0	0	0	0	0.577038	0	0	0	0	0.899563	1.16405	1.94001	0	0.380012	0.552749	0	0	0	0	0	0	0
g__unknown_Bacillales	0	0	0	0	0	0	0	0	0	0	0	0	0	0	0	0	0	0	0	0.212363	0	0	0	0	0	0	0	0	0	0	0	0	0	0	0	0	0	0	0	0	0	0	0	0	0	0	0	0	0
g__unknown_Bacteroidales	0.456219	0.339588	0.283525	0.466823	0.299057	0.450671	0.715262	0.483973	0.525044	0.427875	0.413664	0.494599	0.269965	0.481197	0.320534	0.529084	0.553005	0.664174	0.563392	0.466679	0.921118	0.741395	0.285911	0.393431	0.254227	0.385864	0.266648	0.455659	0.415619	0.488809	0.626061	0.370107	0.468194	0.287139	0.562797	0.398535	0.411533	0.457877	0.51187	0.351152	0.469187	0.396443	0.4634	0.305962	0.462254	0.419428	0.502981	0.472454	0.633827
g__unknown_Bifidobacteriaceae	0.139278	0.275986	0.294159	0.122356	0.276968	0.258004	0.176253	0.151022	0.143524	0.193594	0.19296	0.0701672	0.280801	0.153124	0.19672	0.392473	0.217851	0.050492	0.18157	0.217413	0.245084	0.279178	0.364896	0.191684	0.240869	0.297724	0.190458	0.377494	0.309961	0.251482	0.156012	0.221342	0.15315	0.138278	0	0.158542	0.261037	0.13555	0.0728269	0.167601	0.124974	0.254892	0.161577	0.205368	0.158212	0.144436	0.281064	0.20782	0.127785
g__unknown_Carnobacteriaceae	0.0615512	0	0	0	0	0	0	0.0597672	0.0815288	0	0	0	0	0	0	0	0	0	0	0	0	0	0	0	0	0.180548	0	0	0	0	0	0.0516281	0	0	0	0	0.345957	0.120222	0.187614	0	0.273826	0.155317	0	0	0	0	0	0	0
g__unknown_Caulobacteraceae	0	0.0594505	0	0	0	0	0	0	0	0	0.127775	0	0.0619127	0.0653911	0	0	0.0901559	0.050492	0.196355	0	0	0	0	0	0	0	0	0	0	0.0660042	0	0.0784948	0	0	0	0	0	0	0	0	0.0822171	0.13115	0	0	0	0	0	0	0
g__unknown_Christensenellaceae	0.509107	0.990301	0.641359	0.147001	0.404351	0.429058	0.479152	0.466556	0.409715	0.392912	0.678003	0.637311	0.301061	0.514793	0.491258	0.194836	0.613031	0.427613	0.261181	0.358501	0.245947	0.455483	0.59455	0.57015	0.695273	0.389882	0.393397	0.0802668	0.583481	0.486928	0.338554	0.148408	0.293111	0.385565	0.212279	0	0.258414	0.267655	0.404712	0.299597	0.110193	0.0594184	0.402977	0	0.287471	0.196228	0.174476	0	0.373619
g__unknown_Clostridiaceae	0.785201	0.683891	0.758051	0.413693	1.34359	1.28557	0.737647	0.482806	1.05943	0.853036	2.70286	0.976487	1.50751	0.520723	2.49991	0.612773	0.829529	0.947761	1.81179	0.676587	0.671561	0.921384	1.08452	0.904594	0.732682	1.35256	0.635853	0.29002	3.07211	1.38831	0.643031	1.07467	0.57848	0.569158	0.665762	0.840518	0.926936	0.960087	0.737734	1.3007	0.722687	0.649864	0.852661	1.22923	0.580487	0.652915	0.424148	0.396578	0.764793
g__unknown_Clostridiales	12.0992	16.8115	13.2356	5.39373	15.0855	14.2921	8.46373	16.2559	15.6621	10.5924	12.9452	20.3154	11.3598	12.7595	13.6993	11.0678	7.44587	16.9548	5.66393	10.3203	11.5475	12.0902	12.1772	15.2224	14.3817	9.94297	7.92269	2.69126	7.93277	10.802	10.8139	8.58146	11.5282	11.8651	13.4769	9.77242	11.9287	11.6971	16.4047	8.88119	11.7983	5.99794	13.5566	9.48239	12.0126	10.5477	8.40707	5.6396	12.9636
g__unknown_Coriobacteriaceae	0.0917432	0.213487	0.427858	0.310591	0.534402	0.138511	0.247757	0.181606	0.163058	0	0.130338	0	0.277496	0.226706	0.271584	0.114307	1.67924	0	0.0915459	0.0686582	0.217229	0.121888	0.148258	0	0.066662	0.316177	0	0	0.419371	0.23335	0	0	0.160378	0	0	0	0	0	0	0.128433	0	0	0.168158	0.0990626	0.252957	0.871866	1.44625	0.355224	0.632386
g__unknown_Coxiellaceae	0	0	0	0	0	0	0	0	0	0	0	0	0	0.116054	0.0577591	0.192124	0.0901559	0	0.194757	0	0	0.121888	0	0	0	0	0	0	0	0	0	0.0967796	0.186067	0	0	0	0	0.0683346	0	0.135678	0	0	0	0	0	0	0	0	0
g__unknown_Desulfovibrionaceae	0.673292	0.723637	0.579365	0.569717	0.787145	0.714563	0.638343	0.642203	0.452234	0.845849	0.763512	0.710977	0.336991	0.60238	0.771655	0.538912	1.34566	0.917474	0.705451	0.501352	0.869185	0.583316	0.492676	1.01235	0.667652	0.50676	0.616221	0.68013	0.337856	0.630376	0.699295	1.19029	0.972694	0.62069	0.197995	1.05149	0.918939	1.50261	0.585093	1.25331	0.807967	0.69284	0.832551	0.595585	1.27862	1.22845	0.720208	0.563227	0.996565
g__unknown_Enterobacteriaceae	3.72683	0.371027	1.48075	0.322274	0.0822258	0.584165	0.596329	1.6716	0.790575	0.252998	1.25672	0.574631	0.976881	3.65799	0.908717	1.98896	1.9876	1.48528	1.40704	7.34754	0.498129	1.37386	0.279017	0.246555	0.346211	0.228472	0.458212	0.601667	0.238786	0.424806	0.359816	0.656087	1.79143	0.731597	0.437025	1.1693	0.808996	0.347465	0.29964	0.391191	0.953706	0.361022	0	0	0.215157	0.0654095	0.0704935	0.0854413	0.0734581
g__unknown_Enterococcaceae	0.641048	0.669538	2.74187	7.81688	2.07507	0.614445	3.43424	0.433898	1.47902	5.00292	2.80116	0.615422	5.00275	2.77913	1.99716	0.810727	1.08661	0.341922	4.78889	4.94822	3.18508	1.6431	1.10972	0.964736	0.55156	6.10832	4.96142	9.18126	4.25787	4.12904	1.15813	2.80956	2.26734	1.12416	0.964886	0.390536	0.858473	0.320249	0.437716	2.73939	1.53108	0.68892	0	1.11214	3.37793	0.548872	7.04724	3.64951	0.281628
g__unknown_Erysipelotrichaceae	0.843301	1.48193	0.730902	0.290517	0.766984	1.43974	0.5227	0.4996	0.545726	0.561354	1.2122	0.68971	0.667267	0.990326	1.25559	1.44559	0.742138	0.404926	0.605618	0.644331	1.3231	2.28789	1.72652	1.38622	1.95833	1.73994	0.980955	0.721004	1.15629	1.44601	0.911024	0.580163	0.475317	0.428582	0.428155	0.562179	0.528692	0.167995	0.491536	0.908568	0.444867	0.675089	0.772658	0.386866	0.327289	0.620939	1.09238	0.458849	0.764225
g__unknown_EW055	0	0	0	0	0	0	0.214509	0	0	0	0	0	0	0	0	0	0	0	0	0	0	0	0	0	0	0	0	0	0	0	0	0	0	0	0	0	0	0	0	0	0	0	0	0	0	0	0	0	0
g__unknown_F16	0.194116	1.51568	2.62219	6.54293	4.66718	0.0809545	3.10326	3.80523	1.81215	1.91004	0.600218	1.63644	1.97313	3.70079	1.9797	2.91701	0.784636	1.49778	0	3.06807	2.37198	2.67481	2.0862	3.0628	4.06696	2.41098	0.289855	0.23794	2.26789	0.153642	3.85519	0.320544	1.13583	0.783835	2.54443	3.20946	0.434622	0.296117	0.787271	3.6041	2.05279	1.7332	3.12121	5.25982	1.65827	3.48471	5.76469	3.84042	3.89995
g__unknown_Helicobacteraceae	0.644665	0.628352	0.703974	0.508006	0.365146	0.919808	0.204074	0.555418	0.679674	0.673373	0.439033	0.75707	0.752157	0.592884	0.482342	0.471924	0.393784	0.79218	0.749291	0.526315	0.794095	0.81332	0.760054	0.31364	0.449711	0.444965	0.515002	0.29978	0.269139	0.760668	0.301347	0.458823	0.739837	0.507184	0.340745	0.739949	0.637636	0.65478	0.35618	0.61987	0.487905	0.231536	0.691599	0.745234	0.991626	0.715409	0.333734	0.708028	0.56329
g__unknown_Lachnospiraceae	4.75743	8.86542	10.0838	2.26315	5.09281	7.04389	4.98211	4.3182	7.3599	4.88585	7.18364	7.17855	6.80072	4.40886	8.52814	9.3888	5.02841	7.48732	3.36688	5.17142	4.77287	5.43162	7.50156	6.97343	7.7463	7.51602	7.03854	2.38353	6.80542	6.07192	4.94707	4.04588	4.9102	3.6396	4.14173	3.46036	5.16261	1.85215	6.80558	4.87295	4.78156	2.80169	2.06959	1.89471	3.7079	4.35528	1.04032	1.00499	1.13277
g__unknown_Lactobacillaceae	0	0	0	0	0.117543	0.0809545	0	0	0	0	0.11502	0	0.0619127	0.0653911	0.0577591	0.114307	0	0	0	0	0.0652778	0	0	0	0	0	0.0655605	0.116444	0.073787	0	0	0.0784948	0	0.0500618	0	0	0.0632203	0	0.047875	0	0	0	0.0478637	0	0	0	0.0704935	0	0
g__unknown_Lactobacillales	0.123102	0	0.0635873	0.518886	0.164452	0.0809545	0.198155	0	0	0.271268	0.127775	0	0.369486	0.226706	0.318096	0	0.130975	0.050492	0.373126	0.563953	0.160782	0	0.0735951	0	0	0.51567	0.227783	0.737017	0.204481	0.392354	0	0.278531	0.175969	0	0	0	0	0	0	0.418568	0.265651	0.118837	0	0.0990626	0.352255	0.130819	0.541265	0.124469	0
g__unknown_Leuconostocaceae	0	0	0	0	0.140353	0.0809545	0	0.0597672	0	0.0546549	0.245821	0.22922	1.07386	0.312278	0.0577591	1.01739	0.206574	0.788701	0.0971099	0.458532	0	0	0	0.0611253	0.066662	0	0	0	0.073787	0	0	0	0	0	0	0	0.0947782	0	0	0.344599	0.0550965	0	0	0	0	0	0	0	0
g__unknown_[Mogibacteriaceae]	0.276033	0.386255	0.519792	0.205918	0.384018	0.562272	0.0715045	0.327955	0.301575	0.137094	0.445776	0.382739	0.439741	0.130782	0.468141	0.216541	0.221131	0.351625	0.187563	0.205974	0.195515	0.469373	0.435602	0.848286	0.342361	0.122118	0.358904	0	0.255666	0.666503	0	0	0.110286	0.100124	0.50765	0.357578	0.195194	0.0683346	0.523751	0.274503	0.0550965	0.0594184	0.9386	0.141539	0.377922	0.409433	0.382635	0.124469	0.459199
g__unknown_Moraxellaceae	0.562928	0.461992	0.0635873	0.0880841	0.0822258	0.138511	0.104748	0.142834	0.340673	0.19103	0.127775	0	0.211158	0	0.279704	0	0.217851	0.159872	0.104809	0.0686582	0.0955045	0	0.272854	0.244724	0.424377	0.841234	1.30592	0.116444	0	0.205507	0.171743	0.497892	0	0	0.170253	0.717513	0.964453	0.687085	0.937143	0.0772572	0.691013	0.894397	0	0	0	0	0	0	0
g__unknown_Peptococcaceae	0.139278	0.145473	0.130543	0	0.140353	0.0809545	0	0.188827	0.154227	0	0.11502	0.139818	0.112043	0	0.183583	0	0.157678	0.175904	0.124494	0	0	0.145528	0.108241	0.0611253	0.0966366	0	0	0	0.073787	0.0660042	0.0610886	0	0.15315	0.0500618	0.0865953	0	0.192411	0.0683346	0	0.051176	0	0	0.111843	0	0.224171	0.132177	0.0704935	0	0
g__unknown_Peptostreptococcaceae	0	0	0	0	0	0	0	0.164565	0.15423	0.0546549	0.871267	0	0.560325	0	0.998783	0	0	0.050492	1.18899	0	0	0	0	0	0	0.961409	0	0	1.59453	0	0	0.404604	0.280524	0	0	0	0.208034	0.214595	0	0.67823	0.321321	0	0.0478637	0	0.168879	0	0	0	0
g__unknown_Planococcaceae	0.139278	0.260138	0	0.058917	0	0.248188	0.166937	0	0.111305	0.115404	0.142597	0.0701672	0.09199	0.230134	0.0577591	0.192124	0.0901559	0	0.0915459	0.182324	0	0.214503	0.0735951	0.0909298	0.167475	0.3164	0.0655605	0.171686	0.073787	0.0965671	0	0.0516281	0	0	0	0	0.226752	0	0.0898165	0.0772572	0.0822171	0.39525	0.101691	0	0	0	0.142779	0	0
g__unknown_Prevotellaceae	0	0	0	0	0	0	0	0	0	0	0	0	0	0	0	0	0	0	0	0	0	0	0	0	0	0	0	0	0	0	0.0610886	0	0	0	0	0	0.164766	0	0	0	0.0822171	0.0594184	0	0	0	0	0.0704935	0	0
g__unknown_RF32	0.307598	0.244189	0.115073	0.0880841	0	0.300421	0	0.318026	0.280307	0.155864	0.276611	0.0701672	0.19348	0.143117	0.322338	0.194836	0	0.345064	0.124494	0.148755	0	0.345333	0.396676	0.0611253	0	0	0.408177	0.280173	0	0.0660042	0.19124	0	0.0551432	0.115645	0.34388	0.21417	0.155548	0.147779	0.171065	0.0772572	0	0.239361	0.190846	0.205368	0.215157	0	0.126167	0.233264	0.262765
g__unknown_RF39	0	0.183	0	0	0.0822258	0	0	0.493682	0	0	0.824375	0.265672	0.2245	0.399121	0.360782	0.354516	0.375029	0.899376	0	0.13642	0	0	0	0.110818	0	0	0	0.140087	0.181879	0	1.62085	0.0967796	0	0.461751	0.45011	0.499244	0.694919	0.528711	1.18306	0.579208	0.36265	0.337504	0.696689	0.268025	0	0.412783	0.400781	0	0.286463
g__unknown_Rhizobiales	0	0.0889147	0	0	0.0822258	0	0	0	0	0	0.0946014	0	0	0	0	0.0805287	0	0.050492	0	0	0	0	0	0	0.0966366	0.172268	0	0	0	0	0.0610886	0.0516281	0	0	0	0	0.0632203	0	0	0.051176	0	0	0	0	0	0	0	0	0
g__unknown_Rikenellaceae	4.738	2.74705	1.86179	1.96584	1.91008	4.24309	3.36128	3.38768	2.60614	2.91075	4.38862	3.32098	2.01468	3.06555	3.45123	4.15499	3.5016	4.58396	2.8456	4.26606	2.74816	2.54608	3.26139	3.11156	2.9629	1.48472	2.80103	3.12661	1.39977	2.4777	4.65189	3.38131	3.26876	2.68708	4.43893	4.0142	3.63639	4.19239	3.00533	2.9686	3.89801	4.3853	2.94172	3.19821	3.69286	2.18986	3.39235	4.21002	4.33713
g__unknown_Ruminococcaceae	9.59355	8.76669	8.29805	2.59653	6.0655	9.75556	5.49372	9.27373	8.52064	4.8946	6.32436	9.7126	4.73885	6.90089	7.46595	4.91765	4.2824	8.38504	4.18871	5.68281	6.61059	7.04534	9.27882	8.41075	9.46962	4.4695	5.78906	2.71789	5.3298	6.47035	4.25122	5.08916	6.31792	6.84995	5.14804	4.31619	6.41045	7.98369	8.15517	5.60228	7.35198	4.27768	9.33362	4.91438	8.23956	7.48686	5.10554	3.08926	9.15268
g__unknown_S24-7	17.3731	14.3749	11.871	11.724	12.1616	17.96	20.7221	19.5594	15.6173	15.9457	12.6288	19.2854	7.95497	16.1514	12.4367	21.7585	13.2268	16.4737	15.2535	15.3419	20.0499	14.6702	13.7521	16.9709	18.1801	8.52457	12.8916	23.4111	9.44742	16.7925	20.0194	8.90323	10.9315	14.2481	13.3501	14.1795	10.5272	20.6925	12.022	12.2707	8.28165	9.26079	22.5566	17.377	16.38	11.6426	13.752	21.025	19.5889
g__unknown_Streptococcaceae	0	0	0	0.0880841	0.0822258	0	0	0	0	0	0.0638877	0	0	0	0.0577591	0	0	0	0	0	0	0	0	0	0	0.100202	0	0.116444	0	0.0660042	0	0	0	0	0	0	0	0	0	0.051176	0	0	0	0	0	0	0.0704935	0	0
g__unknown_YS2	0.419519	0.653816	0.350259	0.117834	0.213556	0.524333	0	0.227067	0.111305	0.155864	0.391649	0	0.0619127	0.181445	0.913327	0.338585	0.157678	0.0771975	0	0.0686582	0.115391	0.38213	0.3612	0.201747	0.460211	0.167561	1.07478	0.171686	0	0	0.137499	0.21	0	0.0924031	0.212279	0.0777421	0	0.174275	0	0	0.164434	0.22648	0.223686	0.329222	0	0.0654095	0.28062	0	0.290955
g__Vagococcus	0.0917432	0.0594505	0	0.058917	0.117543	0.115907	0	0.107533	0	0	0.0638877	0	0.231165	0	0.658386	0.250319	0.221131	0.79376	0.164071	1.266	0	0	0	0	0.066662	0	0	0.0802668	0.130694	0.0660042	0	0.0967796	0.0551432	0.0500618	0	0.464336	0	0	0	0.269953	0.155458	0.146935	0	0	0	0.0654095	0	0	0
g__Weissella	0	0	0.0635873	0	0	0	0.0715045	0	0	0	0.0946014	0	0.19348	0.0653911	0.0577591	0.255811	0	0.0771975	0	0.100226	0	0	0	0	0.066662	0	0	0	0	0	0	0	0	0	0	0	0.0947782	0	0.047875	0.051176	0.0822171	0.0594184	0.0478637	0	0	0	0	0	0
[truncated: 15 more columns]
