# Supplementary material for: Gut microbiota mediates intermittent-fasting alleviation of diabetes-induced cognitive impairment
Source: Nat Commun. 2020 Feb 18;11:855. doi: 10.1038/s41467-020-14676-4 (PMC7029019; doi:10.1038/s41467-020-14676-4)
Supplement: Supplementary file 10 — Supplementary Data 7 [file 41467_2020_14676_MOESM10_ESM.xlsx]

## Sheet: Data 7
Supplementary Data 7 Significant genera-phenotype correlation pairs (p < 0.05)
Genera	Phenotype	correlation	pvalue	support	corrected pvalue
g__Facklamia	Food Intake(g)	0.656992	0.000266305	26	0.0452
g__Aerococcus	Body Weight(g)	0.623433	0.000512556	27	0.0475
g__Aerococcus	GABA	-0.627705	0.000456624	27	0.0475
g__Corynebacterium	Food Intake(g)	0.626675	0.000469595	27	0.0475
g__Macrococcus	GABA	0.876689	0.000396662	11	0.0475
g__unknown_Enterococcaceae	Body Weight(g)	0.588705	0.000393603	32	0.0475
g__[Ruminococcus]	Food Intake(g)	-0.573584	0.000599247	32	0.0509
g__Bifidobacterium	Body Weight(g)	-0.627406	0.000787945	25	0.0559
g__Clostridium	insulin	-0.662263	0.000785567	22	0.0559
g__unknown_Enterobacteriaceae	Blood Glucose	0.586685	0.000822531	29	0.0559
g__unknown_Enterococcaceae	Water Intake(ml)	0.556102	0.00116084	31	0.0739
g__Bacteroides	Body Weight(g)	0.532149	0.00171914	32	0.0973
g__Bilophila	Body Weight(g)	-0.542214	0.00162747	31	0.0973
g__unknown_Enterobacteriaceae	Food Intake(g)	0.549279	0.00202841	29	0.1088
g__Parabacteroides	Body Weight(g)	0.519324	0.00232027	32	0.1126
g__unknown_Lachnospiraceae	Blood Glucose	0.520194	0.00227435	32	0.1126
g__Bifidobacterium	Food Intake(g)	-0.573676	0.00271531	25	0.1258
g__Dehalobacterium	5-HT	0.519221	0.0032802	30	0.1453
g__Desulfovibrio	Food Intake(g)	-0.497901	0.00373386	32	0.1463
g__Desulfovibrio	SCFAs(butyric acid)	0.531407	0.00361456	28	0.1463
g__unknown_Leuconostocaceae	Blood Glucose	0.722474	0.00351588	14	0.1463
g__unknown_Leuconostocaceae	Water Intake(ml)	0.711898	0.00428982	14	0.1619
g__Bifidobacterium	Water Intake(ml)	-0.555914	0.00479332	24	0.1687
g__Bifidobacterium	GABA	0.544617	0.00487968	25	0.1687
g__unknown_Enterobacteriaceae	GABA	-0.507352	0.00496639	29	0.1687
g__Bifidobacterium	5-HT	0.536962	0.00564647	25	0.1856
g__Desulfovibrio	GABA	0.468499	0.00684199	32	0.2113
g__Parabacteroides	Food Intake(g)	0.469584	0.00669692	32	0.2113
g__Dehalobacterium	Water Intake(ml)	-0.489005	0.00710385	29	0.2118
g__Desulfovibrio	Body Weight(g)	-0.464067	0.00746282	32	0.2118
g__unknown_Enterococcaceae	Food Intake(g)	0.462525	0.00768974	32	0.2118
g__unknown_F16	Food Intake(g)	-0.46969	0.0076781	31	0.2118
g__Streptococcus	Food Intake(g)	-0.459749	0.00811309	32	0.2176
g__Anaerovorax	SCFAs(isobutyric acid)	-0.63175	0.00866053	16	0.2263
g__[Ruminococcus]	Body Weight(g)	-0.453974	0.00905762	32	0.2307
g__Bifidobacterium	Blood Glucose	-0.505507	0.0099444	25	0.2413
g__unknown_Leuconostocaceae	5-HT	-0.661917	0.00991771	14	0.2413
g__Facklamia	GABA	-0.494081	0.0103036	26	0.2442
g__Bilophila	GABA	0.451452	0.0107948	31	0.25
g__unknown_YS2	SCFAs(isobutyric acid)	0.613372	0.0115081	16	0.2606
g__Turicibacter	Water Intake(ml)	-0.647966	0.0122127	14	0.2705
g__Acinetobacter	Blood Glucose	0.530472	0.0133651	21	0.2779
g__Bacteroides	Food Intake(g)	0.433894	0.0130982	32	0.2779
g__unknown_Enterococcaceae	GABA	-0.435074	0.0128248	32	0.2779
g__Dorea	Food Intake(g)	-0.477248	0.0136866	26	0.2789
g__Corynebacterium	LPS	-0.464303	0.0146967	27	0.2936
g__unknown_Clostridiaceae	SCFAs(isobutyric acid)	0.468859	0.0156876	26	0.3074
g__unknown_Enterococcaceae	5-HT	-0.422461	0.0160092	32	0.3078
g__Parabacteroides	GABA	-0.419668	0.0167968	32	0.317
g__Acinetobacter	Food Intake(g)	0.511839	0.0176974	21	0.3279
g__Allobaculum	Food Intake(g)	-0.59614	0.0190046	15	0.3375
g__Clostridium	5-HT	0.49253	0.0198734	22	0.3375
g__Corynebacterium	Body Weight(g)	0.446068	0.0196932	27	0.3375
g__Corynebacterium	GABA	-0.448341	0.0190036	27	0.3375
g__Enterococcus	GABA	-0.416496	0.0197698	31	0.3375
g__Acinetobacter	Body Weight(g)	0.501181	0.0206425	21	0.3448
g__Acinetobacter	Water Intake(ml)	0.491642	0.0235994	21	0.3737
g__Adlercreutzia	Food Intake(g)	-0.399035	0.0236743	32	0.3737
g__Aerococcus	5-HT	-0.429654	0.0253074	27	0.3737
g__Dehalobacterium	insulin	-0.408908	0.0248563	30	0.3737
g__Streptococcus	Body Weight(g)	-0.3949	0.0252988	32	0.3737
g__unknown_Moraxellaceae	LPS	-0.513486	0.0245346	19	0.3737
g__unknown_Ruminococcaceae	GABA	0.400002	0.0233069	32	0.3737
g__unknown_Ruminococcaceae	5-HT	0.396606	0.0246179	32	0.3737
g__Allobaculum	Water Intake(ml)	-0.59058	0.0261696	14	0.3775
g__unknown_F16	GABA	0.398707	0.0263018	31	0.3775
g__Mucispirillum	SCFAs(butyric acid)	0.416829	0.0273397	28	0.3869
g__Allobaculum	Blood Glucose	-0.558804	0.0303585	15	0.4021
g__CandidatusArthromitus	Blood Glucose	0.522941	0.0312475	17	0.4021
g__Dorea	GABA	0.424286	0.0307509	26	0.4021
g__Lactococcus	SCFAs(butyric acid)	-0.407059	0.0315683	28	0.4021
g__Mucispirillum	Food Intake(g)	-0.382181	0.0308789	32	0.4021
g__Odoribacter	SCFAs(pentanoic acid)	-0.575984	0.0311117	14	0.4021
g__Proteus	Body Weight(g)	0.417174	0.0303925	27	0.4021
g__unknown_Coriobacteriaceae	Food Intake(g)	-0.498474	0.0298343	19	0.4021
g__Allobaculum	Body Weight(g)	-0.551463	0.0330895	15	0.4139
g__Allobaculum	SCFAs(Isopentanoic acid)	-0.567418	0.0343175	14	0.4139
g__Desulfovibrio	Water Intake(ml)	-0.380879	0.0345226	31	0.4139
g__Lactobacillus	Food Intake(g)	0.375778	0.034046	32	0.4139
g__unknown_Coriobacteriaceae	Body Weight(g)	-0.488687	0.0337434	19	0.4139
g__unknown_Christensenellaceae	Food Intake(g)	-0.373439	0.0385168	31	0.4453
g__unknown_Desulfovibrionaceae	Body Weight(g)	-0.367872	0.0383145	32	0.4453
g__unknown_Enterococcaceae	LPS	0.367484	0.0385346	32	0.4453
g__unknown_Lachnospiraceae	Water Intake(ml)	0.372774	0.0388913	31	0.4453
g__AF12	SCFAs(pentanoic acid)	-0.544339	0.0441678	14	0.4555
g__Bacteroides	Water Intake(ml)	0.363563	0.0443849	31	0.4555
g__Dehalobacterium	Body Weight(g)	-0.36752	0.0457165	30	0.4555
g__Dehalobacterium	Food Intake(g)	-0.373075	0.0422992	30	0.4555
g__Dehalobacterium	GABA	0.366305	0.0464926	30	0.4555
g__Enterococcus	LPS	0.365586	0.0431277	31	0.4555
g__Macrococcus	Food Intake(g)	-0.614081	0.0444412	11	0.4555
g__Odoribacter	insulin	-0.361179	0.0422561	32	0.4555
g__Oscillospira	5-HT	0.354749	0.0463438	32	0.4555
g__Staphylococcus	insulin	-0.413026	0.044859	24	0.4555
g__unknown_Desulfovibrionaceae	Water Intake(ml)	-0.368448	0.0413989	31	0.4555
g__unknown_Erysipelotrichaceae	Blood Glucose	0.370332	0.0402913	31	0.4555
g__unknown_F16	Body Weight(g)	-0.360463	0.0463672	31	0.4555
g__unknown_Lactobacillales	Body Weight(g)	0.440679	0.045558	21	0.4555
g__unknown_RF32	leptin	-0.402551	0.04604	25	0.4555
g__CandidatusArthromitus	Body Weight(g)	0.486257	0.0477997	17	0.4614
g__Staphylococcus	SCFAs(pentanoic acid)	-0.67071	0.0479952	9	0.4614
g__Acinetobacter	GABA	-0.43539	0.0485266	21	0.4621
