# Supplementary material for: Gut microbiota mediates intermittent-fasting alleviation of diabetes-induced cognitive impairment
Source: Nat Commun. 2020 Feb 18;11:855. doi: 10.1038/s41467-020-14676-4 (PMC7029019; doi:10.1038/s41467-020-14676-4)
Supplement: Supplementary file 11 — Supplementary Data 8 [file 41467_2020_14676_MOESM11_ESM.xlsx]

## Sheet: Data 8
Supplementary Data 8 The KEGG pathway comparison between dbdbIF and dbdb on 28d with EdgR
KEGG Pathway	logFC	logCPM	LR	PValue	sig	fdr
1,1,1-Trichloro-2,2-bis(4-chlorophenyl)ethane (DDT) degradation	0.0858499	1.54027	0.0242988	0.876127	0	0.964472
ABC transporters	0.153157	14.8971	1.59424	0.206721	0	0.727891
Adipocytokine signaling pathway	-0.091331	9.30022	0.207075	0.64907	0	0.861271
African trypanosomiasis	0.643761	5.45468	1.9447	0.163159	0	0.69612
Alanine, aspartate and glutamate metabolism	-0.0050753	13.3571	0.0030578	0.955902	0	0.983438
Alzheimer's disease	-0.105036	9.23458	0.992669	0.319091	0	0.790004
Amino acid metabolism	0.137465	11.2477	1.32783	0.249191	0	0.750577
Amino acid related enzymes	-0.0351764	13.8955	0.158739	0.69032	0	0.880185
Amino sugar and nucleotide sugar metabolism	0.0106834	13.9817	0.0100857	0.920005	0	0.977843
Aminoacyl-tRNA biosynthesis	-0.113101	13.675	1.35456	0.244483	0	0.746968
Aminobenzoate degradation	0.227067	10.6842	1.78394	0.181667	0	0.69612
Amoebiasis	0.0900145	6.57082	0.118321	0.730862	0	0.880185
Amyotrophic lateral sclerosis (ALS)	0.107685	8.22003	0.295546	0.586688	0	0.834742
Antigen processing and presentation	0.156008	8.31554	0.79154	0.373635	0	0.790004
Apoptosis	0.0715068	6.04495	0.0265697	0.870517	0	0.964472
Arachidonic acid metabolism	0.478501	7.44188	2.97096	0.0847716	0	0.570457
Arginine and proline metabolism	0.126891	13.4755	1.74457	0.18656	0	0.69612
Ascorbate and aldarate metabolism	0.510933	10.3172	10.7234	0.00105787	1	0.0528934
Atrazine degradation	-0.419674	7.72366	1.38784	0.23877	0	0.746155
Bacterial chemotaxis	0.221847	11.9641	0.831594	0.361812	0	0.790004
Bacterial invasion of epithelial cells	0.182092	2.24393	0.0487455	0.825261	0	0.942078
Bacterial motility proteins	0.157415	12.9953	0.398827	0.527696	0	0.821173
Bacterial secretion system	0.047706	12.559	0.277729	0.598194	0	0.838214
Bacterial toxins	-0.0341728	10.278	0.0642659	0.799876	0	0.926764
Basal transcription factors	0.537437	5.55701	0.46629	0.494699	0	0.819093
Base excision repair	-0.131165	12.1742	1.99854	0.157451	0	0.69612
Benzoate degradation	-0.0779107	11.2293	0.382375	0.536335	0	0.821173
Betalain biosynthesis	-1.38631	1.7685	6.01478	0.0141865	0	0.197035
Biosynthesis and biodegradation of secondary metabolites	0.475775	9.02689	8.69343	0.00319359	1	0.0834191
Biosynthesis of ansamycins	0.561501	9.72735	9.19457	0.00242734	1	0.0834191
Biosynthesis of siderophore group nonribosomal peptides	0.243167	7.48957	0.769448	0.380388	0	0.790004
Biosynthesis of unsaturated fatty acids	0.0799058	10.0589	0.331176	0.564967	0	0.821173
Biosynthesis of vancomycin group antibiotics	-0.0856284	9.47269	0.599519	0.438761	0	0.808385
Biotin metabolism	0.120556	10.4781	0.87613	0.349264	0	0.790004
Bisphenol degradation	0.193338	9.80662	2.22467	0.135822	0	0.69612
Bladder cancer	0.574682	2.12828	0.564714	0.452367	0	0.808385
Butanoate metabolism	0.073252	12.7813	0.522228	0.469893	0	0.815786
Butirosin and neomycin biosynthesis	-0.0829833	9.45672	0.440717	0.506776	0	0.821173
C5-Branched dibasic acid metabolism	0.202861	11.4216	1.96597	0.160876	0	0.69612
Caffeine metabolism	1.25062	0.438499	0.571932	0.449492	0	0.808385
Caprolactam degradation	0.250723	8.37204	0.749368	0.386676	0	0.790004
Carbohydrate digestion and absorption	-0.146224	6.93522	0.255815	0.61301	0	0.847925
Carbohydrate metabolism	0.150103	10.2939	0.730865	0.392603	0	0.790004
Carbon fixation in photosynthetic organisms	0.0512862	12.5759	0.282918	0.594795	0	0.838214
Carbon fixation pathways in prokaryotes	0.0358488	13.3388	0.129406	0.719048	0	0.880185
Cardiac muscle contraction	-0.195902	4.66616	0.0940749	0.759059	0	0.891592
Carotenoid biosynthesis	-0.288245	2.8043	0.36892	0.543594	0	0.821173
Cell cycle - Caulobacter	-0.0872246	12.372	0.979012	0.322443	0	0.790004
Cell division	0.212354	9.44942	2.17649	0.140134	0	0.69612
Cell motility and secretion	-0.208792	10.9036	2.98356	0.0841142	0	0.570457
Cellular antigens	-0.21977	9.09895	1.76828	0.183596	0	0.69612
Chagas disease (American trypanosomiasis)	0.422612	4.60441	0.249696	0.617289	0	0.847925
Chaperones and folding catalysts	-0.0871121	13.3035	0.881228	0.347866	0	0.790004
Chloroalkane and chloroalkene degradation	0.0239432	10.9164	0.0421471	0.83734	0	0.947217
Chlorocyclohexane and chlorobenzene degradation	0.192476	6.97543	0.380777	0.537188	0	0.821173
Chromosome	-0.0926156	13.923	1.07308	0.30025	0	0.790004
Circadian rhythm - plant	1.22416	0.454203	0.621397	0.430529	0	0.808385
Citrate cycle (TCA cycle)	0.159516	12.7624	1.51429	0.218486	0	0.728552
Cyanoamino acid metabolism	0.0249925	11.4034	0.0441639	0.833549	0	0.947215
Cysteine and methionine metabolism	0.113609	13.1031	1.49476	0.22148	0	0.728552
Cytoskeleton proteins	-0.0909951	11.6644	0.736629	0.390743	0	0.790004
D-Alanine metabolism	-0.240679	10.3807	4.61936	0.031613	0	0.359238
D-Arginine and D-ornithine metabolism	0.4231	5.55241	0.65829	0.417164	0	0.803081
D-Glutamine and D-glutamate metabolism	-0.222435	10.7167	5.2151	0.0223916	0	0.279895
DNA repair and recombination proteins	-0.0894251	14.8447	1.02091	0.312303	0	0.790004
DNA replication	-0.0371002	12.8225	0.172688	0.677734	0	0.873369
DNA replication proteins	-0.0295372	13.6436	0.113821	0.735835	0	0.880185
Dioxin degradation	-0.335835	9.40699	3.90233	0.0482191	0	0.463645
Drug metabolism - cytochrome P450	-0.107753	8.27061	0.212755	0.644616	0	0.861271
Drug metabolism - other enzymes	-0.101304	11.6047	0.873232	0.350062	0	0.790004
Electron transfer carriers	0.780019	8.91376	6.10997	0.0134421	0	0.197035
Endocytosis	-6.51139	0.766556	14.5808	0.000134279	-1	0.00839248
Energy metabolism	0.0669895	13.1447	0.367172	0.54455	0	0.821173
Epithelial cell signaling in Helicobacter pylori infection	0.121888	9.48701	0.71387	0.398162	0	0.790004
Ether lipid metabolism	0.737053	2.70823	1.49841	0.220916	0	0.728552
Ethylbenzene degradation	0.321061	9.16057	2.03239	0.153978	0	0.69612
Fatty acid biosynthesis	0.166968	12.1893	1.96398	0.161089	0	0.69612
Fatty acid elongation in mitochondria	1.01152	0.430051	0.344588	0.557193	0	0.821173
Fatty acid metabolism	-0.0557814	11.2363	0.231544	0.630381	0	0.859355
Fc gamma R-mediated phagocytosis	-6.51139	0.766556	14.5807	0.00013428	-1	0.00839248
Flagellar assembly	0.15049	11.815	0.25195	0.615705	0	0.847925
Flavone and flavonol biosynthesis	-0.111651	6.0963	0.0506246	0.82198	0	0.942078
Flavonoid biosynthesis	-0.0976434	6.1734	0.0727041	0.78744	0	0.919906
Fluorobenzoate degradation	-1.18225	4.0217	1.62668	0.202163	0	0.723884
Folate biosynthesis	0.0913391	11.8776	0.763854	0.382125	0	0.790004
Fructose and mannose metabolism	0.13714	13.3786	0.991725	0.319321	0	0.790004
Function unknown	-0.142446	13.6978	1.89942	0.168143	0	0.69612
G protein-coupled receptors	-3.92651	1.52807	2.53437	0.111391	0	0.69612
Galactose metabolism	-0.161276	12.9613	1.76353	0.184185	0	0.69612
General function prediction only	0.000296081	15.1308	1.1041e-05	0.997349	0	0.997349
Geraniol degradation	0.0942058	8.90896	0.115243	0.734252	0	0.880185
Germination	0.284711	7.45381	0.410035	0.521952	0	0.821173
Glutamatergic synapse	-0.241966	10.0391	4.6294	0.0314286	0	0.359238
Glutathione metabolism	-0.15957	11.0068	1.96069	0.16144	0	0.69612
Glycan biosynthesis and metabolism	0.0765394	8.32079	0.144344	0.704001	0	0.880185
Glycerolipid metabolism	0.0479799	11.9772	0.203909	0.651584	0	0.861271
Glycerophospholipid metabolism	-0.0331884	12.4564	0.134934	0.71337	0	0.880185
Glycine, serine and threonine metabolism	0.119018	12.9817	1.74635	0.186337	0	0.69612
Glycolysis / Gluconeogenesis	-0.104034	13.5786	1.09469	0.295435	0	0.790004
Glycosaminoglycan degradation	-0.0474966	9.8588	0.0268958	0.869732	0	0.964472
Glycosphingolipid biosynthesis - ganglio series	-0.0476319	9.41265	0.0238395	0.877294	0	0.964472
Glycosphingolipid biosynthesis - globo series	-0.0746775	10.3871	0.114443	0.735141	0	0.880185
Glycosyltransferases	-0.232875	11.7364	4.43674	0.0351732	0	0.366388
Glyoxylate and dicarboxylate metabolism	0.188744	12.1768	3.36478	0.0666044	0	0.555037
GnRH signaling pathway	-6.51139	0.766556	14.5807	0.00013428	-1	0.00839248
Histidine metabolism	0.132071	12.5405	1.39854	0.236969	0	0.746155
Homologous recombination	-0.0211863	13.2379	0.0573199	0.810783	0	0.934082
Huntington's disease	0.16813	8.63076	0.825177	0.363671	0	0.790004
Indole alkaloid biosynthesis	-1.38631	1.7685	6.01478	0.0141865	0	0.197035
Inorganic ion transport and metabolism	0.0624125	10.9358	0.339365	0.560196	0	0.821173
Inositol phosphate metabolism	0.18831	10.4305	1.86928	0.171557	0	0.69612
Insulin signaling pathway	0.166927	9.34173	1.694	0.193074	0	0.709832
Ion channels	-0.26056	8.41149	0.786215	0.375247	0	0.790004
Isoquinoline alkaloid biosynthesis	0.223402	8.78334	3.20509	0.0734096	0	0.561194
Limonene and pinene degradation	0.286954	10.1966	2.98685	0.0839434	0	0.570457
Linoleic acid metabolism	0.158264	9.53753	1.1659	0.280245	0	0.790004
Lipid biosynthesis proteins	0.0564338	12.5301	0.307968	0.57893	0	0.834742
Lipid metabolism	0.0676327	10.1423	0.33442	0.563068	0	0.821173
Lipoic acid metabolism	0.0974559	9.06511	0.371383	0.542251	0	0.821173
Lipopolysaccharide biosynthesis	-0.064541	11.296	0.0936102	0.759637	0	0.891592
Lipopolysaccharide biosynthesis proteins	-0.0181328	11.8461	0.0106435	0.91783	0	0.977843
Lysine biosynthesis	0.0760393	12.9338	0.663998	0.415152	0	0.803081
Lysine degradation	0.0113895	10.337	0.00545133	0.941143	0	0.980357
Lysosome	-0.0142241	10.4648	0.00305899	0.955893	0	0.983438
MAPK signaling pathway - yeast	0.228306	9.10166	1.88427	0.16985	0	0.69612
Meiosis - yeast	0.303698	6.27186	0.508496	0.475791	0	0.819093
Membrane and intracellular structural molecules	-0.0185753	12.3666	0.0200798	0.887315	0	0.964472
Metabolism of cofactors and vitamins	0.00436264	10.1534	0.000795755	0.977495	0	0.989368
Metabolism of xenobiotics by cytochrome P450	-0.0829511	8.24355	0.134113	0.714205	0	0.880185
Methane metabolism	-0.00455177	13.6768	0.00227358	0.96197	0	0.98371
Mineral absorption	0.0308247	5.31346	0.00713384	0.932689	0	0.979715
Mismatch repair	-0.0786093	13.0373	0.791497	0.373648	0	0.790004
N-Glycan biosynthesis	0.101043	8.2847	0.210521	0.646359	0	0.861271
NOD-like receptor signaling pathway	0.149764	8.32533	0.721447	0.39567	0	0.790004
Naphthalene degradation	0.0120036	10.7015	0.00729345	0.931942	0	0.979715
Nicotinate and nicotinamide metabolism	-0.0143647	12.1201	0.0206763	0.885664	0	0.964472
Nitrogen metabolism	0.062767	12.7241	0.466218	0.494732	0	0.819093
Nitrotoluene degradation	0.652932	9.54321	7.30776	0.00686573	0	0.143036
Non-homologous end-joining	0.85807	5.5894	4.20376	0.0403344	0	0.403344
Novobiocin biosynthesis	0.199252	10.3007	2.93443	0.0867094	0	0.570457
Nucleotide excision repair	-0.088319	12.0026	0.900128	0.342747	0	0.790004
Nucleotide metabolism	-0.17674	9.52039	1.43445	0.23104	0	0.740512
One carbon pool by folate	-0.00719605	12.6224	0.0062951	0.936761	0	0.979875
Other glycan degradation	0.0284996	11.6059	0.0170785	0.896025	0	0.965544
Other ion-coupled transporters	-0.0410983	13.5226	0.19365	0.659896	0	0.861271
Other transporters	0.0993394	11.2608	0.751157	0.38611	0	0.790004
Others	0.00174879	13.3096	0.000225287	0.988025	0	0.991993
Oxidative phosphorylation	0.0571249	13.548	0.274753	0.600161	0	0.838214
PPAR signaling pathway	0.0575521	9.99362	0.228705	0.632485	0	0.859355
Pantothenate and CoA biosynthesis	0.0360542	12.5241	0.141671	0.706625	0	0.880185
Parkinson's disease	-0.208887	4.81252	0.110144	0.739981	0	0.880929
Pathways in cancer	-0.278428	8.68536	2.42621	0.119321	0	0.69612
Penicillin and cephalosporin biosynthesis	-0.443172	8.41832	4.47824	0.034329	0	0.366388
Pentose and glucuronate interconversions	0.354045	12.1824	7.13685	0.00755157	0	0.145222
Pentose phosphate pathway	0.0845965	13.0352	0.72179	0.395557	0	0.790004
Peptidases	-0.102923	14.1974	1.19896	0.27353	0	0.786006
Peptidoglycan biosynthesis	-0.0506971	13.0836	0.294016	0.587658	0	0.834742
Peroxisome	0.0815144	10.9267	0.471179	0.492445	0	0.819093
Pertussis	0.1214	7.85457	0.128018	0.720496	0	0.880185
Phenylalanine metabolism	0.255534	10.7815	5.79482	0.0160735	0	0.211493
Phenylalanine, tyrosine and tryptophan biosynthesis	0.206451	12.8257	3.19027	0.0740777	0	0.561194
Phenylpropanoid biosynthesis	0.149488	10.3673	0.863842	0.352666	0	0.790004
Phosphatidylinositol signaling system	0.0343286	10.0753	0.103497	0.747673	0	0.885868
Phosphonate and phosphinate metabolism	0.093557	9.06982	0.360836	0.548043	0	0.821173
Phosphotransferase system (PTS)	-0.00550848	12.817	0.000309529	0.985963	0	0.991993
Photosynthesis	-0.0461253	11.903	0.164612	0.684945	0	0.878135
Photosynthesis proteins	-0.0469473	11.9245	0.174679	0.675987	0	0.873369
Plant-pathogen interaction	0.105376	10.4632	0.892561	0.344784	0	0.790004
Polycyclic aromatic hydrocarbon degradation	0.0498924	10.1383	0.122218	0.726642	0	0.880185
Polyketide sugar unit biosynthesis	-0.0668678	11.0885	0.358534	0.549321	0	0.821173
Pores ion channels	-0.13375	11.6613	0.668161	0.413694	0	0.803081
Porphyrin and chlorophyll metabolism	0.135493	12.719	0.585792	0.444051	0	0.808385
Prenyltransferases	-0.16171	11.8527	2.31786	0.127896	0	0.69612
Primary bile acid biosynthesis	-0.514276	8.53626	8.53692	0.00348014	-1	0.0834191
Primary immunodeficiency	-0.0942643	8.95467	0.429801	0.512087	0	0.821173
Prion diseases	-0.0137325	6.63781	0.00203308	0.964036	0	0.98371
Progesterone-mediated oocyte maturation	0.156008	8.31554	0.79154	0.373635	0	0.790004
Propanoate metabolism	0.0721108	12.3919	0.411259	0.521331	0	0.821173
Prostate cancer	0.120797	8.36878	0.466259	0.494713	0	0.819093
Proteasome	0.207284	8.65286	2.13434	0.144032	0	0.69612
Protein digestion and absorption	-0.221585	7.54209	0.479915	0.488461	0	0.819093
Protein export	0.00885429	12.6812	0.00932191	0.923084	0	0.977843
Protein folding and associated processing	0.106295	12.7826	1.25213	0.263146	0	0.773958
Protein kinases	0.229792	11.4086	3.22701	0.0724329	0	0.561194
Protein processing in endoplasmic reticulum	-0.14986	9.70315	0.765219	0.3817	0	0.790004
Proximal tubule bicarbonate reclamation	-0.87501	7.923	8.7667	0.0030678	-1	0.0834191
Purine metabolism	-0.0418339	14.5497	0.206044	0.649886	0	0.861271
Pyrimidine metabolism	-0.0778155	14.2678	0.763648	0.382189	0	0.790004
Pyruvate metabolism	0.0640157	13.3697	0.475619	0.490414	0	0.819093
RIG-I-like receptor signaling pathway	0.215088	5.44487	0.192599	0.660762	0	0.861271
RNA degradation	-0.0538929	12.2796	0.35985	0.54859	0	0.821173
RNA polymerase	-0.163074	10.8719	2.32442	0.127357	0	0.69612
RNA transport	-0.185895	10.64	2.17115	0.140621	0	0.69612
Renal cell carcinoma	-1.59997	6.54071	16.8095	4.13248e-05	-1	0.00839248
Replication, recombination and repair proteins	-0.014166	12.9053	0.021003	0.884771	0	0.964472
Restriction enzyme	0.0802735	10.5658	0.297163	0.585666	0	0.834742
Retinol metabolism	-0.0977535	7.86406	0.191759	0.661456	0	0.861271
Riboflavin metabolism	-0.0725269	10.9257	0.441553	0.506374	0	0.821173
Ribosome	-0.0978988	14.6719	1.07507	0.299803	0	0.790004
Ribosome Biogenesis	-0.0551811	13.7936	0.385759	0.534537	0	0.821173
Ribosome biogenesis in eukaryotes	-0.081146	9.02021	0.597955	0.439359	0	0.808385
Secondary bile acid biosynthesis	-0.53094	8.52326	9.08525	0.0025768	-1	0.0834191
Secretion system	0.00662034	13.5563	0.00417572	0.948477	0	0.983438
Selenocompound metabolism	0.106577	11.859	1.12721	0.288372	0	0.790004
Shigellosis	-0.988298	0.0925933	0.959089	0.327417	0	0.790004
Signal transduction mechanisms	-0.138559	12.0667	1.46303	0.226449	0	0.735225
Sphingolipid metabolism	-0.0233277	10.9688	0.0134576	0.907647	0	0.97387
Sporulation	0.387221	11.7257	1.50522	0.219869	0	0.728552
Staphylococcus aureus infection	-0.802591	9.10967	3.75886	0.0525283	0	0.486374
Starch and sucrose metabolism	-0.075594	13.1214	0.525155	0.468651	0	0.815786
Steroid biosynthesis	2.42683	1.97996	3.63408	0.0566078	0	0.505427
Steroid hormone biosynthesis	0.012555	6.34953	0.000976439	0.975072	0	0.989368
Stilbenoid, diarylheptanoid and gingerol biosynthesis	-0.197092	5.10683	0.153848	0.694885	0	0.880185
Streptomycin biosynthesis	-0.0757792	11.763	0.563894	0.452695	0	0.808385
Styrene degradation	0.74189	7.6753	6.53045	0.0106043	0	0.176739
Sulfur metabolism	0.06789	11.1661	0.527395	0.467704	0	0.815786
Sulfur relay system	0.021614	11.2395	0.0250505	0.874241	0	0.964472
Synthesis and degradation of ketone bodies	-0.301279	8.98747	1.82897	0.176249	0	0.69612
Systemic lupus erythematosus	1.01152	0.430051	0.344588	0.557193	0	0.821173
Taurine and hypotaurine metabolism	-0.190232	10.458	3.10701	0.0779558	0	0.570457
Terpenoid backbone biosynthesis	-0.0790742	12.5727	0.649104	0.420433	0	0.803081
Tetracycline biosynthesis	0.313804	10.1745	3.39767	0.0652886	0	0.555037
Thiamine metabolism	-0.0153752	12.2497	0.0295751	0.863458	0	0.964472
Toluene degradation	-0.0373461	10.2077	0.0637108	0.800724	0	0.926764
Transcription factors	0.143865	13.8606	1.35156	0.245006	0	0.746968
Transcription machinery	-0.104442	13.1169	0.888642	0.345846	0	0.790004
Transcription related proteins	-0.866827	6.97806	6.90219	0.00860903	0	0.153733
Translation factors	-0.116233	12.5191	1.54596	0.213733	0	0.728552
Translation proteins	-0.0301121	13.1913	0.120722	0.728252	0	0.880185
Transporters	0.0758559	15.9767	0.340124	0.559758	0	0.821173
Tropane, piperidine and pyridine alkaloid biosynthesis	0.172241	9.95187	2.16498	0.141186	0	0.69612
Tryptophan metabolism	0.118763	10.8655	0.731163	0.392506	0	0.790004
Tuberculosis	-0.0715087	10.6339	0.568657	0.450793	0	0.808385
Two-component system	0.146402	13.8149	1.25411	0.262769	0	0.773958
Type I diabetes mellitus	-0.0931601	9.33675	0.771106	0.379875	0	0.790004
Type II diabetes mellitus	-0.140782	8.90855	2.07476	0.149753	0	0.69612
Tyrosine metabolism	0.0157705	11.7911	0.0172347	0.895553	0	0.965544
Ubiquinone and other terpenoid-quinone biosynthesis	-0.152626	11.2779	1.07149	0.30061	0	0.790004
Ubiquitin system	-0.535978	6.17749	1.81516	0.177891	0	0.69612
Valine, leucine and isoleucine biosynthesis	0.158051	12.7295	2.11882	0.145499	0	0.69612
Valine, leucine and isoleucine degradation	0.101984	11.4566	0.639128	0.424027	0	0.803081
Various types of N-glycan biosynthesis	0.390001	6.21042	0.765502	0.381612	0	0.790004
Vibrio cholerae infection	-1.00139	0.0937168	0.966152	0.325642	0	0.790004
Vibrio cholerae pathogenic cycle	0.1025	9.40483	0.539866	0.462488	0	0.815786
Vitamin B6 metabolism	0.137566	10.9146	1.6229	0.202687	0	0.723884
Xylene degradation	-0.273786	9.12316	2.48781	0.114731	0	0.69612
Zeatin biosynthesis	-0.149342	9.05128	2.39718	0.121554	0	0.69612
alpha-Linolenic acid metabolism	-0.376494	5.73844	0.64427	0.422169	0	0.803081
beta-Alanine metabolism	0.148557	10.7798	1.19941	0.27344	0	0.786006
beta-Lactam resistance	-0.526136	8.31504	8.44006	0.00367044	-1	0.0834191
