# Supplementary material for: Gut microbiota mediates intermittent-fasting alleviation of diabetes-induced cognitive impairment
Source: Nat Commun. 2020 Feb 18;11:855. doi: 10.1038/s41467-020-14676-4 (PMC7029019; doi:10.1038/s41467-020-14676-4)
Supplement: Supplementary file 12 — Supplementary Data 9 [file 41467_2020_14676_MOESM12_ESM.xlsx]

## Sheet: Data 9
Supplementary Data 9 23 microbial derived metabolites whose levels were primarily modulated by the abundance of gut microbiota
Metabolites	RP mode	mz	RT	Adducts	mass	HMDB	Formula	MSMS
12-hydroxyeicosapentaenoic	RP-	317.211	8.41	M-H	318.219	HMDB10202	C20H30O3	RP- 317.2109, 179.1066, 59.01
3-Indolepropionic acid	RP-	188.071	5.88	M-H	189.079	HMDB02302	C11H11NO2	RP-188.0705,59.0146
Cholic acid	RP-	407.279	7.59	M-H	408.288	HMDB00619	C24H40O5	RP-407.2790
Cinnamoylglycine	RP-	204.066	5.2	M-H	205.074	HMDB11621	C11H11NO3	RP-204.0658,103.0543
Deoxycholic acid	RP-	391.286	8.73	M-H	392.293	HMDB00626	C24H40O4	RP+ 415.2803,RP- 391.2836
Equol	RP+	243.099	7.46	M+H	242.094	HMDB02209	C15H14O3	RP+123.0433,107.04
Glycocholic acid	RP-	500.277	10.42	M+Cl	465.309	HMDB0000138	C26H43NO6	RP+ 466.3144, 412.2801; RP-464.3001
Hydroxyphenylacetic acid	RP-	151.039	4.03	M-H	152.147	HMDB0000020	C8H8O3	RP-151.0391,109.0033
Indole-3-pyruvate	RP-	202.05	5	M-H	203.197	HMDB0060484	‎C11H9NO3	RP- 202.0492, 128.0491, 116.05
Indoxyl sulfate	RP-	212.001	4.18	M-H	213.207	HMDB00682	C8H7NO4S	RP-212.0015,79.9571
Muricholic acid	RP-	407.279	8.16	M-H	408.288	HMDB00364	C24H40O5	QI identification databases
N-acetyl tryptophan	RP+	269.089	3.45	M+Na	246.266	HMDB13713	C13H14N2O3	RP+ 201.1005, 188.0723, 130.0645; RP- 245.09,203.0795
p-Cresol	RP-	107.049	4.85	M-H	108.058	HMDB01858	C7H8O	RP-107.0494,77.04
p-Cresol sulfate	RP-	187.006	4.83	M-H	188.014	HMDB11635	C7H8O4S	QI identification databases
Phenylacetylglycine	RP-	192.066	4.82	M-H	193.074	HMDB00821	C10H11NO3	RP-192.0657, 74.0231
Phenylpropionylglycine	RP-	206.081	5.27	M-H	207.09	HMDB00860	C11H13NO3	RP+208.0953,88.0390
Serotonin	RP+	159.092	4.18	M+H-H2O	176.095	HMDB00259	C10H12N2O	QI identification databases
Taurochenodeoxycholic acid	RP-	498.289	8.19	M-H	499.297	HMDB0000951	C26H45NO6S	RP+ 482.2932,126.0220
Taurocholic acid	RP-	514.284	8.3	M-H	515.292	HMDB0000036	C26H45NO7S	RP+ 516.2912, 462.2631,337.251
Tauroursodeoxycholic acid	RP-	498.288	9.56	M-H	499.297		C26H45NO6S	RP-498.2880 & QI identification databases
Tryptophan	RP-	203.082	4.16	M-H	204.09	HMDB00929	C11H12N2O2	RP-203.0818,116.0500,74.0239
Tyrosine	RP-	180.066	1.95	M-H	181.19	HMDB00158	C9H11NO3	RP- 180.0654,119.0437,72.0089
Uric acid	RP-	167.02	1.43	M-H	168.028	HMDB00289	C5H4N4O3	RP-167.0601,124.0142,44.9979
