# Supplementary material for: Gut microbiota mediates intermittent-fasting alleviation of diabetes-induced cognitive impairment
Source: Nat Commun. 2020 Feb 18;11:855. doi: 10.1038/s41467-020-14676-4 (PMC7029019; doi:10.1038/s41467-020-14676-4)
Supplement: Supplementary file 13 — Supplementary Data 10 [file 41467_2020_14676_MOESM13_ESM.xlsx]

## Sheet: Data 10
Supplementary Data 10 Microbial derived metabolites concentration after antibiotic treatment
Group	p_Cresol	tryptophan	serotonin	Hydroxytryptophol	N_acetyl_tryptophan	Tyrosine	Phenylacetylglycine	p_Cresol_sulfate	Phenylpropionylglycine	Cinnamoylglycine	Uric_acid	X12_HEPE	Deoxycholic_acid	Muricholic_acid	Cholic_acid	Indole_3_pyruvate	glycocholic_acid	taurocholic_acid	Tauroursodeoxycholic_acid	Taurochenodeoxycholate	UDCA	KN
db/db	168199	894619	182911	67605.2	4187.64	279425	753.332	2.7938e+07	48765.6	405251	5.69317e+06	163049	362565	475067	106.645	49290.7	3.61832e+07	3.71059e+06	37706.8	176716	99596.3	6635.36
db/db	10025	1.75309e+06	319943	63985.6	17551	310341	753.279	2.07167e+06	55918.6	371762	2.97987e+06	63333.6	322226	286755	11132.2	22359.5	3.41346e+07	1.73683e+07	148783	202017	108700	1770.36
db/db	246185	838336	167708	54948.6	6194.62	212651	1440.8	3.47237e+07	78674.8	265398	3.71135e+06	259752	448872	42142	4695.49	13075.5	3.07238e+07	1.56175e+06	37358.7	118382	86483.2	17879.3
db/db	106760	1.03944e+06	183777	54060.5	4386.76	230083	625.54	1.58519e+07	43735.2	499776	3.15013e+06	211302	350357	75459	18774.7	46775.5	2.19406e+07	3.31943e+06	54468.5	15596.3	117703	12429.7
db/db	36315.5	1.3367e+06	232045	52675.5	515.416	274580	587.597	96751.2	49114.3	408262	3.52438e+06	341270	242963	279960	4451.74	41565.3	2.5822e+07	3.38707e+06	68640	171916	107543	4211.41
db/db-GF	391.522	2.03155e+06	387401	238621	20190.1	263010	1630.89	210476	88092.7	659559	2.86863e+06	99142.6	50809.6	22252.5	1295.07	13730.5	2.86628e+07	5.27718e+06	32151.3	43084.5	111087	470.852
db/db-GF	943.821	1.45108e+06	279327	75340.5	18447.5	349751	1238.01	890430	45191.8	375075	2.58709e+06	133771	54650.9	1265	9581.21	8660.92	2.47807e+07	8.8275e+06	56106.6	26205.9	121368	7386.23
db/db-GF	772.762	2.29824e+06	461543	46672.3	22675.5	523416	1129.83	207199	62280.1	279998	2.10727e+06	57483.6	52282.5	3833.72	10869.4	12376.4	2.70802e+07	2.51115e+07	152257	168713	113045	2494.05
db/db-GF	374.312	2.04347e+06	364544	93479.9	562.395	299371	2282.85	140898	77462.8	450584	2.45773e+06	94141.7	53201.5	1122.61	12339.2	7666.52	2.45855e+07	3.22727e+06	40551.2	21682.8	103313	368.004
db/db-GF	24307.4	1.26093e+06	219789	18144.4	17979.1	320035	439.255	46641	124275	294457	6.08293e+06	279985	73031.7	2136.67	112.871	10915.7	38499357	8.45169e+07	498274	278343	107547	22.8586
db/db-GF	9097.8	1.64322e+06	260041	82494	11991.5	275580	1016.91	1.89195e+06	52506.4	663016	4.39877e+06	124527	100465	2318.58	370.49	9430.59	1.16402e+07	3.92028e+06	139922	4683.84	98361	1151.41
db/db-GF	1146.09	2.38172e+06	409941	36161.1	17758.1	462440	1193.64	525943	56630.2	405138	2.37981e+06	179331	77695.5	1288.12	7557.67	9821.7	2.9159e+07	2.46344e+07	285992	135145	126274	493.194
db/db-IF fasting	1128.38	1.33376e+06	298756	85145.7	1199.5	385456	824.882	187598	29703.3	873835	3.69989e+06	141602	477577	782353	50091.6	230530	2.65329e+07	1.66238e+07	79351.7	266675	122123	10707.5
db/db-IF fasting	1289.87	1.66746e+06	276340	105752	2879.68	328164	377.134	360142	34005.1	416490	3.31781e+06	155841	507115	78304.7	1604.13	18864	2.66502e+07	1.18781e+07	92271.3	161999	100781	4889.86
db/db-IF fasting	2571.42	2.195e+06	405567	38815.7	4393.63	503452	352.021	640577	11744.5	494259	3.17079e+06	129676	445908	93516.9	5247.36	78432.3	20773852	2.68762e+07	210078	591847	139969	5902.95
db/db-IF fasting	1018.7	2.28346e+06	373828	58577.7	24574	680124	573.25	200721	100953	412106	4.73603e+06	200173	358222	220581	22092.8	71956.2	1.49447e+07	1.98276e+06	25981.9	77020.6	132509	6456.25
db/db-IF fasting	800.575	1.24733e+06	216751	78072.5	14646.5	381795	133.189	316547	15237.1	650132	4.81916e+06	144004	1.16637e+06	975628	57718.4	163842	2.39423e+07	1.10355e+07	131571	278285	128482	10483.8
db/db-IF fasting	22166.1	2.08059e+06	347663	90606.9	19226.7	512993	813.82	3.63506e+06	20120.2	626284	3.31233e+06	150226	640104	839990	43467.5	117608	2.33307e+07	2.18646e+07	120878	240971	128290	2069.89
db/db-IF-GF fasting	1167.51	1.62676e+06	324444	86695.6	16238.7	310641	1013.85	362739	36900	317441	2.27786e+06	106989	31493.3	2392.65	7684.42	10664	3.00932e+07	1.96253e+08	897817	346657	99860.4	3790.2
db/db-IF-GF fasting	325.145	2.89011e+06	578519	125777	27320.3	551774	746.933	93501.1	45203.9	301669	1.99934e+06	57503.2	57102.4	727.914	20.387	17323.5	2.28077e+07	4.95684e+07	287011	168875	112348	1374.68
db/db-IF-GF fasting	2802.16	1.77204e+06	321611	55222.8	20839.1	383030	586.077	514319	31495	273719	2.53595e+06	142388	78219.7	1094.35	102.37	23449.9	2.25832e+07	1.10358e+07	43348.1	22885.9	133251	3831.99
db/db-IF-GF fasting	381.325	2.03137e+06	346285	44173.5	21579	445699	1292.95	158088	39718.3	282528	2.04119e+06	103305	70241.4	3437.66	9774.22	11822.3	2.44891e+07	9.87921e+06	73073.2	73247.8	121657	3206.32
db/db-IF-GF fasting	476.926	2.38968e+06	410953	84082.2	12703.9	475106	962.906	264895	43793.6	306364	3.93024e+06	116668	102211	2578.5	3519.75	19108.4	1.78045e+07	4.60313e+07	495228	172825	125135	908.566
db/db-IF-GF fasting	1815.84	2.35135e+06	404885	40464.7	25745	595264	658.058	449247	45151.3	411433	2.34825e+06	48381.5	63720	3182.97	4.62481	13942.3	2.07851e+07	3.83835e+07	247422	367245	136532	2892.75
db/db-IF-GF fasting	2176.67	2.24872e+06	359050	22473.9	28916.2	561922	870.999	40677.7	54245.4	213819	3.51091e+06	19487.6	85371	340.536	31067	18764.4	1.88026e+07	3.54468e+06	3726.62	35865.7	122231	1196.99
log10 values
db/db	12.0329	13.7042	12.1168	11.1214	8.33989	12.5405	6.62451	17.1455	10.7948	12.9123	15.5548	12.0018	12.801	13.0712	4.66951	10.8055	17.4041	15.1267	10.5376	12.0823	11.5089	8.80017
db/db	9.21284	14.3769	12.6759	11.0664	9.77287	12.6454	6.62444	14.5439	10.9317	12.826	14.9074	11.0562	12.683	12.5664	9.31759	10.015	17.3458	16.6702	11.9102	12.2161	11.5963	7.47894
db/db	12.4138	13.6392	12.03	10.9142	8.73144	12.2674	7.27295	17.3629	11.2731	12.489	15.1269	12.4675	13.0145	10.6488	8.45436	9.4785	17.2405	14.2613	10.5283	11.6817	11.3677	9.7914
db/db	11.5783	13.8542	12.1215	10.8979	8.38635	12.3462	6.43861	16.5788	10.6859	13.1219	14.963	12.261	12.7667	11.2313	9.84027	10.7531	16.9038	15.0153	10.9054	9.65479	11.6759	9.42784
db/db	10.5	14.1057	12.3547	10.8719	6.24497	12.523	6.37604	11.4799	10.8019	12.9197	15.0752	12.7404	12.4007	12.5424	8.40105	10.635	17.0667	15.0355	11.1366	12.0548	11.5856	8.34555
db/db-GF	5.97004	14.5243	12.8672	12.3826	9.91295	12.4799	7.39688	12.2571	11.3861	13.3993	14.8693	11.5043	10.8358	10.0102	7.16632	9.52738	17.1711	15.4789	10.3782	10.6709	11.6181	6.15454
db/db-GF	6.84994	14.1878	12.5401	11.2298	9.82268	12.765	7.12126	13.6995	10.7187	12.8349	14.766	11.8039	10.9087	7.14283	9.16756	9.06658	17.0256	15.9934	10.935	10.1737	11.7066	8.90737
db/db-GF	6.64997	14.6477	13.0423	10.7509	10.029	13.1681	7.02982	12.2414	11.0394	12.5425	14.5609	10.9593	10.8644	8.25159	9.29371	9.42355	17.1143	17.0388	11.9333	12.036	11.6355	7.82166
db/db-GF	5.92509	14.5302	12.8064	11.4455	6.33221	12.6094	7.73318	11.8558	11.2576	13.0183	14.7147	11.4526	10.8818	7.02341	9.42053	8.94462	17.0177	14.9871	10.6103	9.98427	11.5455	5.90809
db/db-GF	10.0985	14.0474	12.3004	9.80612	9.79697	12.6762	6.08508	10.7502	11.7303	12.5929	15.621	12.5425	11.1986	7.667	4.72625	9.29796	17.4662	18.2525	13.1189	12.5366	11.5857	3.12933
db/db-GF	9.11579	14.3122	12.4686	11.3205	9.39196	12.5266	6.92452	14.4531	10.8687	13.4046	15.2968	11.7323	11.5176	7.74871	5.91483	9.15171	16.27	15.1817	11.8488	8.45187	11.4964	7.04874
db/db-GF	7.04411	14.6833	12.9238	10.4957	9.7846	13.0443	7.08476	13.1729	10.9443	12.912	14.6825	12.097	11.2606	7.16094	8.93032	9.19235	17.1883	17.0197	12.5637	11.8141	11.7462	6.2009
db/db-IF fasting	7.02854	14.1035	12.6074	11.3521	7.08966	12.8622	6.71524	12.1421	10.299	13.6806	15.1238	11.8608	13.0765	13.5701	10.8216	12.3481	17.0939	16.6263	11.2816	12.4938	11.7128	9.2787
db/db-IF fasting	7.1623	14.3268	12.5294	11.5689	7.96544	12.7013	5.9326	12.7943	10.4343	12.9396	15.0148	11.9566	13.1365	11.2684	7.38034	9.84501	17.0983	16.2902	11.4325	11.9953	11.5207	8.49492
db/db-IF fasting	7.85221	14.6017	12.913	10.5666	8.38791	13.1292	5.86369	13.3701	9.37114	13.1108	14.9695	11.7728	13.0079	11.4459	8.56548	11.27	16.8492	17.1068	12.2552	13.291	11.8492	8.68321
db/db-IF fasting	6.92628	14.6412	12.8315	10.9781	10.1094	13.43	6.35132	12.2097	11.5224	12.929	15.3707	12.2069	12.7889	12.304	10.003	11.1838	16.5199	14.5	10.1652	11.2518	11.7944	8.7728
db/db-IF fasting	6.68533	14.0365	12.2865	11.2654	9.59195	12.8526	4.89177	12.6652	9.63149	13.3849	15.3881	11.8776	13.9694	13.7908	10.9633	12.0067	16.9912	16.2166	11.7873	12.5364	11.7635	9.25759
db/db-IF fasting	10.0063	14.5482	12.759	11.4143	9.86406	13.148	6.70174	15.1061	9.90948	13.3476	15.0132	11.9199	13.3694	13.6411	10.6798	11.6751	16.9653	16.9004	11.7025	12.3924	11.762	7.63525
db/db-IF-GF fasting	7.06263	14.3021	12.6899	11.3702	9.69515	12.6464	6.92151	12.8014	10.516	12.668	14.6387	11.5805	10.3575	7.78016	8.94695	9.27463	17.2198	19.0949	13.7077	12.7561	11.5115	8.24017
db/db-IF-GF fasting	5.78427	14.8768	13.2682	11.7423	10.2154	13.2209	6.61598	11.4457	10.7189	12.6171	14.5083	10.9596	10.9526	6.59018	3.0149	9.75982	16.9426	17.7189	12.5673	12.0369	11.6294	7.22597
db/db-IF-GF fasting	7.93815	14.3876	12.6811	10.9191	9.94459	12.8559	6.37345	13.1506	10.3576	12.5199	14.7461	11.8663	11.2673	6.99791	4.6286	10.0626	16.9327	16.2167	10.677	10.0383	11.8	8.25114
db/db-IF-GF fasting	5.94365	14.5242	12.755	10.6959	9.97947	13.0074	7.16468	11.9709	10.5896	12.5515	14.529	11.5454	11.1597	8.14255	9.1875	9.37775	17.0137	16.1059	11.1992	11.2016	11.709	8.07288
db/db-IF-GF fasting	6.16736	14.6867	12.9262	11.3396	9.44966	13.0713	6.86996	12.4871	10.6872	12.6325	15.1842	11.6671	11.5348	7.85496	8.16614	9.85789	16.695	17.6448	13.1128	12.06	11.7371	6.81187
db/db-IF-GF fasting	7.5043	14.6705	12.9114	10.6082	10.156	13.2968	6.48929	13.0153	10.7178	12.9274	14.6692	10.7869	11.0623	8.06557	1.53143	9.54268	16.8497	17.4631	12.4189	12.8138	11.8243	7.96996
db/db-IF-GF fasting	7.68555	14.6259	12.7912	10.0201	10.2722	13.2391	6.76964	10.6134	10.9013	12.2729	15.0714	9.87753	11.3548	5.83052	10.3439	9.83971	16.7495	15.081	8.22326	10.4875	11.7137	7.08756
