# Supplementary material for: Gut microbiota mediates intermittent-fasting alleviation of diabetes-induced cognitive impairment
Source: Nat Commun. 2020 Feb 18;11:855. doi: 10.1038/s41467-020-14676-4 (PMC7029019; doi:10.1038/s41467-020-14676-4)
Supplement: Supplementary file 15 — Source data [file 41467_2020_14676_MOESM15_ESM.xlsx]

## Sheet: Fig.1B
Fig.1B	Day	db/m										db/db										db/db-IF
	0	22.98	23.56	25.31	27.06	28.43	26.71	25.64	23.36	26.19	28.91	46.38	45.24	45.67	45.26	38.95	44.43	42.9	39.28	41.94	38.87	43.13	40.83	41.55	43.68	43.22	43.73	42.51	43.48	47.57	40.16
	2	22.91	23.48	25.33	26.98	28.56	26.56	25.98	24.16	27.09	29.23	45.93	44.99	45.82	45.07	39.51	44.31	43.41	39.17	42.67	39.08	42.16	39.19	40.38	42.04	41.88	42.04	41.41	41.7	45.96	38.92
	4	23.01	23.35	25.41	26.89	29.01	26.98	26.31	23.75	28.7	29.68	46.55	46.49	46.37	45.72	40.49	45.77	43.76	39.33	42.07	38.95	42.06	38.98	39.99	42.44	40.77	41.79	41.45	41.37	46.24	38.65
	6	23.17	24.1	25.71	26.99	29.21	27.61	26.39	24.45	30.1	30.44	47.2	47	46.92	46.2	40.71	46.18	45.54	40.95	43.13	39.21	41.26	38.97	39.71	42.76	40.6	40.77	40.9	41.57	46.03	38.62
	8	23.58	23.88	25.6	26.83	30.02	28.01	26.73	24.77	30.54	30.94	47.89	47.67	47.9	46.81	41.99	47.21	46.27	42.21	43.52	40.14	41.89	39.38	40.35	42.79	40.86	41.29	40.97	41.66	45.95	38.74
	10	23.68	24.36	25.24	27.13	29.84	28.2	27.55	24.99	30.82	31.18	47.56	47.88	48.58	47.38	42.71	47.72	45.58	40.65	42.81	40.18	41.67	39.1	39.74	42.99	40.41	40.27	41.62	41.52	45.43	38.06
	12	23.75	23.63	24.62	27.08	29.56	27.76	27.58	24.89	29.91	31.11	47.92	48.37	48.98	47.54	42.58	48.26	46.6	41.71	43.4	39.63	41.99	39.17	39.51	42.46	39.92	40.63	41.09	41.4	46.14	38.19
	14	24.14	23.6	24.67	27.25	30.21	27.61	27.94	25.15	29.15	31.32	47.97	48.1	49.2	47.77	43.92	48.34	44.83	39.97	43.17	38.63	42.56	39.3	39.05	42.26	39.56	39.8	40.55	40.91	45.78	37.94
	16	24.3	23.94	24.9	27.7	29.9	28.06	27.88	25.75	28.79	30.98	47.71	48.51	49.39	48.17	44.33	48.22	45.59	40.33	43.88	38.75	42.36	39.58	39.78	42.9	40.22	39.12	41.25	40.85	46.19	38.63
	18	24.4	25.25	23.6	27.66	30.08	28	28.1	25.93	28.75	31.35	47.98	49.18	49.86	48.99	44.94	48.84	45.46	40.66	43.6	38.55	42.88	40.1	39.98	42.96	39.67	39.86	41.17	41.62	46.16	38.57
	20	24.16	24.11	26.09	27.35	30.19	28.3	27.89	25.6	28.4	31.1	48.43	49.21	50.17	48.99	45.25	48.18	45.21	39.44	43.41	38.8	43.18	40.37	39.88	42.6	40.03	40.5	41.83	41.63	46.75	38.67
	22	24.65	24.86	25.97	27.98	30.48	28.39	28.32	26.69	29.74	31.36	48.67	48.26	50.65	49.44	45.36	48.47	44.6	39.67	43.5	39.78	43.5	40.71	40.67	43.49	40.42	40.74	42.37	41.94	46.86	39.25
	24	24.62	25.05	20.25	28.19	30.67	28.97	28.24	26.25	29.51	31.1	48.71	49.92	51.14	49.39	45.52	49.01	44.8	39.27	44.03	38.51	44.56	41.12	40.03	43.3	40.19	40.95	42.31	41.69	47.15	39.5
	26	24.39	25.28	26.51	28.6	30.65	29.22	28.98	26.02	29.75	31.67	47.43	49.38	51.39	50.03	46.36	49.36	43.31	37.98	43.85	38.46	44.94	41.67	40.64	43.69	40.46	41.8	42.45	41.67	47.94	39.89
	28	25.05	25.48	26.78	28.55	31.28	28.44	29.02	26.56	29.25	31.62	46.84	49.2	51.14	49.47	46.18	48.28	43.28	38.12	43.34	38.68	44.57	41.34	39.84	43.3	39.93	40.67	42.36	41.38	46.78	39.64

## Sheet: Fig.1C
Fig.1C	Day	db/m	db/db	db/db-IF
	2	1.87	5.01	5.4
	4	5.32	11.55	13.16
	6	8.79	17.79	20.94
	8	11.59	23.88	28.95
	10	14.53	30.55	37.1
	12	17.49	37.32	43.51
	14	19.6	43.67	49.82
	16	22.54	51.09	55.94
	18	26.08	58.98	61.95
	20	30.47	66.71	67.8
	22	34.58	74.74	73.48
	24	40.7	82.12	79.21
	26	43.53	89.52	84.52
	28	46.43	96.69	89.55

## Sheet: Fig.1D
Fig.1D	Day	db/m1	db/m2	db/m3	db/m4	db/m5	db/m6	db/m7	db/m8	db/m9	db/m10	db/m11	db/db1	db/db2	db/db3	db/db4	db/db5	db/db6	db/db7	db/db8	db/db9	db/db10	db/db-IF1	db/db-IF2	db/db-IF3	db/db-IF4	db/db-IF5	db/db-IF6	db/db-IF7	db/db-IF8	db/db-IF9	db/db-IF10
	1d	3.38	3.53	3.8	4.64	4.51	4.2	3.85	3.86	4.29	3.88	3.14	5.69	6.48	6.22	5.38	6.23	6.34	6.3	6.6	6.23	6.23	6.42	6.32	6.49	6.43	6.22	6.38	6.63	6.15	6.18	6.28
	2d	3.93	2.94	4.2	4.72	3.11	3.19	3.27	3.54	2.82	3.88	3.14	6.45	6.1	6.56	7.53	6.36	5.49	6.17	6.38	6.42	6.33	Null	Null	Null	Null	Null	Null	Null	Null	Null	Null
	3d	3.49	2.6	3.31	3.46	3.61	3.74	3.13	3.63	4.4	3.21	3.3	5.89	5.57	6.52	6.39	6.6	5.76	6.34	5.86	5.6	6.34	6.66	5.01	6.71	6.74	6.44	5.1	5.41	6.4	6.66	6.41
	4d	3.21	3.21	3.9	4.05	3.52	3.52	3.26	3.03	4.52	3.8	3.33	6.38	6.11	8.3	7.6	6.43	6.22	6.42	7.26	7.64	6.34	23.976	18.036	24.156	24.264	23.184	18.36	19.476	23.04	23.976	23.076
	5d	3.97	3.73	4.05	3.88	3.59	4.11	3.94	3.8	4.93	4	3.72	6.32	5.83	8.19	6.6	6.62	6.23	6.81	7.3	6.67	7	6.91	6.34	7	7	6.57	7.05	5.86	6.77	6.63	6.73
	6d	4.02	4.39	3.58	3.89	3.67	3.69	4.04	4.37	4.27	4.25	2.44	6.4	6.98	7.19	6.6	6.52	5.89	7.38	6.99	6.77	6.55	24.876	22.824	25.2	25.2	23.652	25.38	21.096	24.372	23.868	24.228
	7d	3.72	3.46	3.58	3.89	4.76	5.2	3.56	4.18	3.81	4.15	3.59	6.54	6.98	6.83	7.03	7.1	5.52	6.4	7.05	6.54	6.6	6.85	7.44	6.94	7.18	6.63	6.88	5.35	6.88	6.98	6.56
	8d	2.74	3.46	3.22	3.35	2.83	2.69	3.71	3.62	2.59	2.83	3.72	6.56	5.52	6.17	7.37	4.15	7.73	4.1	6.36	6.34	6.29	Null	Null	Null	Null	Null	Null	Null	Null	Null	Null
	9d	3.02	3.49	2.81	3.26	2.37	3.45	3.34	2.81	3.12	2.99	2.86	6.61	5.46	7.89	6.56	4.99	7.1	7.29	6.28	6.11	7.6	6.91	5.83	7.48	6.46	6.53	6.34	3.77	7.16	6.89	5.73
	10d	2.83	3.06	3.01	3.73	2.94	3.02	3.09	3.33	4.16	3.11	3.23	6.29	6.1	7.96		5.34	4.99	9.75	6.28	4.85	7.86	Null	Null	Null	Null	Null	Null	Null	Null	Null	Null
	11d	3.03	2.85	3.34	3.12	2.64	4.18	3.52	3.74	3.45	3.22	3.7	6.76	6.42	6.99	5.98	6.27	5.7	8.09	5.49	5.94	8.02	7.03	5.9	7.3	6.8	6.26	6.26	5.51	7.22	6.9	6.41
	12d	2.36	2.87	3.23	2.33	2.16	2.59	2.74	4.76	3.12	2.73	2.26	7.6	5.54	6.42	5.27	5.81	6.11	7.55	6.02	5.11	6.89	Null	Null	Null	Null	Null	Null	Null	Null	Null	Null
	13d	3.29	3	2.71	4.27	2.64	3.06	3.56	3.44	3.3	3.58	3.02	6.22	6.2	7.05	5.81	6.74	5.87	7.02	6.09	5.79	7.17	5.85	5.44	7.55	5.55	5.67	5.71	5.97	6.62	6.37	6.38
	14d	2.81	2.84	3.37	3.75	3.07	4.12	3.4	3.25	3.16	2.9	3	6.97	5.61	6.38	6.01	6.09	5.45	10.54	5.51	5.47	6.12	Null	Null	Null	Null	Null	Null	Null	Null	Null	Null
	15d	2.91	3.11	3.16	2.3	3.55	3.54	2.72	3.33	2.76	2.51	2.93	6.23	6.1	6.31	6.6	6.43	7.36	7.42	5.34	6.64	6.28	6.53	4.6	6.58	5.9	4.96	5.4	5.52	4.61	5.03	5.91
	16d	4.1	3.69	3.68	3.9	3.11	5.36	3.73	7.06	4.1	3.75	3.97	7.75	6.35	6.38	7.45	7.2	7.36	9.55	6.96	6.76	6.61	Null	Null	Null	Null	Null	Null	Null	Null	Null	Null
	17d	3.38	3.31	3.49	3.12	3.47	2.71	5.4	1.44	3.66	3.52	2.69	5.97	6.67	6.39	8.1	6.13	6.13	6.85	6.51	6.57	6.68	5.97	5.63	7.2	6.55	6.55	5.51	5.96	6.58	6.93	6.04
	18d	3.34	3.66	3.35	3.17	3.19	3.05	3.52	3.1	3.49	3.4	3.3	6.25	2.51	9.68	6.45	5.35	6.09	10.66	4.57	6.89	8.06	Null	Null	Null	Null	Null	Null	Null	Null	Null	Null
	19d	3.05	2.87	3.26	3.4	3.12	3.17	3.31	3.49	3.33	3.53	2.9	7.36	6.87	7.38	6.42	6.73	7.41	7.42	6.05	6.61	7.4	6.7	5.68	6.83	6.66	5.43	6.06	6.9	5.49	6.28	5.7
	20d	3.19	2.82	3.11	3	2.66	3.54	3.44	2.8	2.76	3.01	3	6.41	7.42	7.79	6.48	6.13	5.89	6.97	7.05	6.21	6.88	Null	Null	Null	Null	Null	Null	Null	Null	Null	Null
	21d	3.31	3.12	3.14	3.62	2.66	4.22	3.44	2.92	3.51	3.47	2.79	6.59	8	6.91	7.15	7.08	5.98	7.11	6.47	6.38	7	6.13	5.5	6.4	6.07	6.07	5.37	6.48	6.34	6.41	5.53
	22d	3.55	3.69	3.68	4.12	3.44	3.52	3.72	3.49	3.6	4.55	2.9	7.21	5.7	5.54	6.35	6.59	5.87	7.25	5.56	6.38	6.87	Null	Null	Null	Null	Null	Null	Null	Null	Null	Null
	23d	2.7	3.1	3.1	4	3.14	3.49	3.53	3.51	3.43	3.45	3.09	6.16	6.74	6.61	6.35	7.12	6.1	7.21	6.88	6.38	6.3	5.8	5.69	6.34	5.98	5.82	6.03	6.37	6.14	6.18	6.26
	24d	2.69	3.34	3.05	2.94	2.95	3.27	3.32	3.44	3.13	3.9	2.79	6.78	6.93	7.44	6.39	7.33	7.81	7.43	5.7	6.7	4.71	Null	Null	Null	Null	Null	Null	Null	Null	Null	Null
	25d	2.5	2.89	2.65	3.44	1.96	2.91	2.98	3.14	3.86	2.68	2.39	6.28	6.93	7.44	6.73	7.33	6.84	7.23	7.05	6.37	6.78	6.4	5.75	6.26	5.69	5.44	5.8	6.18	6.94	5.9	5.95
	26d	3.21	3.04	3.02	3.53	3.08	3.19	3.24	2.99	3.05	2.95	2.5	6.73	6.18	5.9	5.74	5.55	6.8	7.03	5.82	5.61	7.04	Null	Null	Null	Null	Null	Null	Null	Null	Null	Null
	27d	2.64	2.59	2.21	4.06	2.14	3.21	3.47	3.4	2.54	3.08	3.2	6.77	6.93	6.08	6.39	7.12	7.81	6.78	6.74	6.37	7.04	4.7	4.96	6.08	5	4.35	5.34	5.97	5.73	5.74	5.58
	28d	3.19889	3.20963	3.29667	3.59037	3.10704	3.55333	3.49	3.53593	3.52444	3.41963	3.07037	6.56185	6.23074	6.98222	6.56654	6.34593	6.36481	7.37296	6.30259	6.27222	6.77741	8.607	7.55937	9.03225	8.59212	8.111	7.93563	7.65325	8.52762	8.55775	8.29838

## Sheet: Fig.1E
Fig.1E	Time(min)	0			15			30			60			120
		db/m	db/db	db/db-IF	db/m	db/db	db/db-IF	db/m	db/db	db/db-IF	db/m	db/db	db/db-IF	db/m	db/db	db/db-IF
		122.4	568.8	201.6	18	599.4	208.8	Null	540	154.8	Null	520.2	136.8	Null	477	138.6
		109.8	577.8	178.2	39.6	477	203.4	Null	572.4	133.2	Null	459	102.6	Null	412.2	117
		149.4	270	219.6	50.4	333	284.4	73.8	300.6	219.6	72	162	196.2	64.8	113.4	174.6
		207	511.2	185.4	50.4	462.6	208.8	21.6	468	126	19.8	444.6	142.2	34.2	459	117
		145.8	374.4	149.4	36	403.2	214.2	37.8	324	189	19.8	210.6	145.8	52.2	178.2	99
		167.4	500.4	187.2	64.8	599.4	255.6	57.6	599.4	169.2	61.2	496.8	136.8	55.8	518.4	156.6
		113.4	480.6	343.8	84.6	430.2	270	19.8	469.8	250.2	19.8	358.2	172.8	72	401.4	181.8
		118.8	534.6	201.6	25.2	550.8	178.2	36	518.4	142.2	36	502.2	97.2	43.2	468	108
		205.2	594	307.8	41.4	475.2	203.4	68.4	491.4	190.8	45	446.4	156.6	61.2	396	219.6
		237.6	599.4	190.8	97.2	599.4	133.2	72	574.2	124.2	54	437.4	117	30.6	442.8	108
		169.2	501.12	325.8	95.4	493.02	194.4	48.375	485.82	142.2	40.95	403.74	131.4	51.75	386.64	106.2

## Sheet: Fig.1F
Fig.1F	db/m	db/db	db/db-IF
	122.4	568.8	201.6
	109.8	577.8	178.2
	149.4	270	185.4
	207	511.2	149.4
	145.8	374.4	187.2
	113.4	500.4	343.8
	118.8	480.6	201.6
	205.2	534.6	307.8
	237.6	594	190.8
	169.2	599.4	325.8

## Sheet: Fig.1G
Fig.1G	db/m	db/db	db/db-IF
	3.63	10.96	6
	4.97	6.85	8.19
	4.3	8.99	5.69
	3.81	5.96	5.38
	4.3	9.35	5.33
	4.13	5.29	4.66
	3.1	8.14	3.28

## Sheet: Fig.1H
Fig.1H	db/m	db/db	db/db-IF
	1.09707	15.3927	2.98667
	1.34742	9.77267	3.6036
	1.58622	5.99333	3.08524
	1.94733	9.03751	2.46284
	1.548	5.50969	1.96618
	1.70707	11.5524	2.15396
	0.868	6.27747	2.78436

## Sheet: Fig.1I
Fig.1I	Day	dbm											db/db											db/db-IF
	1	32.095	34.5225	36.7575	60.06	9.885	15.7175	45.005	35.2775	18.935	33.13		27.69	51.4025	39.0575	18.39	18.9325	49.53	15.835	26.0725	32.39	41.5175		19.735	52.7875	26.3825	24.125	35.83	33.7	55.185	21.3467	32.84	37.8867
	2	6.5675	11.9175	31.24	46.84	15.285	6.685	22.66	24.3925	19.7333	21.6475		22.7575	36.66	28.1975	21.495	18.15	48.4	31.1825	36.095	42.425	29.2875		39.2325	9.36	13.2775	12.34	25.895	27.1025	18.28	16.3	30.225	45.0833
	3	7.625	14.39	42.3725	23.925	6.2425	20.77	22.365	8.11	28.3525	22.15		21.84	26.3133	21.21	21.8775	25.7133	26.0125	38.825	35.2975	21.485	30.555		16.4	17.04	21.0333	12.9467	9.925	34.1075	22.015	16.05	17.0225	60.06
	4	2.8025	4.855	12.85	22.8175	7.08	4.72	11.1725	26.2675	13.025	5.9475		25.175	20.825	20.3375	33.5425	27.905	19.09	27.455	36.775	23.05	22.64		25.1325	24.9225	6.825	19.225	20.005	14.3325	15.23	7.685	16.1225	15.52
	5	8.9625	4.0575	18.6225	7.625	12.87	13.515	6.1225	11.465	4.8	9.945		6.0225	25.4675	35.4725	11.29	19.535	24.2	36.855	27.9475	11.35	39.0775		20.71	23.185	7.77333	9.185	13.92	18.9125	10.4	9.49	5.5375	6.1225

## Sheet: Fig.1J
Fig.1I	db/m	db/db	db/db-IF
	30.7325	19.42	31.435
	29.8375	21.9933	24.18
	17.3167	12.27	32.27
	15.5425	23.58	26.7325
	36.2325	26.985	25.74
	27.0475	31.395	28.3933
	28.335	22.8525	27.67
	17.28	17.68	30.8667
	20.7275	16.95	25.4533
	27.1433	12.978	31.014

## Sheet: Fig.2A
Fig.2A

[truncated: 73 more sheets: Fig.2B, Fig.2C, Fig.2D, Fig.2E, Fig.3E, Fig.3F, Fig.3G, Fig.6A, Fig.6B, Fig.6C, Fig.6D, Fig.6E, Fig.6F, Fig.6G, Fig.6H, Fig.6I, Fig.6J, Fig.S1A, Fig.S1B, Fig.S1C …]
